# Supplementary material for: Identification of a major QTL and candidate genes analysis for branch angle in rapeseed (Brassica napus L.) using QTL-seq and RNA-seq
Source: Front Plant Sci. 2024 Feb 21;15:1340892. doi: 10.3389/fpls.2024.1340892 (PMC10914954; doi:10.3389/fpls.2024.1340892)
Supplement: Supplementary file 1 [file Table_1.xlsx]

## Sheet: Table S1
Table S1. The primers used in this study.
Gene ID	Primers (5'-3')
BnaC03G0036000ZS	F	CCCCAAAACGTAGACAAATTGT
	R	GTGACATTTGTTATAGCCGCAT
BnaC03G0036400ZS	F	CTGAAATATGCTTGGAAGAGCC
	R	CTCTCAAGTTCCTGAACACTCT
BnaC03G0036500ZS	F	TAATCTAATTGAGCGCCTTCCT
	R	GCCTTATCAACTGACCCAATTC
BnaC03G0036600ZS	F	GGGCAATCAGTGAAGATACAAC
	R	GTGAAGCGTTGATCACTTGATT
BnaC03G0036700ZS	F	CCAACGATATTCCAGGCAAATC
	R	CGTAGAAGCTTTAGTCTCCGAT
BnaC03G0038000ZS	F	GATCTTGAAAAGCTGAAGACGG
	R	CCAACAAAACCACTAAGAGACG
BnaC03G0038800ZS	F	CACCATGTACGAGCTCTATGAT
	R	CTTGTCCTTCATAGCCCAATTG
BnaC03G0039100ZS	F	GATTCGTATGCCGATCATATGC
	R	ACGAATAGAGTAGCAGCTTCTC
BnaC03G0039400ZS	F	CTACAAAGTGTCGGTTCCTTTG
	R	ATGTACTTCTGTGACGGTTTCT
BnaC03G0043700ZS	F	GAGCTTAGGCAATCAAATCCAG
	R	GCAACTAATGGATGATGCAGAG
BnaC03G0047300ZS	F	CTCCGTCTCCATCTGATGTTC
	R	CGTGAAAGCTTTGTTGGAGAAA
BnaC03G0049400ZS	F	TTCTCATCAAACAAATCTCGCC
	R	CTCCGTACTCTTCTGGTACTTC
BnaC03G0050300ZS	F	CCAAATGGCAGAGAAAAATCGA
	R	GAGGTCGAGAGTATAAACCCTG
BnaC03G0051800ZS	F	CAACAACAACACATCAAAACCG
	R	CTGATTAGCCATAGTTGTTGGC
BnaC03G0053900ZS	F	TTTGGAGCATTTGAGGAGTTTG
	R	CTTGAGCAGCGAGAACTAAATC
Bnactin7	F	TGGGTTTGCTGGTGACGAT
	R	TGCCTAGGACGACCAACAATACT

## Sheet: Table S2
Table S2. Candidate SNPs and candidate genes based on QTL-seq.
CHROM	POS	REF	ALT	Genotype_Ps	Depth_Ps	Ref_depth_Bulk_S	Alt_depth_Bulk_S	Depth_Bulk_S	SNPindex_Bulk_S	Ref_depth_Bulk_B	Alt_depth_Bulk_B	Depth_Bulk_B	SNPindex_Bulk_B	Delta_SNPindex(Bulk_B-Bulk_S)	Candidate genes (Darmor Gene ID/ZS11 Gene ID)
chrA02	6132921	T	A	T	11	1	8	9	0.89	26	5	31	0.16	-0.73
chrA03	22139842	T	A	T	8	5	2	7	0.29	0	18	18	1	0.71
chrA03	22139883	A	C	A	12	10	2	12	0.17	2	17	19	0.89	0.72
chrA03	18100098	C	T	C	10	10	0	10	0	3	13	16	0.81	0.81
chrA03	18100065	C	G	C	9	13	0	13	0	5	15	20	0.75	0.75
chrA03	19067792	A	G	A	11	15	0	15	0	6	15	21	0.71	0.71
chrA03	9766347	T	C	T	15	0	8	8	1	7	2	9	0.22	-0.78
chrA03	1332188	A	G	G	12	0	7	7	0	14	5	19	0.74	0.74
chrA03	1330709	T	C	C	9	3	12	15	0.2	30	3	33	0.91	0.71
chrA04	16876089	C	A	A	8	6	1	7	0.86	2	11	13	0.15	-0.71
chrA05	4452391	T	C	T	8	9	2	11	0.18	0	10	10	1	0.82
chrA05	3161054	A	T	A	13	7	2	9	0.22	0	13	13	1	0.78
chrA05	5660424	G	C	G	12	23	7	30	0.23	0	15	15	1	0.77
chrA05	5660425	G	T	G	13	23	7	30	0.23	0	15	15	1	0.77
chrA05	4452349	G	T	G	7	6	2	8	0.25	0	10	10	1	0.75
chrA05	2568963	G	T	G	12	16	6	22	0.27	0	10	10	1	0.73
chrA05	13799343	C	T	C	8	7	3	10	0.3	0	7	7	1	0.7
chrA05	2692680	A	C	A	16	15	4	19	0.21	1	25	26	0.96	0.75
chrA05	8528644	G	A	G	10	13	2	15	0.13	1	6	7	0.86	0.73
chrA05	13706162	T	A	T	8	9	2	11	0.18	1	8	9	0.89	0.71
chrA05	5973119	G	C	G	14	9	0	9	0	2	15	17	0.88	0.88
chrA05	639508	A	G	A	12	10	0	10	0	2	13	15	0.87	0.87
chrA05	2639904	A	C	A	12	11	0	11	0	2	11	13	0.85	0.85
chrA05	2439741	C	A	C	8	7	1	8	0.12	2	17	19	0.89	0.77
chrA05	2493497	G	A	G	8	13	2	15	0.13	2	16	18	0.89	0.76
chrA05	7381351	G	A	G	14	20	3	23	0.13	2	17	19	0.89	0.76
chrA05	2012301	C	A	C	10	13	2	15	0.13	2	15	17	0.88	0.75
chrA05	5417729	G	A	G	7	13	2	15	0.13	2	14	16	0.88	0.75
chrA05	5417735	G	A	G	7	13	2	15	0.13	2	14	16	0.88	0.75
chrA05	4533890	A	G	A	10	17	2	19	0.11	2	11	13	0.85	0.74
chrA05	4533905	C	A	C	10	16	2	18	0.11	2	11	13	0.85	0.74
chrA05	17030835	T	G	T	8	17	3	20	0.15	2	16	18	0.89	0.74
chrA05	18526530	A	T	A	8	13	2	15	0.13	2	12	14	0.86	0.73
chrA05	21070591	C	T	C	11	11	2	13	0.15	2	13	15	0.87	0.72
chrA05	1241563	A	G	A	16	14	3	17	0.18	2	18	20	0.9	0.72
chrA05	13676213	C	T	C	9	7	1	8	0.12	2	10	12	0.83	0.71
chrA05	22581233	C	T	C	8	15	2	17	0.12	2	10	12	0.83	0.71
chrA05	10701679	G	T	G	8	19	4	23	0.17	2	15	17	0.88	0.71
chrA05	21070584	A	T	A	10	10	2	12	0.17	2	14	16	0.88	0.71
chrA05	17735752	C	T	C	12	7	0	7	0	3	13	16	0.81	0.81
chrA05	12484277	A	G	A	7	7	0	7	0	3	11	14	0.79	0.79
chrA05	21185549	T	C	T	10	15	2	17	0.12	3	22	25	0.88	0.76
chrA05	2408738	T	C	T	10	17	2	19	0.11	3	19	22	0.86	0.75
chrA05	17063036	A	G	A	20	24	3	27	0.11	3	19	22	0.86	0.75
chrA05	17030875	T	G	T	8	15	2	17	0.12	3	16	19	0.84	0.72
chrA05	732121	T	A	T	13	12	2	14	0.14	3	18	21	0.86	0.72
chrA05	6642743	A	G	A	19	19	3	22	0.14	3	18	21	0.86	0.72
chrA05	17078695	C	G	C	9	21	3	24	0.12	3	14	17	0.82	0.7
chrA05	12327071	A	G	A	11	11	2	13	0.15	3	17	20	0.85	0.7
chrA05	21728011	T	A	T	7	11	2	13	0.15	3	17	20	0.85	0.7
chrA05	14159487	C	A	C	13	16	3	19	0.16	3	18	21	0.86	0.7
chrA05	2899512	G	A	G	10	7	0	7	0	4	18	22	0.82	0.82
chrA05	2639775	C	T	C	13	20	2	22	0.09	4	17	21	0.81	0.72
chrA05	3383548	C	A	C	10	12	0	12	0	4	10	14	0.71	0.71
chrA05	3383553	G	A	G	9	12	0	12	0	4	10	14	0.71	0.71
chrA05	125140	G	T	G	11	18	3	21	0.14	4	23	27	0.85	0.71
chrA05	377654	C	T	C	10	12	2	14	0.14	4	22	26	0.85	0.71
chrA05	20523434	A	G	A	17	18	3	21	0.14	4	22	26	0.85	0.71
chrA05	22396188	A	T	A	9	11	0	11	0	5	14	19	0.74	0.74
chrA05	2523431	A	G	A	12	24	3	27	0.11	5	24	29	0.83	0.72
chrA05	2299157	C	A	C	13	12	2	14	0.14	5	26	31	0.84	0.7
chrA05	11063441	C	T	T	9	2	7	9	0.22	7	0	7	1	0.78
chrA05	10277648	T	G	G	8	0	9	9	0	8	2	10	0.8	0.8
chrA05	10277660	C	T	T	8	0	10	10	0	8	2	10	0.8	0.8
chrA05	4452437	T	C	C	11	4	12	16	0.25	8	0	8	1	0.75
chrA05	13626725	A	G	G	8	7	20	27	0.26	8	0	8	1	0.74
chrA05	8280629	G	A	A	12	4	11	15	0.27	10	0	10	1	0.73
chrA05	11706569	T	C	C	8	0	14	14	0	11	3	14	0.79	0.79
chrA05	10219863	G	A	A	8	0	9	9	0	11	4	15	0.73	0.73
chrA05	11736643	G	A	A	11	0	8	8	0	12	3	15	0.8	0.8
chrA05	6752473	A	C	C	11	2	13	15	0.13	12	2	14	0.86	0.73
chrA05	4017962	G	A	A	8	3	7	10	0.3	12	0	12	1	0.7
chrA05	4830941	T	C	C	7	3	7	10	0.3	12	0	12	1	0.7
chrA05	5878046	A	C	C	12	4	11	15	0.27	13	0	13	1	0.73
chrA05	11801617	C	A	A	12	2	16	18	0.11	13	3	16	0.81	0.7
chrA05	14887503	G	T	T	8	4	11	15	0.27	14	0	14	1	0.73
chrA05	4201655	C	T	T	8	2	16	18	0.11	14	3	17	0.82	0.71
chrA05	7412774	C	T	T	11	0	8	8	0	15	2	17	0.88	0.88
chrA05	11477360	T	C	C	11	5	15	20	0.25	15	0	15	1	0.75
chrA05	11439013	G	T	T	11	5	13	18	0.28	15	0	15	1	0.72
chrA05	10032218	G	A	A	9	3	13	16	0.19	16	2	18	0.89	0.7
chrA05	7412759	T	C	C	11	0	9	9	0	17	3	20	0.85	0.85
chrA05	11438990	G	C	C	9	4	12	16	0.25	17	0	17	1	0.75
chrA05	18163556	A	G	G	19	6	16	22	0.27	17	0	17	1	0.73
chrA05	11438982	A	C	C	9	4	12	16	0.25	18	0	18	1	0.75
chrA05	3017809	C	A	A	13	4	10	14	0.29	18	0	18	1	0.71
chrA05	2885566	T	G	G	8	3	16	19	0.16	18	3	21	0.86	0.7
chrA05	2885580	T	C	C	8	3	16	19	0.16	18	3	21	0.86	0.7
chrA05	18662442	G	T	T	15	7	28	35	0.2	20	2	22	0.91	0.71
chrA05	9734281	G	A	A	17	3	22	25	0.12	23	5	28	0.82	0.7
chrA05	19819051	T	C	C	15	4	19	23	0.17	26	4	30	0.87	0.7
chrA05	11421170	G	A	A	7	6	20	26	0.23	27	0	27	1	0.77
chrA05	11421158	A	C	C	7	7	20	27	0.26	28	0	28	1	0.74
chrA07	15898821	A	C	A	9	12	0	12	0	2	6	8	0.75	0.75
chrA07	15898824	T	G	T	9	12	0	12	0	2	6	8	0.75	0.75
chrA07	7380485	G	A	A	8	0	11	11	0	12	5	17	0.71	0.71
chrA08	9226248	G	C	C	8	6	1	7	0.86	2	13	15	0.13	-0.73
chrA08	3770976	T	C	T	10	0	9	9	1	13	4	17	0.24	-0.76
chrA08	3770979	T	C	T	10	0	9	9	1	13	4	17	0.24	-0.76
chrA08	2741313	A	G	A	11	0	8	8	1	17	5	22	0.23	-0.77
chrA09	5267376	A	G	G	8	10	4	14	0.71	0	10	10	0	-0.71
chrA09	8183392	A	T	T	9	11	4	15	0.73	0	11	11	0	-0.73
chrA09	2259380	G	A	A	9	20	7	27	0.74	0	19	19	0	-0.74
chrA09	3693327	G	C	C	13	12	4	16	0.75	1	18	19	0.05	-0.7
chrA09	2386785	T	C	C	13	11	3	14	0.79	1	23	24	0.04	-0.75
chrA09	2259492	A	G	G	7	20	5	25	0.8	1	22	23	0.04	-0.76
chrA09	8418442	G	A	A	11	15	4	19	0.79	2	21	23	0.09	-0.7
chrA09	5254975	A	T	T	12	21	5	26	0.81	2	16	18	0.11	-0.7
chrA09	8957631	A	G	G	10	7	1	8	0.88	2	11	13	0.15	-0.73
chrA09	2249582	G	A	A	8	12	2	14	0.86	2	15	17	0.12	-0.74
chrA09	2249564	C	T	T	8	13	2	15	0.87	2	14	16	0.12	-0.75
chrA09	5037752	C	G	G	12	9	0	9	1	3	12	15	0.2	-0.8
chrA09	2088242	C	T	T	9	19	2	21	0.9	4	16	20	0.2	-0.7
chrA09	2507413	G	A	A	9	22	0	22	1	6	14	20	0.3	-0.7
chrA09	2507414	G	C	C	9	22	0	22	1	6	14	20	0.3	-0.7
chrA09	1920577	T	C	C	15	16	2	18	0.89	7	32	39	0.18	-0.71
chrA09	23910988	C	T	C	10	2	7	9	0.78	9	0	9	0	-0.78
chrA09	23910996	C	T	C	10	2	7	9	0.78	11	0	11	0	-0.78
chrA09	4875448	T	C	T	21	5	13	18	0.72	14	0	14	0	-0.72
chrA09	4875422	G	A	G	19	5	13	18	0.72	16	0	16	0	-0.72
chrA09	660216	A	C	A	7	2	9	11	0.82	16	0	16	0	-0.82
chrA09	660225	C	T	C	8	3	9	12	0.75	17	0	17	0	-0.75
chrA09	660212	T	C	T	7	2	9	11	0.82	17	0	17	0	-0.82
chrA09	9092186	C	T	C	19	5	12	17	0.71	18	0	18	0	-0.71
chrA10	208804	C	T	T	7	6	1	7	0.86	3	16	19	0.16	-0.7
chrC01	32052559	A	C	A	10	20	8	28	0.29	0	12	12	1	0.71
chrC01	20332943	G	C	G	12	14	2	16	0.12	3	17	20	0.85	0.73
chrC01	18146091	T	G	T	7	7	0	7	0	4	16	20	0.8	0.8
chrC02	39352695	T	C	T	9	13	2	15	0.13	2	13	15	0.87	0.74
chrC02	33081117	G	A	A	7	11	2	13	0.85	2	12	14	0.14	-0.71
chrC02	38008711	G	A	A	10	10	2	12	0.83	2	16	18	0.11	-0.72
chrC02	38008713	A	T	T	10	10	2	12	0.83	2	18	20	0.1	-0.73
chrC03	4742703	G	A	G	14	11	4	15	0.27	0	11	11	1	0.73
chrC03	2360347	T	C	T	10	37	8	45	0.18	1	23	24	0.96	0.78	BnaC03g04850D/-
chrC03	1581863	A	T	A	8	10	0	10	0	2	12	14	0.86	0.86
chrC03	2340449	A	G	A	17	18	2	20	0.1	2	20	22	0.91	0.81
chrC03	2340435	T	A	T	15	16	2	18	0.11	2	18	20	0.9	0.79
chrC03	1241979	T	A	T	16	18	2	20	0.1	2	15	17	0.88	0.78
chrC03	2729403	T	A	T	8	18	2	20	0.1	2	13	15	0.87	0.77
chrC03	2729402	T	A	T	8	19	2	21	0.1	2	12	14	0.86	0.76
chrC03	2267353	C	T	C	14	14	2	16	0.12	2	12	14	0.86	0.74
chrC03	1251741	G	T	G	15	20	3	23	0.13	2	12	14	0.86	0.73
chrC03	1251712	A	C	A	15	18	3	21	0.14	2	12	14	0.86	0.72
chrC03	1771369	A	G	A	17	19	4	23	0.17	2	15	17	0.88	0.71
chrC03	1771377	G	A	G	19	18	4	22	0.18	2	15	17	0.88	0.7
chrC03	2351940	C	G	C	14	20	5	25	0.2	2	18	20	0.9	0.7
chrC03	2360338	C	T	C	10	33	9	42	0.21	2	20	22	0.91	0.7
chrC03	2018652	G	A	G	10	16	0	16	0	3	12	15	0.8	0.8
chrC03	2958321	T	A	T	9	17	0	17	0	3	12	15	0.8	0.8
chrC03	2961981	T	A	T	14	11	0	11	0	3	12	15	0.8	0.8
chrC03	1187955	C	T	C	8	27	3	30	0.1	3	21	24	0.88	0.78
chrC03	1581853	C	A	C	9	11	0	11	0	3	10	13	0.77	0.77
chrC03	1579741	A	T	A	9	22	1	23	0.04	3	12	15	0.8	0.76
chrC03	2267398	A	G	A	19	18	2	20	0.1	3	18	21	0.86	0.76
chrC03	2167237	T	C	T	18	14	2	16	0.12	3	23	26	0.88	0.76
chrC03	1579742	T	G	T	9	22	1	23	0.04	3	11	14	0.79	0.75
chrC03	2267401	G	A	G	19	19	2	21	0.1	3	17	20	0.85	0.75
chrC03	2340813	T	G	T	9	20	2	22	0.09	3	15	18	0.83	0.74
chrC03	2259098	T	C	T	9	16	2	18	0.11	3	16	19	0.84	0.73
chrC03	2259129	A	T	A	9	17	3	20	0.15	3	21	24	0.88	0.73
chrC03	2259265	A	C	A	10	14	3	17	0.18	3	23	26	0.88	0.7
chrC03	1574071	A	T	A	10	17	0	17	0	4	15	19	0.79	0.79
chrC03	1579771	A	G	A	9	23	1	24	0.04	4	14	18	0.78	0.74
chrC03	2736978	G	A	G	8	22	2	24	0.08	4	18	22	0.82	0.74
chrC03	2018678	T	A	T	11	20	0	20	0	4	11	15	0.73	0.73
chrC03	2018705	G	T	G	11	20	0	20	0	4	11	15	0.73	0.73
chrC03	2252284	C	A	C	9	22	1	23	0.04	4	13	17	0.76	0.72
chrC03	2018696	T	G	T	11	21	0	21	0	4	10	14	0.71	0.71
chrC03	1242025	C	A	C	9	20	0	20	0	5	19	24	0.79	0.79
chrC03	1574076	G	A	G	10	15	0	15	0	5	17	22	0.77	0.77
chrC03	1574067	T	A	T	11	18	0	18	0	5	15	20	0.75	0.75
chrC03	2748869	A	G	A	13	27	4	31	0.13	5	30	35	0.86	0.73
chrC03	2252280	T	A	T	9	20	0	20	0	5	13	18	0.72	0.72
chrC03	2748854	A	G	A	12	27	4	31	0.13	5	29	34	0.85	0.72
chrC03	1211400	T	C	T	8	13	0	13	0	5	12	17	0.71	0.71
chrC03	2018667	C	A	C	13	20	0	20	0	5	12	17	0.71	0.71
chrC03	2252277	G	A	G	8	21	0	21	0	5	12	17	0.71	0.71
chrC03	2736984	G	A	G	7	22	2	24	0.08	5	18	23	0.78	0.7
chrC03	2920386	G	A	G	15	14	2	16	0.12	5	23	28	0.82	0.7
chrC03	4231450	C	G	C	16	18	3	21	0.14	5	27	32	0.84	0.7
chrC03	2173551	C	A	C	11	18	0	18	0	6	14	20	0.7	0.7
chrC03	2252298	A	T	A	8	22	0	22	0	6	14	20	0.7	0.7
chrC03	2252316	T	C	T	10	19	0	19	0	6	14	20	0.7	0.7
chrC03	4109487	T	C	T	11	14	0	14	0	7	20	27	0.74	0.74
chrC03	9637126	G	A	A	7	1	8	9	0.11	9	2	11	0.82	0.71
chrC03	4271082	G	C	C	10	2	13	15	0.13	10	0	10	1	0.87
chrC03	4271066	C	G	G	11	3	12	15	0.2	10	0	10	1	0.8
chrC03	4271053	T	G	G	10	3	10	13	0.23	11	0	11	1	0.77
chrC03	4194638	G	T	T	7	3	9	12	0.25	11	0	11	1	0.75
chrC03	5143213	T	C	C	12	3	16	19	0.16	12	2	14	0.86	0.7
chrC03	6239423	A	G	G	7	0	11	11	0	13	2	15	0.87	0.87
chrC03	8136547	A	G	G	7	1	7	8	0.12	13	2	15	0.87	0.75
chrC03	6943910	A	T	T	10	2	12	14	0.14	13	2	15	0.87	0.73
chrC03	7830271	G	A	A	9	3	15	18	0.17	13	2	15	0.87	0.7
chrC03	6943919	A	C	C	9	2	13	15	0.13	14	2	16	0.88	0.75
chrC03	3221432	G	A	A	15	3	19	22	0.14	14	2	16	0.88	0.74
chrC03	4461906	G	C	C	8	2	11	13	0.15	14	2	16	0.88	0.73
chrC03	6943926	C	T	T	8	2	14	16	0.12	14	3	17	0.82	0.7
chrC03	6943924	C	T	T	9	2	13	15	0.13	15	2	17	0.88	0.75
chrC03	3204182	A	T	T	10	3	14	17	0.18	15	2	17	0.88	0.7
chrC03	6154637	C	G	G	9	1	6	7	0.14	16	2	18	0.89	0.75
chrC03	9658574	C	A	A	8	3	14	17	0.18	16	2	18	0.89	0.71
chrC03	5390069	T	A	A	7	3	13	16	0.19	16	2	18	0.89	0.7
chrC03	3273536	C	G	G	7	2	14	16	0.12	17	3	20	0.85	0.73
chrC03	3268177	G	A	A	9	2	19	21	0.1	17	4	21	0.81	0.71
chrC03	7646587	G	A	A	9	1	14	15	0.07	17	5	22	0.77	0.7
chrC03	3202458	T	A	A	19	2	16	18	0.11	17	4	21	0.81	0.7
chrC03	6832427	G	A	A	16	4	22	26	0.15	17	3	20	0.85	0.7
chrC03	3256899	C	A	A	12	2	13	15	0.13	21	1	22	0.95	0.82
chrC03	3166118	A	T	T	16	0	16	16	0	22	2	24	0.92	0.92	BnaC03g06600D/BnaC03G0068800ZS
chrC03	3206213	G	C	C	18	4	17	21	0.19	26	1	27	0.96	0.77	BnaC03g06710D/BnaC03G0070300ZS
chrC04	8144362	G	C	G	9	12	4	16	0.25	0	19	19	1	0.75
chrC04	31711449	T	C	T	12	11	4	15	0.27	0	13	13	1	0.73
chrC04	31711450	A	C	A	12	11	4	15	0.27	0	13	13	1	0.73
chrC04	45911492	G	A	A	8	8	2	10	0.8	0	18	18	0	-0.8
chrC04	36894585	T	C	T	11	20	6	26	0.23	1	15	16	0.94	0.71
chrC04	31711420	T	A	T	12	15	2	17	0.12	2	11	13	0.85	0.73
chrC04	31711414	A	C	A	11	16	2	18	0.11	2	10	12	0.83	0.72
chrC04	31711406	G	A	G	11	16	2	18	0.11	2	9	11	0.82	0.71
chrC04	4766463	C	T	C	11	15	0	15	0	3	7	10	0.7	0.7
chrC04	48892931	G	A	A	10	12	0	12	1	6	17	23	0.26	-0.74
chrC04	2229581	C	T	T	8	0	9	9	0	8	0	8	1	1
chrC04	8385113	T	C	C	7	0	9	9	0	10	2	12	0.83	0.83
chrC04	3715849	A	T	T	13	2	12	14	0.14	24	3	27	0.89	0.75
chrC05	30035451	A	C	C	8	0	13	13	0	14	4	18	0.78	0.78
chrC05	30035470	A	T	T	11	0	12	12	0	16	7	23	0.7	0.7
chrC05	30035478	T	C	C	11	0	10	10	0	16	7	23	0.7	0.7
chrC05	30035480	A	T	T	10	0	9	9	0	16	7	23	0.7	0.7
chrC06	35225695	A	T	T	11	2	19	21	0.1	17	4	21	0.81	0.71
chrC07	8200541	G	A	G	10	9	2	11	0.18	2	14	16	0.88	0.7
chrC08	34148932	C	A	C	7	22	4	26	0.15	2	16	18	0.89	0.74
chrC08	34363589	G	A	G	11	15	0	15	0	3	19	22	0.86	0.86
chrC08	27759208	T	C	T	9	11	0	11	0	5	12	17	0.71	0.71
chrC08	36694271	C	A	A	9	2	12	14	0.14	7	1	8	0.88	0.74
chrC08	36091166	A	T	T	7	0	12	12	0	7	3	10	0.7	0.7
chrC08	36091176	T	C	C	7	0	9	9	0	7	3	10	0.7	0.7
chrC08	36694317	A	G	G	9	1	8	9	0.11	9	0	9	1	0.89
chrC08	36226098	G	A	A	11	2	16	18	0.11	12	2	14	0.86	0.75
chrC08	35610284	A	T	T	8	2	15	17	0.12	12	2	14	0.86	0.74
chrC08	35610289	A	T	T	8	2	15	17	0.12	12	2	14	0.86	0.74
chrC08	35610294	T	G	G	8	2	15	17	0.12	13	2	15	0.87	0.75
chrC08	36022095	T	C	C	10	1	7	8	0.12	13	2	15	0.87	0.75
chrC08	28745072	G	A	A	8	0	19	19	0	13	5	18	0.72	0.72
chrC08	36022094	T	C	C	10	1	7	8	0.12	14	2	16	0.88	0.76
chrC08	28464600	T	G	G	9	1	7	8	0.12	15	2	17	0.88	0.76
chrC08	28464604	T	A	A	9	1	7	8	0.12	15	2	17	0.88	0.76
chrC08	36534804	A	G	G	12	0	11	11	0	15	5	20	0.75	0.75
chrC08	35128388	A	G	G	12	2	24	26	0.08	15	4	19	0.79	0.71
chrC08	28464599	A	G	G	9	1	7	8	0.12	16	2	18	0.89	0.77
chrC08	34363545	G	T	T	7	3	17	20	0.15	20	2	22	0.91	0.76	BnaC08g37760D/BnaC08G0473100ZS
chrC09	15274625	A	G	G	8	2	11	13	0.15	11	2	13	0.85	0.7

## Sheet: Table S3
Table S3. RNA-seq data quality control statistics.
Sample	Clean Reads	Clean Bases (bp)	GC(%)	Q30(%)	Total Reads	Mapped Reads
BL1	19306762	5780857880	47.98	95.91	38613524	36,424,782 (94.33%)
BL2	20985487	6282113376	47.7	95.38	41970974	39,433,471 (93.95%)
BL3	20712778	6197747014	47.84	95.2	41425556	38,936,053 (93.99%)
BN1	23157956	6933007094	47.65	92.75	46315912	43,721,834 (94.40%)
BN2	19792289	5926355316	47.81	95.53	39584578	37,216,923 (94.02%)
BN3	20306263	6079256754	47.8	95.26	40612526	38,222,433 (94.11%)
SL1	20273098	6069645720	47.75	93.64	40546196	37,596,186 (92.72%)
SL2	20496409	6136545982	47.53	95.31	40992818	38,193,963 (93.17%)
SL3	19909117	5960694000	47.72	95.61	39818234	37,106,972 (93.19%)
SN1	19886674	5954124564	48.2	95.29	39773348	33,933,107 (85.32%)
SN2	22427747	6713887260	47.77	96	44855494	41,966,114 (93.56%)
SN3	19552515	5851008158	47.74	94.9	39105030	36,492,787 (93.32%)

## Sheet: Table S4
Table S4. KEGG enrichment pathways of the DEGs overlapping in SL vs BL and SN vs BN.
KEGG_A_class	KEGG_B_class	Pathway	out (2962)	All (30098)	Pvalue	Qvalue	Pathway ID	Genes	K_IDs
Genetic Information Processing	Translation	Ribosome	243	1508	4.04667e-15	5.54394e-13	ko03010	NewGene_10260;NewGene_7711;NewGene_7925;NewGene_8406;NewGene_8407;NewGene_9273;NewGene_1560;NewGene_1941;NewGene_3380;NewGene_3547;NewGene_3596;NewGene_4479;NewGene_4541;NewGene_5111;NewGene_5212;NewGene_5796;NewGene_6550;BnaA05G0148800ZS;BnaA05G0168100ZS;BnaA05G0370100ZS;BnaA05G0483200ZS;BnaA01G0220400ZS;BnaA06G0011500ZS;BnaA06G0058300ZS;BnaA06G0106700ZS;BnaA06G0127600ZS;BnaA06G0348200ZS;BnaA06G…	K02985+K02965+K02866+K02971+K02891+K02979+K02987+K02891+K02971+K02894+K02891+K02918+K02993+K02974+K02995+K02918+K02971+K02901+K02922+K02961+K02960+K02873+K02882+K02889+K02956+K02934+K02971+K02935+K02935+K02876+K02937+K02872+K02981+K02977+K02897+K02947+K02920+K02937+K02880+K02884+K02980+K02991+K02888+K02903+K02947+K02929+K02914+K02915+K02934+K02908+K02889+K02931+K02935+K02978+K02881+K02873+K02969+…
Genetic Information Processing	Translation	Ribosome biogenesis in eukaryotes	97	563	3.36534e-08	2.30526e-06	ko03008	NewGene_2432;NewGene_3236;BnaA07G0015800ZS;BnaA07G0148600ZS;BnaA07G0198200ZS;BnaA07G0300800ZS;BnaA08G0043000ZS;BnaA08G0172100ZS;BnaA08G0268000ZS;BnaA08G0268200ZS;BnaA08G0288500ZS;BnaA09G0025300ZS;BnaA09G0055100ZS;BnaA09G0140100ZS;BnaA09G0429800ZS;BnaA09G0521700ZS;BnaA09G0532700ZS;BnaA09G0604900ZS;BnaA10G0004900ZS;BnaA10G0047600ZS;BnaA10G0156200ZS;BnaA10G0199300ZS;BnaA10G0255400ZS;BnaC01G0192100ZS…	K14564+K14572+K14552+K14559+K11131+K14566+K11108+K14563+K14558+K14546+K14521+K14567+K14565+K14544+K14548+K14575+K14521+K11130+K11883+K14569+K18532+K14555+K11129+K14563+K14556+K14546+K14553+K14538+K14558+K14555+K14290+K11128+K14555+K14290+K07936+K07178+K14572+K12619+K14525+K14570+K14567+K11131+K14558+K14549+K11129+K11128+K07936+K18532+K14570+K14571+K14564+K14571+K14548+K14566+K18532+K14566+K12619+…
Metabolism	Metabolism of cofactors and vitamins	Nicotinate and nicotinamide metabolism	26	118	6.75354e-05	0.00308412	ko00760	NewGene_8391;NewGene_3426;BnaA05G0347100ZS;BnaA06G0359800ZS;BnaA07G0278100ZS;BnaA01G0309200ZS;BnaA09G0680100ZS;BnaC01G0091800ZS;BnaA02G0030900ZS;BnaC01G0383300ZS;BnaC02G0270800ZS;BnaA02G0083500ZS;BnaC03G0202900ZS;BnaC03G0778100ZS;BnaA02G0203600ZS;BnaC05G0377000ZS;BnaC06G0085400ZS;BnaC06G0272600ZS;BnaC06G0286900ZS;BnaC06G0318000ZS;BnaC06G0394800ZS;BnaC06G0442200ZS;BnaC08G0018600ZS;BnaC08G0352200ZS…	K01081+K01513+K00858+K01081+K03517+K00858+K01240+K01513+K11414+K00858+K03787+K03426+K01240+K01513+K03787+K00858+K01950+K01081+K03787+K03517+K03787+K00858+K01240+K01513+K03517+K01240
Metabolism	Lipid metabolism	Sphingolipid metabolism	36	240	0.00709196	0.197588	ko00600	NewGene_9535;NewGene_7509;BnaA01G0233800ZS;BnaA07G0162400ZS;BnaA07G0276600ZS;BnaA01G0290800ZS;BnaA08G0216800ZS;BnaA01G0357400ZS;BnaA01G0357700ZS;BnaA10G0062500ZS;BnaC01G0122800ZS;BnaA02G0029200ZS;BnaC01G0444500ZS;BnaC01G0444900ZS;BnaC02G0032100ZS;BnaC02G0452500ZS;BnaC03G0013000ZS;BnaC03G0039500ZS;BnaC03G0162700ZS;BnaC03G0604600ZS;BnaA02G0183000ZS;BnaC03G0806800ZS;BnaC04G0341600ZS;BnaC06G0014100ZS…	K12349+K04718+K12309+K12309+K12309+K17108+K01634+K12309+K12309+K12309+K17108+K07407+K12309+K12309+K07407+K07407+K12309+K07407+K04715+K12309+K04713+K12309+K12309+K12309+K17108+K12309+K12309+K12309+K12309+K04713+K12309+K12382+K12382+K12309+K17108+K12309
Metabolism	Glycan biosynthesis and metabolism	Glycosphingolipid biosynthesis - ganglio series	21	121	0.00721124	0.197588	ko00604	BnaA01G0233800ZS;BnaA07G0162400ZS;BnaA07G0276600ZS;BnaA07G0283200ZS;BnaA01G0357400ZS;BnaA01G0357700ZS;BnaA10G0062500ZS;BnaC01G0444500ZS;BnaC01G0444900ZS;BnaC03G0013000ZS;BnaC03G0604600ZS;BnaC03G0806800ZS;BnaC04G0341600ZS;BnaC06G0014100ZS;BnaA02G0319600ZS;BnaC06G0286600ZS;BnaC06G0314500ZS;BnaC06G0344700ZS;BnaA02G0405800ZS;BnaA03G0232200ZS;BnaA01G0156500ZS	K12309+K12309+K12309+K12373+K12309+K12309+K12309+K12309+K12309+K12309+K12309+K12309+K12309+K12309+K12309+K12309+K12309+K12309+K12309+K12309+K12309
Metabolism	Lipid metabolism	alpha-Linolenic acid metabolism	36	250	0.0131664	0.300632	ko00592	NewGene_2272;BnaA05G0462800ZS;BnaA05G0487000ZS;BnaA06G0300700ZS;BnaA06G0318200ZS;BnaA07G0085000ZS;BnaA07G0279400ZS;BnaA08G0247200ZS;BnaA08G0261700ZS;BnaA09G0090400ZS;BnaA09G0228100ZS;BnaA10G0045000ZS;BnaA10G0062000ZS;BnaA10G0286900ZS;BnaC01G0129300ZS;BnaC02G0089100ZS;BnaC02G0267900ZS;BnaC02G0379200ZS;BnaA02G0167200ZS;BnaA02G0200800ZS;BnaA02G0207900ZS;BnaC04G0589400ZS;BnaC05G0045500ZS;BnaC05G05460…	K00454+K10527+K22389+K00232+K18857+K16818+K00454+K10526+K00454+K00232+K10525+K00232+K16818+K14674+K22389+K16818+K00454+K01723+K00454+K00454+K10529+K16818+K00232+K22389+K10529+K00454+K00454+K18857+K16818+K10526+K00454+K00232+K10525+K05894+K10528+K07513
Metabolism	Nucleotide metabolism	Purine metabolism	56	435	0.0228445	0.397853	ko00230	NewGene_8391;NewGene_2747;NewGene_3426;BnaA01G0203700ZS;BnaA06G0110300ZS;BnaA06G0359800ZS;BnaA07G0199900ZS;BnaA07G0382900ZS;BnaA01G0308800ZS;BnaA08G0078800ZS;BnaA08G0110000ZS;BnaA08G0228500ZS;BnaA09G0070100ZS;BnaA09G0105100ZS;BnaA09G0234100ZS;BnaA09G0584800ZS;BnaA09G0659700ZS;BnaA10G0138300ZS;BnaA10G0156200ZS;BnaC01G0040600ZS;BnaC01G0091800ZS;BnaC01G0173500ZS;BnaC02G0081300ZS;BnaA02G0070400ZS;Bna…	K01081+K00856+K01513+K13811+K00088+K01081+K01939+K00088+K01923+K00939+K01756+K07023+K00602+K00860+K01466+K07023+K00940+K01522+K18532+K00764+K01513+K00940+K01835+K01835+K01427+K03787+K10808+K13484+K18532+K00860+K01756+K01513+K18532+K03787+K01519+K01933+K01081+K01952+K03787+K18532+K00760+K03787+K01952+K00764+K00759+K00764+K10808+K18151+K13811+K00759+K01513+K10807+K00940+K18532+K00759+K01756
Metabolism	Lipid metabolism	Glycerolipid metabolism	65	516	0.0232323	0.397853	ko00561	NewGene_978;NewGene_5401;NewGene_6238;BnaA01G0183800ZS;BnaA05G0391400ZS;BnaA06G0008500ZS;BnaA06G0008600ZS;BnaA06G0073900ZS;BnaA06G0170700ZS;BnaA06G0262600ZS;BnaA06G0428900ZS;BnaA07G0043500ZS;BnaA07G0088600ZS;BnaA07G0226600ZS;BnaA07G0244900ZS;BnaA07G0254700ZS;BnaA07G0388700ZS;BnaA07G0389200ZS;BnaA08G0208200ZS;BnaA08G0208300ZS;BnaA01G0323800ZS;BnaA09G0004600ZS;BnaA09G0012900ZS;BnaA09G0151800ZS;BnaA…	K00002+K00002+K00002+K00128+K00679+K00679+K00679+K00655+K00128+K00128+K00679+K00655+K00679+K00864+K00679+K21362+K00864+K15918+K00679+K00679+K13513+K09480+K09480+K13519+K22920+K13523+K13508+K14674+K00128+K00679+K00901+K07407+K15728+K07407+K00679+K01054+K01054+K00901+K07407+K00901+K00901+K07407+K13519+K00679+K00655+K01054+K13508+K00679+K00901+K00679+K00679+K21362+K00679+K00679+K00679+K00679+K18693+…
Metabolism	Glycan biosynthesis and metabolism	Glycosaminoglycan degradation	21	139	0.0312718	0.463884	ko00531	BnaA01G0233800ZS;BnaA07G0162400ZS;BnaA07G0276600ZS;BnaA07G0283200ZS;BnaA01G0357400ZS;BnaA01G0357700ZS;BnaA10G0062500ZS;BnaC01G0444500ZS;BnaC01G0444900ZS;BnaC03G0013000ZS;BnaC03G0604600ZS;BnaC03G0806800ZS;BnaC04G0341600ZS;BnaC06G0014100ZS;BnaA02G0319600ZS;BnaC06G0286600ZS;BnaC06G0314500ZS;BnaC06G0344700ZS;BnaA02G0405800ZS;BnaA03G0232200ZS;BnaA01G0156500ZS	K12309+K12309+K12309+K12373+K12309+K12309+K12309+K12309+K12309+K12309+K12309+K12309+K12309+K12309+K12309+K12309+K12309+K12309+K12309+K12309+K12309
Genetic Information Processing	Replication and repair	Base excision repair	28	200	0.0361135	0.463884	ko03410	NewGene_7703;NewGene_8782;NewGene_9467;NewGene_7131;NewGene_7534;NewGene_7580;BnaA05G0126900ZS;BnaA05G0372700ZS;BnaA06G0060800ZS;BnaA07G0288800ZS;BnaA07G0300600ZS;BnaA07G0300700ZS;BnaA07G0385300ZS;BnaA01G0365400ZS;BnaA09G0377100ZS;BnaA09G0474300ZS;BnaA09G0499100ZS;BnaA09G0672400ZS;BnaC02G0393300ZS;BnaC05G0294800ZS;BnaA02G0288700ZS;BnaC06G0331700ZS;BnaC06G0331900ZS;BnaC06G0347400ZS;BnaC06G0412200Z…	K03575+K03575+K03575+K03575+K03575+K03575+K24070+K03648+K03505+K10747+K10773+K10773+K01246+K01246+K02335+K01247+K02328+K04802+K01246+K02335+K01246+K10747+K10747+K10773+K01246+K03504+K10798+K01142
Metabolism	Metabolism of cofactors and vitamins	Vitamin B6 metabolism	10	55	0.0403436	0.463884	ko00750	NewGene_2217;BnaA07G0336100ZS;BnaA08G0157700ZS;BnaA08G0260500ZS;BnaA09G0112900ZS;BnaA09G0120900ZS;BnaA09G0616400ZS;BnaA02G0203200ZS;BnaA02G0204200ZS;BnaC08G0241500ZS	K13248+K13248+K01733+K13248+K00831+K01733+K13248+K01733+K13248+K13248
Metabolism	Biosynthesis of other secondary metabolites	Neomycin, kanamycin and gentamicin biosynthesis	5	20	0.0406321	0.463884	ko00524	NewGene_2875;BnaA05G0176800ZS;BnaA06G0030200ZS;BnaA08G0025600ZS;BnaC05G0297800ZS	K00844+K00844+K00844+K00844+K00844
Metabolism	Metabolism of cofactors and vitamins	Ubiquinone and other terpenoid-quinone biosynthesis	28	204	0.0448152	0.472283	ko00130	NewGene_2620;BnaA07G0250300ZS;BnaA01G0348000ZS;BnaA09G0676100ZS;BnaC01G0431000ZS;BnaC02G0088300ZS;BnaA02G0074800ZS;BnaC02G0197500ZS;BnaC02G0230900ZS;BnaC02G0284200ZS;BnaA02G0090400ZS;BnaA02G0108600ZS;BnaC03G0145800ZS;BnaA02G0132800ZS;BnaA02G0177900ZS;BnaC05G0372000ZS;BnaC05G0372300ZS;BnaC06G0151600ZS;BnaC06G0276200ZS;BnaC06G0322800ZS;BnaC06G0360200ZS;BnaC06G0409700ZS;BnaC08G0048700ZS;BnaC09G01372…	K00815+K02552+K23095+K00457+K23095+K00815+K00815+K05928+K14759+K02552+K17872+K03809+K03809+K03809+K14759+K01904+K01904+K00815+K02552+K01904+K06127+K02552+K19222+K01904+K06127+K00487+K14759+K06125
Metabolism	Carbohydrate metabolism	Starch and sucrose metabolism	125	1109	0.059334	0.576255	ko00500	NewGene_10091;NewGene_8298;NewGene_2875;NewGene_3426;NewGene_4993;BnaA01G0003200ZS;BnaA05G0126000ZS;BnaA05G0143000ZS;BnaA05G0176800ZS;BnaA05G0321900ZS;BnaA05G0353600ZS;BnaA05G0387300ZS;BnaA05G0498800ZS;BnaA06G0030200ZS;BnaA06G0301100ZS;BnaA07G0063200ZS;BnaA07G0202400ZS;BnaA07G0255900ZS;BnaA07G0272000ZS;BnaA07G0277000ZS;BnaA07G0312900ZS;BnaA07G0317100ZS;BnaA07G0320700ZS;BnaA07G0325300ZS;BnaA07G033…	K01188+K01188+K00844+K01513+K00695+K01179+K00847+K00695+K00844+K13679+K00700+K00847+K00963+K00844+K01087+K01188+K19891+K00695+K19891+K16055+K01176+K19891+K01179+K01179+K00695+K01179+K00688+K01087+K00844+K01810+K01087+K19891+K01188+K16055+K05350+K19891+K19891+K01177+K01179+K01179+K01188+K00695+K00847+K01188+K01177+K01214+K01513+K05350+K19891+K01188+K01835+K01835+K00975+K00696+K05349+K05349+K19893+…
Metabolism	Glycan biosynthesis and metabolism	Other glycan degradation	33	255	0.0630936	0.576255	ko00511	BnaA01G0233800ZS;BnaA06G0390000ZS;BnaA07G0093500ZS;BnaA07G0162400ZS;BnaA07G0276600ZS;BnaA01G0290800ZS;BnaA07G0283200ZS;BnaA07G0298800ZS;BnaA01G0357400ZS;BnaA01G0357700ZS;BnaA10G0062500ZS;BnaC01G0122800ZS;BnaC01G0444500ZS;BnaC01G0444900ZS;BnaC02G0217500ZS;BnaC03G0013000ZS;BnaC03G0604600ZS;BnaC03G0806800ZS;BnaC04G0218500ZS;BnaC04G0341600ZS;BnaC06G0014100ZS;BnaC06G0105500ZS;BnaA02G0319600ZS;BnaC06G0…	K12309+K01206+K01206+K12309+K12309+K17108+K12373+K01191+K12309+K12309+K12309+K17108+K12309+K12309+K01206+K12309+K12309+K12309+K01206+K12309+K12309+K17108+K12309+K12309+K12309+K01206+K12309+K12309+K12309+K17108+K01444+K01206+K12309
Metabolism	Metabolism of terpenoids and polyketides	Brassinosteroid biosynthesis	8	45	0.070125	0.600445	ko00905	BnaA06G0369900ZS;BnaA07G0350100ZS;BnaA01G0357900ZS;BnaC01G0026900ZS;BnaC02G0072100ZS;BnaC06G0397500ZS;BnaC06G0412400ZS;BnaC07G0322400ZS	K12640+K15639+K12638+K12637+K09591+K09587+K15639+K12640
Metabolism	Amino acid metabolism	Arginine and proline metabolism	42	342	0.079234	0.61719	ko00330	BnaA01G0183800ZS;BnaA05G0129900ZS;BnaA06G0039800ZS;BnaA06G0170700ZS;BnaA06G0262600ZS;BnaA06G0368500ZS;BnaA07G0115900ZS;BnaA07G0318800ZS;BnaA09G0129100ZS;BnaA01G0415300ZS;BnaA01G0415400ZS;BnaA10G0255500ZS;BnaC01G0027700ZS;BnaC01G0499900ZS;BnaC01G0500000ZS;BnaC02G0090100ZS;BnaC02G0090400ZS;BnaC02G0095200ZS;BnaC02G0178900ZS;BnaA02G0076400ZS;BnaA02G0080200ZS;BnaC03G0227700ZS;BnaC03G0295100ZS;BnaC03G0…	K00128+K14455+K01426+K00128+K00128+K00318+K00797+K14329+K14454+K01611+K01611+K10536+K00128+K01611+K01611+K00472+K01611+K14454+K00797+K00472+K14454+K12657+K01476+K00472+K17839+K14329+K14329+K00472+K01611+K01611+K14329+K14329+K01583+K13427+K13366+K00797+K01611+K01426+K12259+K00472+K00472+K01583
Metabolism	Carbohydrate metabolism	Amino sugar and nucleotide sugar metabolism	86	753	0.0810906	0.61719	ko00520	NewGene_7677;NewGene_7839;NewGene_2875;NewGene_4540;NewGene_6030;NewGene_755;BnaA05G0126000ZS;BnaA05G0176800ZS;BnaA01G0191200ZS;BnaA05G0387300ZS;BnaA01G0208500ZS;BnaA05G0498800ZS;BnaA06G0030200ZS;BnaA06G0080600ZS;BnaA06G0081600ZS;BnaA06G0179900ZS;BnaA06G0295800ZS;BnaA06G0357200ZS;BnaA06G0388000ZS;BnaA07G0249500ZS;BnaA07G0283200ZS;BnaA07G0337700ZS;BnaA07G0349000ZS;BnaA07G0372000ZS;BnaA07G0376200ZS…	K08678+K12447+K00844+K13379+K01183+K08678+K00847+K00844+K12446+K00847+K01711+K00963+K00844+K01784+K12451+K01183+K15920+K15920+K16190+K00966+K12373+K02377+K00966+K15920+K12450+K00844+K01810+K01183+K01784+K08679+K00847+K01209+K12447+K05305+K15920+K00770+K13648+K13379+K15920+K01183+K01183+K12446+K08679+K01209+K13379+K00012+K01835+K00326+K00012+K00621+K01835+K00326+K00975+K00975+K10046+K01711+K00770+…
Organismal Systems	Environmental adaptation	Circadian rhythm - plant	50	419	0.088683	0.631354	ko04712	BnaA05G0164100ZS;BnaA06G0329000ZS;BnaA07G0053300ZS;BnaA07G0275200ZS;BnaA07G0330100ZS;BnaA09G0009500ZS;BnaA09G0014800ZS;BnaA09G0067500ZS;BnaA09G0071100ZS;BnaA01G0349500ZS;BnaA09G0661700ZS;BnaA09G0661900ZS;BnaA10G0008600ZS;BnaA10G0134500ZS;BnaA01G0428500ZS;BnaC01G0432400ZS;BnaC02G0241600ZS;BnaA02G0116400ZS;BnaC03G0282400ZS;BnaC03G0371800ZS;BnaA02G0174500ZS;BnaA02G0178600ZS;BnaC04G0001500ZS;BnaC04G0…	K16240+K12130+K12133+K12135+K16221+K12126+K12133+K12130+K10143+K16240+K12120+K12126+K12133+K12135+K12135+K16240+K16221+K12135+K12126+K12135+K12135+K12126+K12135+K12126+K12134+K16221+K03115+K12126+K12135+K12133+K12133+K16221+K16222+K16223+K16222+K16221+K16221+K12126+K12130+K16221+K12135+K12130+K12127+K12127+K12133+K12135+K12125+K12125+K12127+K12126
Metabolism	Carbohydrate metabolism	Galactose metabolism	49	411	0.0921685	0.631354	ko00052	NewGene_7839;NewGene_2875;BnaA05G0176800ZS;BnaA05G0379800ZS;BnaA05G0498800ZS;BnaA06G0030200ZS;BnaA06G0080600ZS;BnaA01G0233800ZS;BnaA07G0162400ZS;BnaA07G0276600ZS;BnaA08G0025600ZS;BnaA01G0330600ZS;BnaA08G0277600ZS;BnaA01G0357400ZS;BnaA01G0357700ZS;BnaA09G0574800ZS;BnaA10G0062500ZS;BnaA02G0029200ZS;BnaC01G0243800ZS;BnaC01G0408500ZS;BnaC01G0444500ZS;BnaC01G0444900ZS;BnaC02G0032100ZS;BnaC02G0081300ZS…	K12447+K00844+K00844+K01785+K00963+K00844+K01784+K12309+K12309+K12309+K00844+K01785+K01784+K12309+K12309+K12447+K12309+K07407+K18819+K01785+K12309+K12309+K07407+K01835+K01835+K06617+K07407+K12309+K07407+K12309+K12309+K00850+K12309+K01784+K00844+K12309+K12309+K12309+K12309+K12309+K12309+K01784+K00850+K06617+K00963+K12309+K01193+K12309+K00850
Metabolism	Amino acid metabolism	Cysteine and methionine metabolism	66	572	0.0978897	0.635084	ko00270	NewGene_2620;NewGene_6067;NewGene_6071;BnaA05G0129900ZS;BnaA06G0032400ZS;BnaA06G0085100ZS;BnaA06G0133100ZS;BnaA06G0392600ZS;BnaA07G0115900ZS;BnaA07G0239700ZS;BnaA07G0250400ZS;BnaA07G0250500ZS;BnaA07G0333500ZS;BnaA07G0389000ZS;BnaA08G0199500ZS;BnaA01G0335100ZS;BnaA09G0112900ZS;BnaA09G0129100ZS;BnaA09G0141200ZS;BnaA09G0525500ZS;BnaA09G0569800ZS;BnaA09G0649800ZS;BnaA10G0126300ZS;BnaA01G0415300ZS;Bna…	K00815+K21623+K21623+K14455+K00826+K05933+K00789+K00547+K00797+K05933+K22846+K22846+K00789+K00837+K01244+K00789+K00831+K14454+K01761+K01760+K00547+K05933+K00025+K01611+K01611+K00026+K00827+K00026+K01611+K01611+K22846+K00026+K00549+K00815+K01611+K00549+K00815+K14454+K16054+K00797+K00837+K14454+K00837+K00549+K00640+K00827+K00827+K21623+K00789+K01738+K01611+K01611+K00815+K22846+K00789+K01919+K00826+…
Metabolism	Metabolism of cofactors and vitamins	Biotin metabolism	13	90	0.102401	0.635084	ko00780	NewGene_10161;NewGene_588;BnaA06G0134100ZS;BnaA10G0281900ZS;BnaC02G0407200ZS;BnaC05G0233300ZS;BnaC06G0274700ZS;BnaC06G0411700ZS;BnaA03G0039300ZS;BnaC09G0600000ZS;BnaA03G0385400ZS;BnaA03G0389600ZS;BnaA03G0389700ZS	K19562+K00059+K09458+K00652+K09458+K00059+K09458+K09458+K02372+K00652+K09458+K00208+K00208
Cellular Processes	Transport and catabolism	Peroxisome	53	454	0.108968	0.635084	ko04146	NewGene_1431;BnaA01G0189500ZS;BnaA05G0410500ZS;BnaA06G0039100ZS;BnaA06G0053200ZS;BnaA06G0300700ZS;BnaA06G0349000ZS;BnaA07G0067000ZS;BnaA07G0132100ZS;BnaA07G0284100ZS;BnaA08G0211400ZS;BnaA08G0247000ZS;BnaA09G0056400ZS;BnaA09G0072700ZS;BnaA09G0090400ZS;BnaA09G0650800ZS;BnaA10G0045000ZS;BnaA10G0178000ZS;BnaC01G0186100ZS;BnaC01G0240300ZS;BnaC01G0374300ZS;BnaC02G0203000ZS;BnaA02G0083500ZS;BnaC03G01640…	K11517+K05677+K11517+K13336+K04565+K00232+K13354+K13348+K03781+K00031+K17879+K03781+K00869+K04564+K00232+K01640+K00232+K13348+K04564+K05677+K03781+K00031+K03426+K04564+K03781+K13354+K00830+K01897+K01897+K00232+K01640+K03781+K11517+K04564+K13348+K04564+K04564+K03781+K08726+K04564+K00232+K13348+K01578+K03781+K04564+K11517+K01897+K13348+K04564+K04565+K07513+K01897+K13335
Genetic Information Processing	Folding, sorting and degradation	Ubiquitin mediated proteolysis	91	817	0.115765	0.635084	ko04120	NewGene_1360;NewGene_2253;NewGene_2991;NewGene_3849;NewGene_46;NewGene_5523;BnaA05G0176600ZS;BnaA01G0189600ZS;BnaA05G0495700ZS;BnaA06G0016700ZS;BnaA06G0030000ZS;BnaA07G0117300ZS;BnaA07G0137200ZS;BnaA07G0278700ZS;BnaA07G0295700ZS;BnaA07G0312700ZS;BnaA07G0322900ZS;BnaA07G0352500ZS;BnaA07G0365300ZS;BnaA07G0372100ZS;BnaA07G0378200ZS;BnaA01G0336000ZS;BnaA09G0026600ZS;BnaA09G0071100ZS;BnaA01G0349000ZS;…	K06688+K04506+K08770+K08770+K04506+K08770+K06688+K10578+K10615+K10581+K06688+K02977+K10614+K10615+K10614+K10573+K10260+K10688+K10615+K10570+K10580+K10589+K03347+K10143+K10581+K02977+K10575+K10614+K10144+K10604+K10578+K10581+K10260+K10614+K10614+K10597+K10144+K10260+K10144+K03868+K03094+K10144+K03873+K10260+K06689+K10601+K10260+K10260+K04506+K10614+K03349+K04506+K10260+K10260+K10580+K04554+K10614+…
Metabolism	Nucleotide metabolism	Pyrimidine metabolism	40	335	0.115891	0.635084	ko00240	NewGene_8391;NewGene_3426;BnaA05G0372300ZS;BnaA05G0424300ZS;BnaA05G0497600ZS;BnaA06G0359800ZS;BnaA07G0082900ZS;BnaA08G0228500ZS;BnaA09G0087900ZS;BnaA09G0584800ZS;BnaA09G0659700ZS;BnaA09G0680100ZS;BnaA10G0229900ZS;BnaC01G0091800ZS;BnaC01G0173500ZS;BnaC01G0204000ZS;BnaC01G0456500ZS;BnaC02G0239800ZS;BnaC02G0270800ZS;BnaC02G0459100ZS;BnaC03G0202900ZS;BnaC03G0778100ZS;BnaA02G0203600ZS;BnaA02G0209000ZS…	K01081+K01513+K09903+K01937+K09903+K01081+K01937+K07023+K01431+K07023+K00940+K01240+K01464+K01513+K00940+K00876+K01937+K01956+K03787+K10808+K01240+K01513+K03787+K00876+K01937+K01937+K01081+K03787+K01956+K03787+K10808+K01937+K01489+K01240+K01513+K10807+K01431+K00940+K01465+K01240
Metabolism	Lipid metabolism	Glycerophospholipid metabolism	65	575	0.132461	0.697966	ko00564	NewGene_8395;NewGene_389;NewGene_390;BnaA01G0183500ZS;BnaA01G0198600ZS;BnaA05G0397100ZS;BnaA05G0487000ZS;BnaA06G0039600ZS;BnaA06G0073900ZS;BnaA06G0334300ZS;BnaA07G0043500ZS;BnaA07G0085000ZS;BnaA07G0098900ZS;BnaA07G0255200ZS;BnaA07G0277200ZS;BnaA01G0323800ZS;BnaA01G0347000ZS;BnaA09G0151800ZS;BnaA09G0530700ZS;BnaA09G0695700ZS;BnaA01G0396500ZS;BnaA10G0062000ZS;BnaA01G0421800ZS;BnaA10G0286900ZS;BnaC0…	K00967+K01126+K01126+K01613+K00968+K06130+K22389+K05929+K00655+K16860+K00655+K16818+K06129+K05929+K00999+K13513+K06130+K13519+K13523+K13508+K01115+K16818+K18696+K14674+K00901+K22389+K00981+K01613+K06130+K15728+K16818+K00550+K00995+K00901+K00901+K00901+K06123+K00981+K06130+K13519+K06130+K18696+K00655+K00006+K16818+K13508+K06130+K22389+K00901+K01126+K00999+K01126+K14156+K14156+K16818+K18693+K16860+…
Metabolism	Lipid metabolism	Linoleic acid metabolism	10	70	0.147195	0.730951	ko00591	NewGene_2272;BnaA07G0279400ZS;BnaA08G0261700ZS;BnaA10G0286900ZS;BnaC02G0267900ZS;BnaA02G0167200ZS;BnaA02G0200800ZS;BnaC06G0315600ZS;BnaC06G0319600ZS;BnaC08G0240500ZS	K00454+K00454+K00454+K14674+K00454+K00454+K00454+K00454+K00454+K00454
Metabolism	Metabolism of cofactors and vitamins	Riboflavin metabolism	14	105	0.149391	0.730951	ko00740	NewGene_3426;BnaA06G0405600ZS;BnaA07G0104400ZS;BnaA08G0192000ZS;BnaA09G0179800ZS;BnaA10G0291200ZS;BnaA02G0012500ZS;BnaC01G0091800ZS;BnaA02G0103000ZS;BnaC03G0778100ZS;BnaC07G0109800ZS;BnaC07G0273900ZS;BnaC08G0352200ZS;BnaA03G0215300ZS	K01513+K14379+K14379+K20884+K20884+K00953+K00953+K01513+K14652+K01513+K00878+K14379+K01513+K00794
Metabolism	Metabolism of terpenoids and polyketides	Terpenoid backbone biosynthesis	26	215	0.158884	0.750588	ko00900	NewGene_3709;BnaA01G0195000ZS;BnaA06G0413900ZS;BnaA07G0346300ZS;BnaA07G0361800ZS;BnaA08G0228300ZS;BnaA09G0056400ZS;BnaA09G0136300ZS;BnaA10G0236200ZS;BnaC01G0001100ZS;BnaC01G0179800ZS;BnaC01G0246000ZS;BnaC01G0502500ZS;BnaC02G0071300ZS;BnaA02G0061500ZS;BnaC02G0282400ZS;BnaC02G0298800ZS;BnaC03G0202600ZS;BnaA02G0211500ZS;BnaA02G0265500ZS;BnaC06G0408400ZS;BnaC06G0425300ZS;BnaC06G0441500ZS;BnaC07G03271…	K15892+K01662+K00787+K10960+K00021+K15889+K00869+K01770+K01662+K13789+K01823+K01662+K01823+K15889+K15889+K10960+K00021+K08658+K10960+K11778+K10960+K00021+K05356+K00626+K00787+K06013
Metabolism	Energy metabolism	Photosynthesis - antenna proteins	11	81	0.170382	0.778078	ko00196	BnaA05G0444600ZS;BnaA07G0190300ZS;BnaA02G0004400ZS;BnaC02G0001800ZS;BnaA02G0134200ZS;BnaC04G0124900ZS;BnaC04G0266800ZS;BnaA02G0345900ZS;BnaA04G0221200ZS;BnaA05G0100500ZS;BnaA05G0100800ZS	K08915+K08907+K08915+K08915+K08914+K08912+K08908+K08913+K08912+K08912+K08912
Metabolism	Lipid metabolism	Biosynthesis of unsaturated fatty acids	12	92	0.191771	0.847502	ko01040	BnaA06G0300700ZS;BnaA07G0295500ZS;BnaA09G0090400ZS;BnaA10G0045000ZS;BnaA01G0414100ZS;BnaC02G0124500ZS;BnaC02G0215900ZS;BnaA02G0168300ZS;BnaC05G0045500ZS;BnaC06G0341300ZS;BnaC09G0086600ZS;BnaA04G0212800ZS	K00232+K10251+K00232+K00232+K03921+K10703+K10251+K10251+K00232+K10251+K00232+K07513
Metabolism	Amino acid metabolism	Valine, leucine and isoleucine degradation	31	270	0.20722	0.887159	ko00280	BnaA01G0183800ZS;BnaA06G0032400ZS;BnaA06G0170700ZS;BnaA06G0262600ZS;BnaA08G0101900ZS;BnaA08G0148300ZS;BnaA09G0650800ZS;BnaA10G0145000ZS;BnaA10G0249100ZS;BnaC01G0007500ZS;BnaC01G0027700ZS;BnaC01G0076300ZS;BnaC01G0241100ZS;BnaC01G0304600ZS;BnaC02G0257100ZS;BnaA02G0107700ZS;BnaC03G0678000ZS;BnaC03G0678100ZS;BnaC04G0185200ZS;BnaC04G0492100ZS;BnaC04G0493100ZS;BnaC05G0106200ZS;BnaC05G0153100ZS;BnaA01G0…	K00128+K00826+K00128+K00128+K05607+K05605+K01640+K01968+K00020+K00827+K00128+K01968+K00382+K01907+K00020+K01968+K00827+K00827+K05605+K05605+K05605+K01640+K00020+K01968+K01968+K00626+K00826+K00166+K00827+K05605+K07513
Metabolism	Global and overview maps	Fatty acid metabolism	34	301	0.222022	0.913729	ko01212	NewGene_588;BnaA01G0177200ZS;BnaA05G0462800ZS;BnaA06G0134100ZS;BnaA06G0300700ZS;BnaA07G0295500ZS;BnaA09G0090400ZS;BnaA10G0045000ZS;BnaA01G0414100ZS;BnaC01G0227000ZS;BnaC01G0300000ZS;BnaC02G0073800ZS;BnaC02G0124500ZS;BnaC02G0215900ZS;BnaC02G0407200ZS;BnaC03G0169200ZS;BnaA02G0168300ZS;BnaC04G0007500ZS;BnaC04G0614600ZS;BnaC05G0045500ZS;BnaC05G0233300ZS;BnaC06G0274700ZS;BnaC06G0341300ZS;BnaC06G041170…	K00059+K01074+K10527+K09458+K00232+K10251+K00232+K00232+K03921+K01074+K07512+K02160+K10703+K10251+K09458+K00645+K10251+K01897+K01897+K00232+K00059+K09458+K10251+K09458+K00626+K02372+K00232+K01963+K01897+K09458+K00208+K00208+K07513+K01897
Metabolism	Glycan biosynthesis and metabolism	Various types of N-glycan biosynthesis	19	160	0.226765	0.913729	ko00513	NewGene_1539;NewGene_9726;BnaA05G0326200ZS;BnaA06G0023400ZS;BnaA06G0114500ZS;BnaA07G0283200ZS;BnaA07G0329900ZS;BnaA07G0360500ZS;BnaA07G0377300ZS;BnaA08G0264400ZS;BnaC03G0039000ZS;BnaC04G0002300ZS;BnaC06G0386400ZS;BnaC06G0423900ZS;BnaC06G0424000ZS;BnaC06G0444300ZS;BnaC07G0421000ZS;BnaC09G0457300ZS;BnaA05G0002200ZS	K01230+K01230+K12668+K01230+K03844+K12373+K14412+K12666+K03843+K03846+K03842+K03845+K14412+K12666+K12666+K03843+K07441+K07441+K03845
Metabolism	Metabolism of other amino acids	beta-Alanine metabolism	27	238	0.245632	0.961472	ko00410	BnaA01G0183800ZS;BnaA01G0200500ZS;BnaA06G0170700ZS;BnaA06G0262600ZS;BnaA06G0300700ZS;BnaA08G0083500ZS;BnaA08G0148300ZS;BnaA09G0087900ZS;BnaA09G0090400ZS;BnaA10G0045000ZS;BnaA10G0229900ZS;BnaC01G0027700ZS;BnaC01G0252100ZS;BnaA02G0158400ZS;BnaC04G0185200ZS;BnaC04G0492100ZS;BnaC04G0493100ZS;BnaC05G0045500ZS;BnaA02G0263300ZS;BnaC06G0326100ZS;BnaC07G0529600ZS;BnaC09G0082100ZS;BnaC09G0086600ZS;BnaA03G0…	K00128+K00276+K00128+K00128+K00232+K00276+K05605+K01431+K00232+K00232+K01464+K00128+K00276+K17839+K05605+K05605+K05605+K00232+K00276+K01580+K00276+K01431+K00232+K13366+K01578+K12259+K05605
Metabolism	Biosynthesis of other secondary metabolites	Flavone and flavonol biosynthesis	2	10	0.257747	0.966322	ko00944	BnaA08G0317300ZS;BnaC02G0077700ZS	K13264+K10757
Metabolism	Carbohydrate metabolism	Fructose and mannose metabolism	37	337	0.264888	0.966322	ko00051	NewGene_1011;NewGene_2875;BnaA05G0126000ZS;BnaA05G0176800ZS;BnaA05G0387300ZS;BnaA01G0208500ZS;BnaA06G0030200ZS;BnaA07G0249500ZS;BnaA07G0337700ZS;BnaA07G0349000ZS;BnaA07G0362300ZS;BnaA08G0025600ZS;BnaA08G0211100ZS;BnaA09G0500800ZS;BnaA09G0673700ZS;BnaA09G0693800ZS;BnaC02G0556000ZS;BnaC03G0654300ZS;BnaC04G0166200ZS;BnaA02G0213400ZS;BnaC05G0297800ZS;BnaC06G0275200ZS;BnaC06G0329500ZS;BnaC06G0356900ZS…	K03841+K00844+K00847+K00844+K00847+K01711+K00844+K00966+K02377+K00966+K00895+K00844+K01805+K00847+K01103+K05305+K01711+K01805+K00850+K00966+K00844+K00966+K00847+K00847+K02377+K00966+K00895+K00895+K19355+K00863+K01803+K00895+K00850+K00966+K01803+K01623+K00850
Environmental Information Processing	Membrane transport	ABC transporters	36	330	0.281456	0.966322	ko02010	NewGene_1969;BnaA05G0172200ZS;BnaA01G0189500ZS;BnaA01G0227000ZS;BnaA06G0394500ZS;BnaA07G0329600ZS;BnaA07G0376000ZS;BnaA08G0259900ZS;BnaA01G0362400ZS;BnaA09G0565900ZS;BnaA10G0012300ZS;BnaA10G0267200ZS;BnaC01G0196000ZS;BnaC01G0240300ZS;BnaC02G0231200ZS;BnaC04G0010000ZS;BnaA02G0196600ZS;BnaC04G0093200ZS;BnaC04G0449500ZS;BnaC04G0472800ZS;BnaC04G0552400ZS;BnaC05G0014300ZS;BnaC05G0150500ZS;BnaC06G01126…	K05658+K05681+K05677+K05641+K05681+K05681+K05658+K05681+K05665+K05666+K05658+K05681+K05658+K05677+K05658+K05658+K05681+K08712+K05658+K08712+K05658+K05658+K05681+K05681+K05681+K08712+K05658+K05658+K05658+K05658+K05681+K05658+K05658+K08712+K05681+K08712
Genetic Information Processing	Folding, sorting and degradation	RNA degradation	74	702	0.281933	0.966322	ko03018	NewGene_799;NewGene_94;NewGene_3308;NewGene_6821;NewGene_748;BnaA06G0035300ZS;BnaA01G0251300ZS;BnaA07G0060400ZS;BnaA01G0268000ZS;BnaA08G0084500ZS;BnaA08G0157800ZS;BnaA08G0299800ZS;BnaA09G0005100ZS;BnaA09G0013400ZS;BnaA09G0095200ZS;BnaA09G0112500ZS;BnaA09G0558200ZS;BnaA09G0587000ZS;BnaA10G0102000ZS;BnaA10G0214300ZS;BnaA10G0297900ZS;BnaC01G0373000ZS;BnaC02G0073000ZS;BnaC02G0086300ZS;BnaC02G0086400Z…	K12603+K12598+K11600+K12603+K04077+K13126+K12591+K01148+K12598+K12603+K12602+K04077+K12614+K12614+K12602+K12585+K11600+K13126+K03514+K00962+K12608+K12617+K01148+K12580+K12580+K04077+K12580+K12581+K12619+K12622+K12605+K12593+K12624+K04077+K00962+K00962+K03681+K14442+K00850+K12619+K13126+K12621+K03679+K00962+K00962+K01148+K12627+K07573+K12599+K12603+K01689+K12619+K12600+K12622+K04077+K13126+K01148+…
Metabolism	Biosynthesis of other secondary metabolites	Biosynthesis of various plant secondary metabolites	39	360	0.286717	0.966322	ko00999	NewGene_10091;NewGene_8298;BnaA05G0327800ZS;BnaA06G0133100ZS;BnaA07G0063200ZS;BnaA07G0333500ZS;BnaA08G0230300ZS;BnaA01G0329600ZS;BnaA01G0335100ZS;BnaA01G0367800ZS;BnaA09G0566400ZS;BnaC01G0288300ZS;BnaC01G0288400ZS;BnaC01G0407700ZS;BnaC01G0460800ZS;BnaC02G0088400ZS;BnaA02G0074900ZS;BnaC02G0105100ZS;BnaC02G0105300ZS;BnaC03G0121700ZS;BnaC03G0121900ZS;BnaC03G0348000ZS;BnaC04G0001900ZS;BnaC04G0009200Z…	K01188+K01188+K21568+K00789+K01188+K00789+K01188+K05350+K00789+K01188+K01188+K23260+K23260+K05350+K01188+K13832+K13832+K05349+K05349+K01188+K01188+K13832+K13832+K00789+K01188+K01188+K01188+K23260+K01188+K00789+K23260+K23279+K01188+K13832+K06892+K00789+K00789+K01188+K01188
Metabolism	Metabolism of cofactors and vitamins	Porphyrin metabolism	24	216	0.295868	0.966322	ko00860	BnaA01G0183700ZS;BnaA01G0205600ZS;BnaA01G0223700ZS;BnaA06G0113500ZS;BnaA06G0137700ZS;BnaA06G0291600ZS;BnaA07G0346300ZS;BnaA01G0376600ZS;BnaA09G0570800ZS;BnaA09G0660100ZS;BnaA09G0701500ZS;BnaA10G0010800ZS;BnaC02G0031100ZS;BnaC02G0282400ZS;BnaC03G0732400ZS;BnaA02G0211500ZS;BnaC05G0166500ZS;BnaC06G0363000ZS;BnaC06G0408400ZS;BnaA03G0017100ZS;BnaC08G0523100ZS;Bnascaffold1706G0000200ZS;BnaA03G0266900ZS…	K13544+K04040+K02492+K01845+K08099+K01885+K10960+K13544+K01719+K02492+K00228+K00231+K01749+K10960+K22013+K10960+K08099+K01698+K10960+K13606+K02492+K00228+K19054+K22013
Metabolism	Amino acid metabolism	Phenylalanine, tyrosine and tryptophan biosynthesis	27	245	0.296245	0.966322	ko00400	NewGene_2620;NewGene_3939;BnaA05G0129900ZS;BnaA07G0373800ZS;BnaA09G0129100ZS;BnaC02G0085500ZS;BnaC02G0088300ZS;BnaC02G0088400ZS;BnaA02G0074800ZS;BnaA02G0074900ZS;BnaC02G0095200ZS;BnaA02G0080200ZS;BnaC03G0348000ZS;BnaC04G0001900ZS;BnaC04G0540100ZS;BnaC04G0552200ZS;BnaC06G0151600ZS;BnaC06G0307900ZS;BnaC06G0358300ZS;BnaC06G0385400ZS;BnaC06G0439600ZS;BnaC07G0471900ZS;BnaC09G0590700ZS;BnaA03G0229200ZS…	K00815+K01626+K14455+K01626+K14454+K00766+K00815+K13832+K00815+K13832+K14454+K14454+K13832+K13832+K00891+K01657+K00815+K01850+K01850+K00817+K01626+K01696+K01657+K13832+K01657+K01696+K00800
Metabolism	Lipid metabolism	Fatty acid elongation	17	152	0.326231	0.999926	ko00062	BnaA01G0177200ZS;BnaA07G0275100ZS;BnaA07G0295500ZS;BnaA09G0693100ZS;BnaA10G0007800ZS;BnaA02G0016500ZS;BnaC01G0227000ZS;BnaC01G0238800ZS;BnaC01G0300000ZS;BnaC02G0124500ZS;BnaC02G0215900ZS;BnaA02G0168300ZS;BnaC04G0012500ZS;BnaC05G0009400ZS;BnaC05G0056900ZS;BnaC06G0341300ZS;BnaA05G0012000ZS	K01074+K15397+K10251+K15397+K15397+K15397+K01074+K15397+K07512+K10703+K10251+K10251+K15397+K15397+K15397+K10251+K15397
Metabolism	Amino acid metabolism	Alanine, aspartate and glutamate metabolism	28	260	0.336166	0.999926	ko00250	BnaA05G0129900ZS;BnaA05G0393500ZS;BnaA07G0199900ZS;BnaA08G0110000ZS;BnaA09G0129100ZS;BnaA10G0200900ZS;BnaA10G0256300ZS;BnaC01G0007500ZS;BnaC01G0040600ZS;BnaC02G0075000ZS;BnaC02G0095200ZS;BnaC02G0204200ZS;BnaC02G0239800ZS;BnaA02G0080200ZS;BnaC03G0034100ZS;BnaC03G0046500ZS;BnaA02G0159900ZS;BnaC03G0483800ZS;BnaC03G0678000ZS;BnaC03G0678100ZS;BnaC03G0704000ZS;BnaC06G0326100ZS;BnaC06G0360800ZS;BnaC06G0…	K14455+K13051+K01939+K01756+K14454+K01915+K13051+K00827+K00764+K01915+K14454+K01915+K01956+K14454+K00261+K01953+K01915+K00830+K00827+K00827+K01756+K01580+K01956+K14272+K00764+K00764+K00827+K01756
Metabolism	Metabolism of other amino acids	Selenocompound metabolism	12	106	0.349417	0.999926	ko00450	BnaA01G0203700ZS;BnaA09G0141200ZS;BnaA09G0525500ZS;BnaC02G0084700ZS;BnaA02G0072300ZS;BnaC02G0197400ZS;BnaC03G0086800ZS;BnaA02G0154200ZS;BnaC07G0222000ZS;BnaC08G0369300ZS;BnaA03G0091400ZS;BnaA03G0203500ZS	K13811+K01761+K01760+K00549+K00549+K08247+K00549+K08247+K13811+K01760+K00549+K00384
Cellular Processes	Transport and catabolism	Phagosome	48	459	0.34998	0.999926	ko04145	NewGene_2419;NewGene_6568;BnaA01G0191500ZS;BnaA07G0133800ZS;BnaA07G0322700ZS;BnaA07G0355200ZS;BnaA07G0356700ZS;BnaA07G0377600ZS;BnaA07G0377800ZS;BnaA08G0198800ZS;BnaA08G0238400ZS;BnaA09G0195400ZS;BnaA01G0420000ZS;BnaC01G0098600ZS;BnaC01G0135200ZS;BnaC01G0242200ZS;BnaC01G0495100ZS;BnaC02G0096800ZS;BnaC02G0096900ZS;BnaA02G0081700ZS;BnaA02G0081800ZS;BnaC02G0500000ZS;BnaC03G0081400ZS;BnaC03G0720400ZS…	K02145+K02147+K10956+K02147+K00921+K07375+K02147+K02145+K02145+K02155+K07897+K07375+K02152+K04392+K07375+K10956+K02152+K07374+K07374+K07374+K07374+K07374+K08488+K07375+K07897+K00921+K07375+K07375+K07888+K02145+K10956+K04392+K07897+K02145+K00921+K07375+K04392+K02147+K02145+K07375+K02152+K08517+K00914+K02152+K07375+K07342+K00914+K02154
Metabolism	Biosynthesis of other secondary metabolites	Isoquinoline alkaloid biosynthesis	19	175	0.361223	0.999926	ko00950	NewGene_2620;BnaA05G0129900ZS;BnaA01G0200500ZS;BnaA08G0083500ZS;BnaA09G0125200ZS;BnaA09G0129100ZS;BnaC01G0102000ZS;BnaC01G0252100ZS;BnaC02G0088300ZS;BnaA02G0074800ZS;BnaC02G0095200ZS;BnaA02G0080200ZS;BnaA02G0263300ZS;BnaC06G0151600ZS;BnaA02G0397700ZS;BnaA02G0398200ZS;BnaC07G0529600ZS;BnaA01G0083700ZS;BnaA05G0053900ZS	K00815+K14455+K00276+K00276+K01593+K14454+K01592+K00276+K00815+K00815+K14454+K14454+K00276+K00815+K22097+K22097+K00276+K01592+K22097
Metabolism	Carbohydrate metabolism	Ascorbate and aldarate metabolism	36	343	0.367154	0.999926	ko00053	NewGene_134;NewGene_7839;NewGene_978;NewGene_2613;NewGene_5401;NewGene_6238;NewGene_7458;BnaA01G0183800ZS;BnaA05G0491400ZS;BnaA06G0136900ZS;BnaA06G0170700ZS;BnaA06G0262600ZS;BnaA06G0388000ZS;BnaA07G0368900ZS;BnaA08G0140200ZS;BnaA09G0009800ZS;BnaA01G0025800ZS;BnaA09G0574800ZS;BnaA10G0199800ZS;BnaC01G0027700ZS;BnaC01G0030300ZS;BnaC01G0353300ZS;BnaC02G0069000ZS;BnaA02G0059400ZS;BnaC02G0494500ZS;BnaA…	K00423+K12447+K00002+K00423+K00002+K00002+K00423+K00128+K10047+K21888+K00128+K00128+K16190+K00434+K17744+K08679+K00434+K12447+K21888+K00128+K00434+K08679+K00012+K00012+K10046+K14190+K10047+K00434+K10046+K00469+K14190+K08232+K00423+K10047+K00423+K17744
Metabolism	Amino acid metabolism	Valine, leucine and isoleucine biosynthesis	12	109	0.386246	0.999926	ko00290	BnaA05G0437900ZS;BnaA06G0032400ZS;BnaC02G0073500ZS;BnaC03G0179700ZS;BnaC03G0797600ZS;BnaC03G0797700ZS;BnaC06G0133500ZS;BnaC08G0198900ZS;BnaC08G0338700ZS;BnaC08G0469100ZS;BnaC09G0267200ZS;BnaA03G0312600ZS	K01754+K00826+K01653+K01653+K00053+K00053+K00053+K00826+K01754+K01649+K01703+K01754
Metabolism	Biosynthesis of other secondary metabolites	Monobactam biosynthesis	6	51	0.387382	0.999926	ko00261	BnaA01G0203700ZS;BnaC04G0598000ZS;BnaC07G0222000ZS;BnaA03G0215200ZS;BnaA04G0279900ZS;BnaA05G0052800ZS	K13811+K00215+K13811+K00215+K00215+K01714
Metabolism	Biosynthesis of other secondary metabolites	Isoflavonoid biosynthesis	6	51	0.387382	0.999926	ko00943	NewGene_3805;BnaA01G0015400ZS;BnaA01G0015500ZS;BnaA07G0141200ZS;BnaA08G0317300ZS;BnaC06G0152000ZS	K13260+K13260+K13260+K13260+K13264+K13260
Metabolism	Energy metabolism	Nitrogen metabolism	19	178	0.390035	0.999926	ko00910	NewGene_8587;NewGene_6784;BnaA07G0041200ZS;BnaA07G0237900ZS;BnaA07G0317600ZS;BnaA07G0369900ZS;BnaA10G0200900ZS;BnaC02G0075000ZS;BnaC02G0078100ZS;BnaC02G0078200ZS;BnaA02G0067900ZS;BnaA02G0068000ZS;BnaC02G0204200ZS;BnaC03G0034100ZS;BnaA02G0159900ZS;BnaC05G0559700ZS;BnaC06G0434700ZS;BnaC07G0070900ZS;BnaC09G0108500ZS	K02575+K02575+K00366+K10534+K01673+K10534+K01915+K01915+K00366+K01501+K00366+K01501+K01915+K00261+K01915+K01673+K10534+K00366+K00366
Metabolism	Glycan biosynthesis and metabolism	N-Glycan biosynthesis	25	238	0.396427	0.999926	ko00510	NewGene_1539;NewGene_9726;NewGene_4489;BnaA05G0326200ZS;BnaA06G0023400ZS;BnaA06G0114500ZS;BnaA07G0279700ZS;BnaA07G0360500ZS;BnaA07G0377300ZS;BnaA08G0264400ZS;BnaA10G0260700ZS;BnaC03G0039000ZS;BnaC04G0002300ZS;BnaC05G0097600ZS;BnaC06G0317200ZS;BnaC06G0320200ZS;BnaC06G0423900ZS;BnaC06G0424000ZS;BnaC06G0444300ZS;BnaC07G0421000ZS;BnaC09G0457300ZS;BnaC09G0617600ZS;BnaA04G0282800ZS;BnaA05G0002200ZS;Bna…	K01230+K01230+K09659+K12668+K01230+K03844+K01228+K12666+K03843+K03846+K00729+K03842+K03845+K00737+K00737+K01228+K12666+K12666+K03843+K07441+K07441+K03850+K03849+K03845+K00729
Metabolism	Global and overview maps	Carbon metabolism	128	1271	0.40368	0.999926	ko01200	NewGene_1011;NewGene_10188;NewGene_1431;NewGene_8420;NewGene_8421;NewGene_1915;NewGene_2875;BnaA05G0129900ZS;BnaA05G0176800ZS;BnaA01G0195500ZS;BnaA05G0328400ZS;BnaA05G0410500ZS;BnaA05G0437900ZS;BnaA05G0480600ZS;BnaA05G0480700ZS;BnaA05G0483900ZS;BnaA01G0218700ZS;BnaA01G0219900ZS;BnaA06G0030200ZS;BnaA06G0074800ZS;BnaA06G0121200ZS;BnaA06G0300700ZS;BnaA06G0384000ZS;BnaA07G0132100ZS;BnaA07G0193000ZS;B…	K03841+K01638+K11517+K01057+K01057+K01057+K00844+K14455+K00844+K01006+K00855+K11517+K01754+K01807+K00600+K00134+K01057+K00873+K00844+K01681+K18121+K00232+K00036+K03781+K01100+K01595+K00615+K15893+K00873+K00031+K00161+K15893+K00600+K01834+K15918+K00844+K01810+K05605+K03781+K00028+K00028+K01057+K00232+K00831+K14454+K01595+K00927+K01595+K00627+K01807+K00232+K00025+K00033+K00026+K00236+K00600+K00026+…
Metabolism	Metabolism of terpenoids and polyketides	Polyketide sugar unit biosynthesis	1	5	0.404303	0.999926	ko00523	BnaA06G0081600ZS	K12451
Metabolism	Energy metabolism	Carbon fixation in photosynthetic organisms	35	342	0.429666	0.999926	ko00710	NewGene_1011;BnaA05G0129900ZS;BnaA01G0195500ZS;BnaA05G0328400ZS;BnaA05G0480600ZS;BnaA05G0483900ZS;BnaA07G0193000ZS;BnaA07G0193800ZS;BnaA07G0213200ZS;BnaA09G0004700ZS;BnaA09G0013000ZS;BnaA09G0129100ZS;BnaA09G0129200ZS;BnaA01G0364900ZS;BnaA09G0439500ZS;BnaA01G0401000ZS;BnaA10G0126300ZS;BnaA10G0248000ZS;BnaA02G0032600ZS;BnaC02G0036000ZS;BnaC02G0047800ZS;BnaC02G0095200ZS;BnaA02G0080200ZS;BnaC02G03199…	K03841+K14455+K01006+K00855+K01807+K00134+K01100+K01595+K00615+K00028+K00028+K14454+K01595+K00927+K01595+K01807+K00025+K00026+K00026+K00026+K00029+K14454+K14454+K00134+K00927+K01807+K00051+K00134+K01595+K00134+K14272+K01803+K00134+K01803+K01623
Metabolism	Metabolism of other amino acids	Glutathione metabolism	47	463	0.433687	0.999926	ko00480	NewGene_2884;BnaA05G0124600ZS;BnaA05G0140500ZS;BnaA06G0136900ZS;BnaA06G0384000ZS;BnaA07G0115900ZS;BnaA07G0176900ZS;BnaA07G0284100ZS;BnaA07G0314000ZS;BnaA07G0368900ZS;BnaA08G0263200ZS;BnaA09G0015300ZS;BnaA09G0141800ZS;BnaA09G0171400ZS;BnaA01G0025800ZS;BnaA01G0416200ZS;BnaA10G0199800ZS;BnaC01G0030300ZS;BnaA02G0004700ZS;BnaC02G0178900ZS;BnaC02G0202000ZS;BnaC02G0203000ZS;BnaC02G0459100ZS;BnaC03G01784…	K00432+K00432+K00799+K21888+K00036+K00797+K00799+K00031+K00799+K00434+K00799+K00432+K01469+K00799+K00434+K00033+K21888+K00434+K00799+K00797+K00799+K00031+K10808+K00432+K00799+K00383+K00799+K01256+K01255+K01255+K00033+K00033+K01256+K01255+K00799+K00434+K10808+K00799+K01919+K10807+K00036+K00797+K00432+K00799+K00799+K00383+K01255
Metabolism	Amino acid metabolism	Lysine degradation	21	204	0.447933	0.999926	ko00310	BnaA01G0183800ZS;BnaA06G0170700ZS;BnaA06G0262600ZS;BnaA07G0210200ZS;BnaA07G0363700ZS;BnaA07G0367800ZS;BnaA09G0122300ZS;BnaA09G0706400ZS;BnaA10G0278900ZS;BnaC01G0027700ZS;BnaC01G0241100ZS;BnaC02G0024700ZS;BnaC02G0162500ZS;BnaA01G0047000ZS;BnaA02G0130100ZS;BnaC06G0286100ZS;BnaC06G0395800ZS;BnaC06G0427500ZS;BnaC06G0432200ZS;BnaC07G0327100ZS;BnaC07G0479400ZS	K00128+K00128+K00128+K11423+K11423+K11423+K11426+K11430+K11420+K00128+K00382+K11426+K00658+K14157+K00658+K11420+K11420+K11423+K11423+K00626+K11422
Metabolism	Lipid metabolism	Fatty acid biosynthesis	20	194	0.448128	0.999926	ko00061	NewGene_588;BnaA06G0134100ZS;BnaA01G0414100ZS;BnaC01G0300000ZS;BnaC02G0073800ZS;BnaC02G0407200ZS;BnaC03G0169200ZS;BnaC04G0007500ZS;BnaC04G0614600ZS;BnaC05G0233300ZS;BnaC06G0274700ZS;BnaC06G0331300ZS;BnaC06G0411700ZS;BnaA03G0039300ZS;BnaC09G0254300ZS;BnaA03G0384600ZS;BnaA03G0385400ZS;BnaA03G0389600ZS;BnaA03G0389700ZS;BnaA05G0006100ZS	K00059+K09458+K03921+K07512+K02160+K09458+K00645+K01897+K01897+K00059+K09458+K10782+K09458+K02372+K01963+K01897+K09458+K00208+K00208+K01897
Metabolism	Metabolism of cofactors and vitamins	Lipoic acid metabolism	2	16	0.476558	0.999926	ko00785	BnaA08G0152200ZS;BnaA01G0063900ZS	K03801+K03801
Metabolism	Glycan biosynthesis and metabolism	Glycosphingolipid biosynthesis - globo and isoglobo series	5	46	0.478207	0.999926	ko00603	BnaA07G0283200ZS;BnaA02G0029200ZS;BnaC02G0032100ZS;BnaC02G0452500ZS;BnaC03G0039500ZS	K12373+K07407+K07407+K07407+K07407
Metabolism	Carbohydrate metabolism	Propanoate metabolism	16	158	0.490969	0.999926	ko00640	BnaA06G0300700ZS;BnaA08G0148300ZS;BnaA09G0090400ZS;BnaA10G0045000ZS;BnaC01G0241100ZS;BnaC02G0031300ZS;BnaC02G0073800ZS;BnaC04G0185200ZS;BnaC04G0492100ZS;BnaC04G0493100ZS;BnaC05G0045500ZS;BnaC08G0266300ZS;BnaC09G0086600ZS;BnaC09G0254300ZS;BnaC09G0496600ZS;BnaA04G0189100ZS	K00232+K05605+K00232+K00232+K00382+K01899+K02160+K05605+K05605+K05605+K00232+K00166+K00232+K01963+K01578+K05605
Metabolism	Carbohydrate metabolism	Pentose phosphate pathway	28	280	0.493832	0.999926	ko00030	NewGene_1011;NewGene_8420;NewGene_8421;NewGene_1915;BnaA05G0480600ZS;BnaA01G0218700ZS;BnaA06G0384000ZS;BnaA07G0213200ZS;BnaA07G0362300ZS;BnaA08G0043900ZS;BnaA09G0067900ZS;BnaA01G0401000ZS;BnaA01G0416200ZS;BnaC01G0089900ZS;BnaA02G0048000ZS;BnaC02G0081300ZS;BnaA02G0070400ZS;BnaC02G0424600ZS;BnaC04G0166200ZS;BnaC05G0568000ZS;BnaC05G0570800ZS;BnaC06G0426200ZS;BnaC07G0136200ZS;BnaC08G0509100ZS;BnaA03G…	K03841+K01057+K01057+K01057+K01807+K01057+K00036+K00615+K00895+K01810+K01057+K01807+K00033+K00852+K00616+K01835+K01835+K01807+K00850+K00033+K00033+K00895+K00895+K00895+K00036+K00850+K01623+K00850
Environmental Information Processing	Signal transduction	Phosphatidylinositol signaling system	46	463	0.495894	0.999926	ko04070	NewGene_7465;BnaA05G0120900ZS;BnaA05G0491400ZS;BnaA07G0277200ZS;BnaA07G0283100ZS;BnaA07G0322700ZS;BnaA07G0327200ZS;BnaA09G0052300ZS;BnaA09G0518600ZS;BnaA09G0655500ZS;BnaA10G0142700ZS;BnaA10G0142900ZS;BnaA01G0419400ZS;BnaA01G0420100ZS;BnaC01G0122600ZS;BnaC01G0152700ZS;BnaC02G0133300ZS;BnaC02G0401600ZS;BnaA02G0109600ZS;BnaC02G0538300ZS;BnaC03G0036600ZS;BnaC03G0258100ZS;BnaA02G0148600ZS;BnaC03G03415…	K02183+K01099+K10047+K00999+K01099+K00921+K20279+K02183+K18081+K00889+K05857+K05857+K13024+K05857+K00901+K00981+K05857+K00901+K05857+K00901+K00901+K00981+K18081+K13024+K00921+K02183+K02183+K10047+K00901+K00888+K18081+K20279+K00999+K01099+K02183+K00921+K20279+K15422+K01099+K05857+K18081+K00914+K10047+K00889+K00914+K02183
Metabolism	Amino acid metabolism	Tyrosine metabolism	22	221	0.510527	0.999926	ko00350	NewGene_2620;BnaA05G0129900ZS;BnaA01G0200500ZS;BnaA06G0318200ZS;BnaA08G0083500ZS;BnaA09G0125200ZS;BnaA09G0129100ZS;BnaA09G0676100ZS;BnaC01G0102000ZS;BnaC01G0252100ZS;BnaC02G0088300ZS;BnaA02G0074800ZS;BnaC02G0095200ZS;BnaA02G0080200ZS;BnaA02G0263300ZS;BnaC05G0195200ZS;BnaC06G0151600ZS;BnaC06G0385400ZS;BnaC06G0431200ZS;BnaC07G0278200ZS;BnaC07G0529600ZS;BnaA01G0083700ZS	K00815+K14455+K00276+K18857+K00276+K01593+K14454+K00457+K01592+K00276+K00815+K00815+K14454+K14454+K00276+K00121+K00815+K00817+K18857+K01800+K00276+K01592
Metabolism	Lipid metabolism	Cutin, suberine and wax biosynthesis	27	272	0.511097	0.999926	ko00073	BnaA05G0142600ZS;BnaA01G0219600ZS;BnaA06G0165100ZS;BnaA07G0196000ZS;BnaA09G0011800ZS;BnaA09G0698500ZS;BnaA09G0721400ZS;BnaA10G0004100ZS;BnaA10G0135600ZS;BnaA10G0293900ZS;BnaC01G0005900ZS;BnaC01G0279200ZS;BnaA02G0115400ZS;BnaA02G0189800ZS;BnaA02G0197500ZS;BnaC04G0135700ZS;BnaA02G0236800ZS;BnaC06G0286700ZS;BnaC06G0373300ZS;BnaC07G0174200ZS;BnaC08G0291200ZS;BnaC08G0493100ZS;BnaC09G0199100ZS;BnaC09G0…	K15406+K15406+K15400+K13407+K15398+K15404+K15404+K15398+K15404+K15400+K15405+K15406+K15404+K17991+K15406+K17991+K15400+K15403+K17991+K17991+K15400+K15403+K15405+K15405+K15398+K20495+K17991
Metabolism	Global and overview maps	Metabolic pathways	1276	12978	0.526024	0.999926	ko01100	NewGene_10091;NewGene_1011;NewGene_10161;NewGene_10188;NewGene_102;NewGene_134;NewGene_1431;NewGene_1539;NewGene_7677;NewGene_7839;NewGene_8298;NewGene_8391;NewGene_8395;NewGene_8420;NewGene_8421;NewGene_9535;NewGene_9726;NewGene_978;NewGene_1551;NewGene_1915;NewGene_2030;NewGene_2217;NewGene_2250;NewGene_2272;NewGene_2419;NewGene_2587;NewGene_2613;NewGene_2620;NewGene_2747;NewGene_2875;NewGene_2…	K01188+K03841+K19562+K01638+K01237+K00423+K11517+K01230+K08678+K12447+K01188+K01081+K00967+K01057+K01057+K12349+K01230+K00002+K09753+K01057+K10206+K13248+K02433+K00454+K02145+K02433+K00423+K00815+K00856+K00844+K00432+K01513+K03434+K22133+K13260+K01626+K14152+K09659+K13379+K01728+K00695+K00002+K00078+K02433+K00059+K01183+K21623+K21623+K00002+K02147+K00423+K04718+K08678+K01179+K13260+K13260+K01074+…
Metabolism	Biosynthesis of other secondary metabolites	Anthocyanin biosynthesis	3	28	0.529421	0.999926	ko00942	BnaA08G0082300ZS;BnaC08G0116200ZS;BnaA03G0127600ZS	K12338+K12338+K17193
Metabolism	Metabolism of cofactors and vitamins	Thiamine metabolism	9	90	0.531499	0.999926	ko00730	BnaA01G0195000ZS;BnaA08G0078800ZS;BnaA10G0236200ZS;BnaC01G0246000ZS;BnaA02G0131600ZS;BnaC06G0336700ZS;BnaC07G0109800ZS;BnaA01G0084000ZS;BnaA03G0410200ZS	K01662+K00939+K01662+K01662+K03146+K06949+K00878+K22911+K22911
Organismal Systems	Environmental adaptation	Plant-pathogen interaction	246	2511	0.54185	0.999926	ko04626	NewGene_1424;NewGene_921;NewGene_1955;NewGene_2141;NewGene_2143;NewGene_2254;NewGene_2679;NewGene_2680;NewGene_2733;NewGene_3800;NewGene_4428;NewGene_5623;NewGene_5969;NewGene_6251;NewGene_736;NewGene_7465;NewGene_7593;NewGene_7636;BnaA01G0003600ZS;BnaA01G0012100ZS;BnaA05G0132800ZS;BnaA05G0132900ZS;BnaA05G0169700ZS;BnaA05G0179500ZS;BnaA01G0189800ZS;BnaA01G0204500ZS;BnaA05G0458900ZS;BnaA05G0494700…	K13416+K05391+K13457+K13416+K13416+K05391+K13416+K13430+K13460+K16225+K13416+K13416+K13416+K13457+K05391+K02183+K13459+K13460+K01373+K13412+K16225+K16226+K16224+K13420+K01373+K13466+K18878+K18835+K16224+K13420+K18878+K13430+K18878+K18878+K13413+K16224+K18878+K09487+K02358+K13435+K18878+K13413+K13457+K18878+K13436+K00864+K18835+K13448+K13466+K15397+K18878+K18834+K13412+K13430+K00864+K13420+K13466+…
Environmental Information Processing	Signal transduction	Plant hormone signal transduction	211	2155	0.543754	0.999926	ko04075	NewGene_1424;NewGene_1534;NewGene_7959;NewGene_8469;NewGene_1627;NewGene_212;NewGene_2141;NewGene_2143;NewGene_2265;NewGene_2392;NewGene_2679;NewGene_4424;NewGene_4428;NewGene_4582;NewGene_4662;NewGene_5623;NewGene_5969;NewGene_6866;BnaA01G0018900ZS;BnaA05G0313400ZS;BnaA05G0323000ZS;BnaA05G0380600ZS;BnaA05G0390500ZS;BnaA06G0021000ZS;BnaA06G0133300ZS;BnaA06G0342000ZS;BnaA06G0353100ZS;BnaA06G036580…	K13416+K14487+K14503+K13422+K14486+K14488+K13416+K13416+K14484+K14503+K13416+K14484+K13416+K14486+K14484+K13416+K13416+K13463+K14491+K13415+K13422+K13464+K14484+K14484+K13464+K14499+K13413+K14495+K16189+K13413+K14486+K14493+K14491+K14509+K14491+K13415+K14514+K14492+K14488+K14486+K14431+K14496+K14505+K14497+K14506+K14486+K14486+K13464+K14500+K12126+K14488+K14488+K14486+K14494+K14484+K14496+K13422+…
Metabolism	Carbohydrate metabolism	Citrate cycle (TCA cycle)	26	267	0.55306	0.999926	ko00020	BnaA06G0074800ZS;BnaA06G0356800ZS;BnaA07G0284100ZS;BnaA07G0291300ZS;BnaA09G0486300ZS;BnaA10G0126300ZS;BnaA10G0248000ZS;BnaA10G0248300ZS;BnaA02G0032600ZS;BnaC01G0241100ZS;BnaC02G0008400ZS;BnaC02G0031300ZS;BnaC02G0036000ZS;BnaC02G0162500ZS;BnaC02G0203000ZS;BnaA02G0130100ZS;BnaC04G0004900ZS;BnaC04G0228600ZS;BnaC04G0228700ZS;BnaC06G0334400ZS;BnaC06G0366800ZS;BnaA02G0367200ZS;BnaC08G0193200ZS;BnaC08G0…	K01681+K01648+K00031+K00161+K00627+K00025+K00026+K00236+K00026+K00382+K00030+K01899+K00026+K00658+K00031+K00658+K01679+K00161+K00161+K00161+K00161+K01648+K01648+K01648+K00627+K01679
Genetic Information Processing	Translation	Aminoacyl-tRNA biosynthesis	49	505	0.564145	0.999926	ko00970	NewGene_8832;NewGene_9751;NewGene_2250;NewGene_2587;NewGene_4031;NewGene_5787;NewGene_609;NewGene_6143;BnaA05G0178200ZS;BnaA06G0291600ZS;BnaA06G0350700ZS;BnaA08G0007400ZS;BnaA08G0104000ZS;BnaA08G0140000ZS;BnaA08G0299000ZS;BnaA01G0414900ZS;BnaC01G0048900ZS;BnaC01G0500300ZS;BnaC01G0501700ZS;BnaC02G0072000ZS;BnaC02G0490000ZS;BnaC03G0144000ZS;BnaC03G0347300ZS;BnaC03G0650700ZS;BnaC03G0763300ZS;BnaC03G…	K22503+K22503+K02433+K02433+K01881+K02433+K22503+K01870+K01872+K01885+K01883+K01870+K01893+K01876+K01872+K01892+K01876+K01892+K01866+K01890+K01870+K01868+K01866+K01866+K01883+K01870+K01889+K02433+K04567+K01893+K01883+K01872+K14164+K00604+K02433+K01870+K01883+K01875+K02433+K02433+K01866+K02434+K01868+K01887+K22503+K01870+K02433+K01889+K01872
Metabolism	Carbohydrate metabolism	Pyruvate metabolism	48	496	0.571585	0.999926	ko00620	NewGene_10188;NewGene_978;NewGene_5401;NewGene_6238;BnaA01G0183800ZS;BnaA01G0195500ZS;BnaA01G0219900ZS;BnaA05G0492900ZS;BnaA06G0170700ZS;BnaA06G0262600ZS;BnaA06G0318200ZS;BnaA07G0193800ZS;BnaA01G0296700ZS;BnaA07G0291300ZS;BnaA09G0004700ZS;BnaA09G0013000ZS;BnaA09G0129200ZS;BnaA09G0439500ZS;BnaA09G0486300ZS;BnaA10G0126300ZS;BnaA10G0248000ZS;BnaA10G0266700ZS;BnaC01G0027700ZS;BnaA02G0032600ZS;BnaC01G…	K01638+K00002+K00002+K00002+K00128+K01006+K00873+K18881+K00128+K00128+K18857+K01595+K00873+K00161+K00028+K00028+K01595+K01595+K00627+K00025+K00026+K00102+K00128+K00026+K00382+K00026+K00029+K02160+K00051+K01679+K00161+K00161+K00873+K00121+K01595+K18881+K00161+K01759+K00161+K18857+K00626+K01649+K00873+K01963+K00627+K00873+K01679+K01759
Metabolism	Carbohydrate metabolism	Glycolysis / Gluconeogenesis	61	630	0.573755	0.999926	ko00010	NewGene_1011;NewGene_978;NewGene_2875;NewGene_5401;NewGene_6238;BnaA01G0183800ZS;BnaA05G0176800ZS;BnaA01G0195500ZS;BnaA05G0379800ZS;BnaA05G0483900ZS;BnaA01G0219900ZS;BnaA06G0030200ZS;BnaA06G0170700ZS;BnaA06G0262600ZS;BnaA06G0318200ZS;BnaA01G0296700ZS;BnaA07G0291300ZS;BnaA07G0362300ZS;BnaA07G0371900ZS;BnaA08G0025600ZS;BnaA08G0043900ZS;BnaA01G0330600ZS;BnaA01G0364900ZS;BnaA09G0486300ZS;BnaA09G05581…	K03841+K00002+K00844+K00002+K00002+K00128+K00844+K01006+K01785+K00134+K00873+K00844+K00128+K00128+K18857+K00873+K00161+K00895+K01834+K00844+K01810+K01785+K00927+K00627+K01792+K00128+K01568+K01792+K00382+K01785+K01835+K01835+K00134+K00927+K01792+K00850+K00161+K00161+K00873+K00134+K00121+K00844+K00134+K00161+K00161+K01689+K00895+K18857+K01834+K00895+K01803+K00134+K00873+K00895+K00850+K00627+K00873+…
Metabolism	Carbohydrate metabolism	Butanoate metabolism	11	115	0.585647	0.999926	ko00650	BnaA06G0121200ZS;BnaA09G0650800ZS;BnaA10G0169500ZS;BnaC01G0304600ZS;BnaC02G0073500ZS;BnaC02G0106000ZS;BnaA02G0088000ZS;BnaC03G0179700ZS;BnaC05G0106200ZS;BnaC06G0326100ZS;BnaC07G0327100ZS	K18121+K01640+K00109+K01907+K01653+K00109+K00109+K01653+K01640+K01580+K00626
Metabolism	Metabolism of cofactors and vitamins	Pantothenate and CoA biosynthesis	21	221	0.600678	0.999926	ko00770	NewGene_3426;BnaA01G0183800ZS;BnaA06G0032400ZS;BnaA06G0170700ZS;BnaA06G0262600ZS;BnaA01G0330100ZS;BnaA09G0087900ZS;BnaA10G0229900ZS;BnaC01G0027700ZS;BnaC01G0091800ZS;BnaC02G0073500ZS;BnaC03G0179700ZS;BnaA02G0158400ZS;BnaC03G0761700ZS;BnaC03G0778100ZS;BnaC03G0797600ZS;BnaC03G0797700ZS;BnaC06G0133500ZS;BnaC08G0198900ZS;BnaC08G0352200ZS;BnaC09G0082100ZS	K01513+K00128+K00826+K00128+K00128+K01598+K01431+K01464+K00128+K01513+K01653+K01653+K17839+K09680+K01513+K00053+K00053+K00053+K00826+K01513+K01431
Metabolism	Amino acid metabolism	Glycine, serine and threonine metabolism	36	378	0.608105	0.999926	ko00260	BnaA01G0200500ZS;BnaA05G0437900ZS;BnaA05G0480700ZS;BnaA07G0277100ZS;BnaA07G0297900ZS;BnaA07G0325000ZS;BnaA07G0371900ZS;BnaA07G0389200ZS;BnaA08G0083500ZS;BnaA08G0157700ZS;BnaA09G0112900ZS;BnaA09G0120900ZS;BnaA09G0517000ZS;BnaC01G0007500ZS;BnaC01G0062600ZS;BnaC01G0241100ZS;BnaC01G0252100ZS;BnaC03G0483800ZS;BnaC03G0678000ZS;BnaC03G0678100ZS;BnaA02G0203200ZS;BnaA02G0263300ZS;BnaC06G0275100ZS;BnaC06G0…	K00276+K01754+K00600+K15893+K15893+K00600+K01834+K15918+K00276+K01733+K00831+K01733+K00108+K00827+K00600+K00382+K00276+K00830+K00827+K00827+K01733+K00276+K00130+K00600+K14272+K00600+K01834+K15919+K01696+K00276+K01754+K00108+K00827+K01754+K01696+K00499
Metabolism	Metabolism of terpenoids and polyketides	Limonene and pinene degradation	4	43	0.622353	0.999926	ko00903	BnaA01G0183800ZS;BnaA06G0170700ZS;BnaA06G0262600ZS;BnaC01G0027700ZS	K00128+K00128+K00128+K00128
Genetic Information Processing	Replication and repair	Non-homologous end-joining	2	21	0.626273	0.999926	ko03450	BnaA01G0295200ZS;BnaA08G0042200ZS	K10886+K10885
Metabolism	Glycan biosynthesis and metabolism	Other types of O-glycan biosynthesis	6	65	0.62683	0.999926	ko00514	NewGene_9251;BnaA01G0404000ZS;BnaA02G0153000ZS;BnaC04G0114900ZS;BnaA02G0381300ZS;BnaA04G0226900ZS	K03691+K09667+K03691+K20784+K20782+K20784
Metabolism	Metabolism of cofactors and vitamins	One carbon pool by folate	10	108	0.628017	0.999926	ko00670	BnaA05G0480700ZS;BnaA07G0325000ZS;BnaA09G0005000ZS;BnaA09G0013300ZS;BnaA09G0070100ZS;BnaC01G0062600ZS;BnaC05G0297400ZS;BnaC06G0296200ZS;BnaC06G0330000ZS;BnaC06G0380300ZS	K00600+K00600+K00288+K00288+K00602+K00600+K01938+K00600+K00604+K00600
Metabolism	Amino acid metabolism	Lysine biosynthesis	7	76	0.629857	0.999926	ko00300	NewGene_2030;BnaA08G0140100ZS;BnaC03G0053900ZS;BnaC04G0598000ZS;BnaA03G0215200ZS;BnaA04G0279900ZS;BnaA05G0052800ZS	K10206+K10206+K01586+K00215+K00215+K00215+K01714
Metabolism	Global and overview maps	Biosynthesis of amino acids	114	1195	0.654044	0.999926	ko01230	NewGene_2030;NewGene_3939;NewGene_4382;BnaA05G0129900ZS;BnaA05G0437900ZS;BnaA05G0480600ZS;BnaA05G0480700ZS;BnaA05G0483900ZS;BnaA01G0219900ZS;BnaA06G0032400ZS;BnaA06G0060300ZS;BnaA06G0074800ZS;BnaA06G0133100ZS;BnaA07G0213200ZS;BnaA07G0250400ZS;BnaA07G0250500ZS;BnaA01G0296700ZS;BnaA07G0284100ZS;BnaA07G0325000ZS;BnaA07G0333500ZS;BnaA07G0371900ZS;BnaA07G0373800ZS;BnaA08G0140100ZS;BnaA08G0157700ZS;Bna…	K10206+K01626+K14152+K14455+K01754+K01807+K00600+K00134+K00873+K00826+K00765+K01681+K00789+K00615+K22846+K22846+K00873+K00031+K00600+K00789+K01834+K01626+K10206+K01733+K00789+K00831+K01733+K14454+K00927+K01760+K01807+K01915+K00600+K00616+K22846+K00030+K01653+K01915+K00549+K00766+K13832+K00549+K13832+K14454+K00031+K01915+K14454+K00134+K00927+K00818+K01807+K01953+K01586+K00549+K00640+K01653+K12657+…
Metabolism	Lipid metabolism	Fatty acid degradation	20	221	0.686912	0.999926	ko00071	BnaA01G0183800ZS;BnaA05G0462800ZS;BnaA06G0170700ZS;BnaA06G0262600ZS;BnaA06G0300700ZS;BnaA06G0318200ZS;BnaA09G0090400ZS;BnaA10G0045000ZS;BnaC01G0027700ZS;BnaC04G0007500ZS;BnaC04G0614600ZS;BnaC05G0045500ZS;BnaC05G0195200ZS;BnaC06G0431200ZS;BnaC07G0327100ZS;BnaC09G0086600ZS;BnaA03G0384600ZS;BnaA04G0212800ZS;BnaA05G0006100ZS;BnaA05G0053400ZS	K00128+K10527+K00128+K00128+K00232+K18857+K00232+K00232+K00128+K01897+K01897+K00232+K00121+K18857+K00626+K00232+K01897+K07513+K01897+K20495
Metabolism	Carbohydrate metabolism	Pentose and glucuronate interconversions	81	869	0.715785	0.999926	ko00040	NewGene_7839;NewGene_978;NewGene_4979;NewGene_5401;NewGene_5510;NewGene_6238;BnaA05G0158000ZS;BnaA05G0408200ZS;BnaA05G0498800ZS;BnaA06G0009600ZS;BnaA06G0042800ZS;BnaA06G0284300ZS;BnaA06G0358100ZS;BnaA06G0388000ZS;BnaA07G0066000ZS;BnaA07G0225300ZS;BnaA07G0278600ZS;BnaA07G0295800ZS;BnaA07G0364800ZS;BnaA07G0364900ZS;BnaA08G0174400ZS;BnaA08G0211100ZS;BnaA09G0024600ZS;BnaA09G0083100ZS;BnaA01G0353900ZS…	K12447+K00002+K01728+K00002+K00078+K00002+K01051+K01051+K00963+K01051+K01213+K01728+K01184+K16190+K01728+K01213+K01728+K01728+K01051+K01051+K01728+K01805+K01051+K01728+K01051+K01184+K01213+K01051+K12447+K22935+K01051+K01728+K01051+K01184+K01184+K01184+K01051+K01051+K00012+K00012+K01051+K01051+K01728+K01051+K01051+K01213+K01728+K01051+K01805+K01728+K01051+K01051+K01051+K01051+K01728+K01051+K01051+…
Metabolism	Energy metabolism	Photosynthesis	24	268	0.717074	0.999926	ko00195	BnaA05G0131500ZS;BnaA06G0003300ZS;BnaA06G0291500ZS;BnaA07G0278800ZS;BnaA07G0357800ZS;BnaA07G0379900ZS;BnaA01G0420500ZS;BnaC01G0069100ZS;BnaC02G0216000ZS;BnaC02G0396700ZS;BnaC03G0314400ZS;BnaA02G0168400ZS;BnaA02G0234500ZS;BnaA02G0258900ZS;BnaC06G0063400ZS;BnaC06G0090200ZS;BnaC06G0318800ZS;BnaC06G0421000ZS;BnaC06G0446600ZS;BnaC07G0125200ZS;BnaC08G0205600ZS;BnaC09G0080900ZS;BnaA01G0114800ZS;BnaA05G0…	K02721+K08905+K02701+K02723+K02638+K03541+K08901+K02109+K02723+K08906+K02115+K02723+K03541+K02115+K02695+K08905+K02723+K02638+K03541+K02694+K02639+K02701+K08901+K02717
Metabolism	Amino acid metabolism	Tryptophan metabolism	35	386	0.720768	0.999926	ko00380	NewGene_102;BnaA01G0183800ZS;BnaA06G0039800ZS;BnaA06G0170700ZS;BnaA06G0262600ZS;BnaA07G0001300ZS;BnaA07G0132100ZS;BnaA07G0389000ZS;BnaA08G0247000ZS;BnaA09G0123400ZS;BnaA09G0125200ZS;BnaA10G0170300ZS;BnaC01G0027700ZS;BnaC01G0241100ZS;BnaC01G0374300ZS;BnaC02G0078200ZS;BnaA02G0068000ZS;BnaC02G0105400ZS;BnaC02G0162500ZS;BnaC02G0250300ZS;BnaC02G0274200ZS;BnaC02G0280500ZS;BnaC02G0305600ZS;BnaC02G032760…	K01237+K00128+K01426+K00128+K00128+K11819+K03781+K00837+K03781+K11819+K01593+K11817+K00128+K00382+K03781+K01501+K01501+K11817+K00658+K16903+K00837+K11821+K13066+K00837+K00658+K03781+K11817+K13066+K03781+K11820+K00626+K11816+K03781+K01426+K03781
Metabolism	Metabolism of cofactors and vitamins	Folate biosynthesis	11	128	0.725276	0.999926	ko00790	NewGene_7979;NewGene_2414;NewGene_2415;NewGene_3276;BnaA05G0430900ZS;BnaC01G0086700ZS;BnaA02G0103000ZS;BnaC05G0138200ZS;BnaC05G0484100ZS;BnaC08G0355900ZS;BnaA01G0128700ZS	K01307+K01307+K01307+K01307+K01633+K13941+K14652+K15631+K01633+K01930+K15631
Metabolism	Amino acid metabolism	Arginine biosynthesis	15	172	0.726313	0.999926	ko00220	BnaA05G0129900ZS;BnaA09G0129100ZS;BnaA10G0200900ZS;BnaC02G0075000ZS;BnaC02G0095200ZS;BnaC02G0204200ZS;BnaC02G0214400ZS;BnaA02G0080200ZS;BnaC02G0324900ZS;BnaC03G0034100ZS;BnaC03G0295100ZS;BnaA02G0159900ZS;BnaC06G0372500ZS;BnaC08G0370500ZS;BnaA04G0028600ZS	K14455+K14454+K01915+K01915+K14454+K01915+K01427+K14454+K00818+K00261+K01476+K01915+K14272+K13427+K00930
Metabolism	Carbohydrate metabolism	Glyoxylate and dicarboxylate metabolism	39	432	0.739166	0.999926	ko00630	NewGene_10188;NewGene_1431;NewGene_3726;BnaA05G0410500ZS;BnaA05G0480700ZS;BnaA06G0074800ZS;BnaA06G0121200ZS;BnaA07G0132100ZS;BnaA07G0277100ZS;BnaA07G0297900ZS;BnaA07G0316100ZS;BnaA07G0325000ZS;BnaA07G0389200ZS;BnaA08G0247000ZS;BnaA09G0233700ZS;BnaA10G0126300ZS;BnaA10G0200900ZS;BnaA10G0248000ZS;BnaC01G0062600ZS;BnaA02G0032600ZS;BnaC01G0241100ZS;BnaC01G0374300ZS;BnaC02G0036000ZS;BnaC02G0075000ZS;Bn…	K01638+K11517+K22133+K11517+K00600+K01681+K18121+K03781+K15893+K15893+K22133+K00600+K15918+K03781+K22133+K00025+K01915+K00026+K00600+K00026+K00382+K03781+K00026+K01915+K01915+K03781+K01915+K00830+K03781+K11517+K00600+K14272+K00600+K15919+K00626+K03781+K22133+K03781+K11517
Metabolism	Lipid metabolism	Steroid biosynthesis	13	153	0.750734	0.999926	ko00100	BnaA06G0326600ZS;BnaA06G0326700ZS;BnaA07G0253100ZS;BnaA07G0342300ZS;BnaA07G0357700ZS;BnaA09G0613700ZS;BnaA10G0286900ZS;BnaC01G0393200ZS;BnaC06G0281200ZS;BnaC06G0402500ZS;BnaC06G0420900ZS;BnaC07G0367400ZS;BnaA03G0388800ZS	K00511+K00511+K01052+K01052+K08242+K01052+K14674+K09828+K01052+K01052+K08242+K00511+K01853
Metabolism	Metabolism of other amino acids	Phosphonate and phosphinate metabolism	4	52	0.765907	0.999926	ko00440	NewGene_8395;BnaA01G0198600ZS;BnaC08G0497700ZS;BnaA01G0149800ZS	K00967+K00968+K00993+K00968
Metabolism	Carbohydrate metabolism	C5-Branched dibasic acid metabolism	3	40	0.767677	0.999926	ko00660	BnaC02G0073500ZS;BnaC03G0179700ZS;BnaC09G0267200ZS	K01653+K01653+K01703
Metabolism	Carbohydrate metabolism	Inositol phosphate metabolism	40	449	0.770061	0.999926	ko00562	BnaA05G0120900ZS;BnaA05G0491400ZS;BnaA06G0118800ZS;BnaA07G0277200ZS;BnaA07G0283100ZS;BnaA07G0322700ZS;BnaA07G0327200ZS;BnaA09G0518600ZS;BnaA09G0594000ZS;BnaA09G0655500ZS;BnaA10G0142700ZS;BnaA10G0142900ZS;BnaA01G0420100ZS;BnaA02G0001100ZS;BnaC01G0009000ZS;BnaC02G0133300ZS;BnaA02G0109600ZS;BnaA02G0148600ZS;BnaA02G0192200ZS;BnaC05G0545300ZS;BnaC06G0052900ZS;BnaC06G0198200ZS;BnaC06G0293900ZS;BnaC06G0…	K01099+K10047+K22913+K00999+K01099+K00921+K20279+K18081+K01858+K00889+K05857+K05857+K05857+K22913+K01858+K05857+K05857+K18081+K00921+K10047+K00888+K18081+K20279+K00999+K01099+K00921+K20279+K15422+K00469+K01099+K05857+K18081+K01803+K00914+K22913+K10047+K24221+K00889+K00914+K01803
Genetic Information Processing	Folding, sorting and degradation	SNARE interactions in vesicular transport	17	200	0.771733	0.999926	ko04130	NewGene_2256;BnaA08G0211300ZS;BnaA08G0266700ZS;BnaA08G0298900ZS;BnaA10G0237900ZS;BnaC02G0320600ZS;BnaC03G0081400ZS;BnaA02G0113500ZS;BnaC03G0652900ZS;BnaC03G0654100ZS;BnaA02G0181900ZS;BnaC03G0761900ZS;BnaC04G0096400ZS;BnaC06G0451200ZS;BnaA03G0021300ZS;BnaC08G0355500ZS;BnaC08G0510300ZS	K08504+K08505+K08495+K08486+K08515+K08503+K08488+K08516+K08500+K08505+K08493+K08515+K08496+K08503+K08490+K08507+K08517
Genetic Information Processing	Folding, sorting and degradation	Proteasome	31	353	0.774023	0.999926	ko03050	NewGene_1569;NewGene_2404;NewGene_6766;BnaA05G0114600ZS;BnaA05G0147700ZS;BnaA01G0201900ZS;BnaA05G0334400ZS;BnaA06G0382600ZS;BnaA07G0267200ZS;BnaA07G0280900ZS;BnaA07G0356500ZS;BnaA08G0242500ZS;BnaA09G0477600ZS;BnaA01G0414400ZS;BnaC02G0098900ZS;BnaC02G0211600ZS;BnaA02G0083100ZS;BnaC02G0317000ZS;BnaC03G0027900ZS;BnaA02G0236100ZS;BnaC06G0300600ZS;BnaC06G0321800ZS;BnaC06G0322400ZS;BnaC06G0335000ZS;Bna…	K02737+K03038+K03038+K03032+K02734+K02734+K02734+K02739+K06699+K11599+K03033+K02735+K03029+K11599+K03066+K11599+K03066+K02726+K03038+K02726+K06699+K11599+K10881+K11599+K03033+K03038+K03038+K03038+K03035+K02725+K02738
Metabolism	Glycan biosynthesis and metabolism	Glycosylphosphatidylinositol (GPI)-anchor biosynthesis	11	134	0.778177	0.999926	ko00563	NewGene_3483;BnaA07G0202700ZS;BnaA10G0196400ZS;BnaA10G0296800ZS;BnaC01G0502900ZS;BnaC02G0067600ZS;BnaC02G0108800ZS;BnaA02G0090200ZS;BnaC05G0558900ZS;BnaC07G0014600ZS;BnaC08G0510400ZS	K03434+K03434+K05288+K03857+K03860+K03860+K05284+K05284+K05285+K05285+K07542
Metabolism	Global and overview maps	Biosynthesis of secondary metabolites	653	6801	0.781111	0.999926	ko01110	NewGene_10091;NewGene_1011;NewGene_10188;NewGene_1431;NewGene_7839;NewGene_8298;NewGene_8391;NewGene_8420;NewGene_8421;NewGene_978;NewGene_1551;NewGene_1915;NewGene_2030;NewGene_2272;NewGene_2620;NewGene_2875;NewGene_3426;NewGene_3709;NewGene_3805;NewGene_3939;NewGene_4382;NewGene_4993;NewGene_5401;NewGene_588;NewGene_6238;BnaA01G0015400ZS;BnaA01G0015500ZS;BnaA01G0183500ZS;BnaA01G0183700ZS;BnaA01…	K01188+K03841+K01638+K11517+K12447+K01188+K01081+K01057+K01057+K00002+K09753+K01057+K10206+K00454+K00815+K00844+K01513+K15892+K13260+K01626+K14152+K00695+K00002+K00059+K00002+K13260+K13260+K01613+K13544+K00128+K00847+K14455+K00695+K15777+K15748+K00844+K05278+K01662+K01006+K00276+K13811+K04040+K13679+K21568+K00700+K01785+K00847+K13051+K09840+K11517+K01754+K10527+K01807+K00600+K00134+K22389+K01057+…
Metabolism	Amino acid metabolism	Phenylalanine metabolism	19	234	0.841054	0.999926	ko00360	NewGene_2620;BnaA05G0129900ZS;BnaA01G0200500ZS;BnaA06G0039800ZS;BnaA08G0083500ZS;BnaA09G0125200ZS;BnaA09G0129100ZS;BnaA09G0676100ZS;BnaC01G0252100ZS;BnaC02G0088300ZS;BnaA02G0074800ZS;BnaC02G0095200ZS;BnaA02G0080200ZS;BnaA02G0263300ZS;BnaC06G0151600ZS;BnaC06G0385400ZS;BnaC07G0529600ZS;BnaC09G0125900ZS;BnaC09G0562600ZS	K00815+K14455+K00276+K01426+K00276+K01593+K14454+K00457+K00276+K00815+K00815+K14454+K14454+K00276+K00815+K00817+K00276+K10775+K01426
Metabolism	Metabolism of other amino acids	D-Amino acid metabolism	1	18	0.845152	0.999926	ko00470	BnaC03G0053900ZS	K01586
Genetic Information Processing	Folding, sorting and degradation	Protein export	25	304	0.853628	0.999926	ko03060	NewGene_1411;NewGene_6127;NewGene_684;BnaA01G0191500ZS;BnaA07G0279200ZS;BnaA08G0242900ZS;BnaA09G0672100ZS;BnaC01G0242200ZS;BnaC01G0384200ZS;BnaC01G0428600ZS;BnaC02G0198200ZS;BnaA02G0155000ZS;BnaC04G0531600ZS;BnaC04G0551500ZS;BnaC04G0607300ZS;BnaC06G0319200ZS;BnaC06G0319300ZS;BnaC06G0339800ZS;BnaC06G0459300ZS;BnaC08G0204200ZS;BnaC08G0267500ZS;BnaC09G0607200ZS;BnaA03G0482500ZS;BnaA05G0039600ZS;BnaA…	K13280+K13280+K03106+K10956+K03108+K03070+K03100+K10956+K12275+K13280+K03217+K03217+K10956+K03100+K03110+K03108+K03108+K03108+K09540+K09648+K03070+K03106+K07342+K03104+K03110
Metabolism	Energy metabolism	Sulfur metabolism	13	171	0.869852	0.999926	ko00920	BnaA01G0203700ZS;BnaA06G0011600ZS;BnaA08G0081600ZS;BnaA08G0081800ZS;BnaA09G0105100ZS;BnaC03G0132800ZS;BnaC03G0514500ZS;BnaC04G0356400ZS;BnaC04G0597000ZS;BnaC07G0222000ZS;BnaA02G0406600ZS;BnaA03G0319400ZS;BnaA03G0463700ZS	K13811+K17725+K17285+K17285+K00860+K00640+K00860+K17285+K01738+K13811+K15422+K00392+K05907
Metabolism	Biosynthesis of other secondary metabolites	Tropane, piperidine and pyridine alkaloid biosynthesis	18	229	0.871069	0.999926	ko00960	NewGene_2620;BnaA05G0129900ZS;BnaA01G0200500ZS;BnaA08G0083500ZS;BnaA09G0129100ZS;BnaA09G0182700ZS;BnaC01G0252100ZS;BnaC02G0088300ZS;BnaA02G0074800ZS;BnaC02G0095200ZS;BnaA02G0080200ZS;BnaC04G0183300ZS;BnaA02G0263300ZS;BnaC06G0151600ZS;BnaC06G0385400ZS;BnaC07G0529600ZS;BnaC09G0524100ZS;BnaA04G0189800ZS	K00815+K14455+K00276+K00276+K14454+K08081+K00276+K00815+K00815+K14454+K14454+K08081+K00276+K00815+K00817+K00276+K08081+K08081
Metabolism	Biosynthesis of other secondary metabolites	Indole alkaloid biosynthesis	5	75	0.872523	0.999926	ko00901	BnaA09G0125200ZS;BnaC02G0280100ZS;BnaC04G0303200ZS;BnaC06G0403500ZS;BnaA03G0201900ZS	K01593+K01757+K01757+K01757+K01757
Metabolism	Metabolism of terpenoids and polyketides	Monoterpenoid biosynthesis	1	20	0.874147	0.999926	ko00902	BnaC07G0292000ZS	K07385
Metabolism	Metabolism of other amino acids	Cyanoamino acid metabolism	31	377	0.87644	0.999926	ko00460	NewGene_10091;NewGene_8298;BnaA05G0393500ZS;BnaA05G0480700ZS;BnaA07G0063200ZS;BnaA07G0325000ZS;BnaA08G0230300ZS;BnaA01G0329600ZS;BnaA01G0367800ZS;BnaA09G0566400ZS;BnaA10G0256300ZS;BnaC01G0062600ZS;BnaC01G0407700ZS;BnaC01G0460800ZS;BnaC02G0078200ZS;BnaA02G0068000ZS;BnaC02G0105100ZS;BnaC02G0105300ZS;BnaC02G0109900ZS;BnaC03G0121700ZS;BnaC03G0121900ZS;BnaC04G0142600ZS;BnaC04G0260400ZS;BnaC04G0492600Z…	K01188+K01188+K13051+K00600+K01188+K00600+K01188+K05350+K01188+K01188+K13051+K00600+K05350+K01188+K01501+K01501+K05349+K05349+K13035+K01188+K01188+K01188+K01188+K01188+K01188+K00600+K00600+K20802+K01188+K01188+K01188
Metabolism	Metabolism of terpenoids and polyketides	Zeatin biosynthesis	10	140	0.892574	0.999926	ko00908	BnaA09G0570300ZS;BnaC02G0099100ZS;BnaA02G0083300ZS;BnaA02G0088800ZS;BnaC03G0098500ZS;BnaC03G0612100ZS;BnaA02G0231100ZS;BnaC08G0356400ZS;BnaC08G0420600ZS;Bnascaffold0027G0048500ZS	K00279+K00791+K00791+K00279+K00791+K13493+K23452+K13493+K00279+K00791
Metabolism	Amino acid metabolism	Histidine metabolism	8	119	0.909171	0.999926	ko00340	NewGene_4382;BnaA01G0183800ZS;BnaA06G0060300ZS;BnaA06G0170700ZS;BnaA06G0262600ZS;BnaC01G0027700ZS;BnaC05G0075600ZS;BnaC06G0385400ZS	K14152+K00128+K00765+K00128+K00128+K00128+K00765+K00817
Metabolism	Metabolism of terpenoids and polyketides	Carotenoid biosynthesis	13	182	0.916899	0.999926	ko00906	BnaA05G0167400ZS;BnaA05G0407000ZS;BnaA08G0137900ZS;BnaA08G0202200ZS;BnaC01G0123300ZS;BnaC02G0078700ZS;BnaA02G0068500ZS;BnaC02G0400200ZS;BnaC05G0457600ZS;Bnascaffold0026G0072300ZS;BnaA01G0100900ZS;BnaA03G0273200ZS;BnaA04G0188100ZS	K15748+K09840+K14595+K02293+K09840+K02291+K02291+K09843+K09840+K09835+K09840+K17911+K09843
Genetic Information Processing	Replication and repair	Mismatch repair	39	485	0.925266	0.999926	ko03430	NewGene_8030;NewGene_9540;NewGene_3719;NewGene_4134;NewGene_5526;BnaA05G0413200ZS;BnaA06G0060800ZS;BnaA07G0288800ZS;BnaA07G0369500ZS;BnaA08G0163400ZS;BnaA09G0024700ZS;BnaA09G0131500ZS;BnaA09G0404900ZS;BnaA09G0499100ZS;BnaA09G0672400ZS;BnaC01G0103900ZS;BnaC02G0108100ZS;BnaC02G0198100ZS;BnaA02G0089600ZS;BnaC03G0036700ZS;BnaA02G0154900ZS;BnaA02G0168500ZS;BnaC03G0758500ZS;BnaC04G0333100ZS;BnaC05G0068…	K07466+K07466+K07466+K07466+K07466+K07466+K03505+K10747+K10754+K07466+K07466+K10755+K07466+K02328+K04802+K07466+K10754+K07456+K10754+K07466+K07456+K07456+K07466+K07466+K07466+K07466+K07466+K10747+K10747+K10754+K03504+K07456+K10756+K03657+K07466+K07466+K08734+K08737+K08736
Metabolism	Lipid metabolism	Ether lipid metabolism	9	139	0.937745	0.999926	ko00565	BnaA06G0334300ZS;BnaA09G0151800ZS;BnaA01G0396500ZS;BnaA10G0286900ZS;BnaC03G0045800ZS;BnaC03G0464300ZS;BnaC06G0379600ZS;BnaC07G0360200ZS;BnaC08G0497700ZS	K16860+K13519+K01115+K14674+K06123+K13519+K01062+K16860+K00993
Genetic Information Processing	Replication and repair	Nucleotide excision repair	45	567	0.94962	0.999926	ko03420	NewGene_8030;NewGene_9540;NewGene_3719;NewGene_4134;NewGene_5526;BnaA05G0413200ZS;BnaA06G0060800ZS;BnaA06G0348600ZS;BnaA07G0288800ZS;BnaA07G0289000ZS;BnaA07G0334600ZS;BnaA07G0369500ZS;BnaA07G0372100ZS;BnaA08G0102800ZS;BnaA08G0163400ZS;BnaA08G0257300ZS;BnaA09G0024700ZS;BnaA09G0131500ZS;BnaA09G0377100ZS;BnaA09G0404900ZS;BnaA09G0499100ZS;BnaA09G0672400ZS;BnaC01G0103900ZS;BnaC02G0075600ZS;BnaC02G0108…	K07466+K07466+K07466+K07466+K07466+K07466+K03505+K06634+K10747+K02202+K10844+K10754+K10570+K10848+K07466+K03143+K07466+K10755+K02335+K07466+K02328+K04802+K07466+K10838+K10754+K03868+K10754+K07466+K07466+K07466+K07466+K07466+K02335+K07466+K10747+K10747+K10844+K10754+K10570+K03504+K10756+K03657+K07466+K10610+K07466
Genetic Information Processing	Translation	mRNA surveillance pathway	52	650	0.954801	0.999926	ko03015	NewGene_809;NewGene_2672;NewGene_5229;BnaA06G0035300ZS;BnaA06G0101300ZS;BnaA06G0324100ZS;BnaA06G0337400ZS;BnaA07G0084600ZS;BnaA07G0314200ZS;BnaA08G0020800ZS;BnaA08G0183400ZS;BnaA08G0203800ZS;BnaA08G0265500ZS;BnaA09G0170900ZS;BnaA09G0193500ZS;BnaA09G0567500ZS;BnaA09G0587000ZS;BnaA10G0237600ZS;BnaC02G0087500ZS;BnaC02G0094500ZS;BnaC02G0112800ZS;BnaC02G0157500ZS;BnaA02G0075200ZS;BnaA02G0079400ZS;BnaA…	K14400+K14396+K14416+K13126+K13114+K14402+K11584+K14404+K04382+K04354+K14399+K14404+K14325+K04382+K11583+K13098+K13126+K12812+K14404+K14409+K14396+K14398+K11583+K14409+K06269+K14416+K13098+K14409+K14399+K13126+K14400+K14399+K14407+K15544+K14407+K12881+K14400+K04382+K14407+K14399+K13126+K03456+K06965+K14325+K18723+K03456+K13098+K06269+K06269+K14411+K14400+K06269
Metabolism	Biosynthesis of other secondary metabolites	Betalain biosynthesis	5	94	0.960662	0.999926	ko00965	BnaA05G0149300ZS;BnaA07G0250600ZS;BnaA08G0092200ZS;BnaA09G0125200ZS;BnaC06G0413300ZS	K15777+K15777+K15777+K01593+K15777
Environmental Information Processing	Signal transduction	MAPK signaling pathway - plant	134	1566	0.965704	0.999926	ko04016	NewGene_1424;NewGene_8469;NewGene_1568;NewGene_1577;NewGene_1696;NewGene_2141;NewGene_2143;NewGene_2679;NewGene_3509;NewGene_4428;NewGene_5623;NewGene_5969;NewGene_7465;BnaA05G0169700ZS;BnaA05G0179500ZS;BnaA05G0323000ZS;BnaA05G0372200ZS;BnaA06G0012700ZS;BnaA06G0022600ZS;BnaA06G0353100ZS;BnaA06G0361900ZS;BnaA06G0438400ZS;BnaA07G0079100ZS;BnaA07G0132100ZS;BnaA07G0141500ZS;BnaA07G0286400ZS;BnaA07G03…	K13416+K13422+K20559+K20599+K20538+K13416+K13416+K13416+K20599+K13416+K13416+K13416+K02183+K16224+K13420+K13422+K20725+K16224+K13420+K13413+K16224+K20728+K13413+K03781+K20718+K14509+K14514+K13420+K14496+K17686+K20728+K14497+K03781+K16224+K13425+K02183+K14496+K13422+K00940+K13413+K14497+K14496+K00940+K14497+K13422+K03781+K20606+K16224+K13420+K16224+K20558+K20538+K16224+K13416+K16224+K13424+K13413+…
Cellular Processes	Transport and catabolism	Autophagy - other	12	189	0.965771	0.999926	ko04136	BnaA07G0314200ZS;BnaA09G0170900ZS;BnaC02G0079300ZS;BnaA02G0069000ZS;BnaC03G0258300ZS;BnaA02G0259100ZS;BnaC06G0365400ZS;BnaC07G0439500ZS;BnaC09G0186900ZS;BnaA03G0219400ZS;BnaA03G0519300ZS;BnaA03G0565400ZS	K04382+K04382+K08339+K08339+K08341+K08341+K04382+K08341+K00914+K08341+K17908+K00914
Genetic Information Processing	Transcription	RNA polymerase	14	220	0.973964	0.999926	ko03020	BnaA05G0139800ZS;BnaA08G0306100ZS;BnaC01G0187000ZS;BnaC01G0443600ZS;BnaC02G0037900ZS;BnaC02G0291000ZS;BnaC02G0339200ZS;BnaC07G0134400ZS;BnaC07G0437900ZS;BnaA03G0038100ZS;BnaC09G0183000ZS;BnaA03G0098600ZS;BnaA03G0108900ZS;BnaA03G0461900ZS	K03020+K03022+K03026+K03005+K03012+K03004+K03024+K03002+K03010+K03012+K03027+K03019+K03013+K03010
Genetic Information Processing	Replication and repair	DNA replication	39	522	0.975353	0.999926	ko03030	NewGene_8030;NewGene_9540;NewGene_3719;NewGene_4134;NewGene_5526;BnaA05G0413200ZS;BnaA06G0060800ZS;BnaA06G0434100ZS;BnaA07G0288800ZS;BnaA07G0369500ZS;BnaA08G0163400ZS;BnaA09G0024700ZS;BnaA09G0131500ZS;BnaA09G0377100ZS;BnaA09G0404900ZS;BnaA09G0499100ZS;BnaA09G0672400ZS;BnaC01G0103900ZS;BnaC02G0108100ZS;BnaC02G0212200ZS;BnaC02G0215000ZS;BnaA02G0089600ZS;BnaC03G0036700ZS;BnaA02G0165600ZS;BnaC03G0758…	K07466+K07466+K07466+K07466+K07466+K07466+K03505+K02542+K10747+K10754+K07466+K07466+K10755+K02335+K07466+K02328+K04802+K07466+K10754+K02685+K02321+K10754+K07466+K02685+K07466+K07466+K07466+K07466+K02335+K07466+K10747+K10747+K10754+K03504+K10756+K07466+K07466+K02210+K02212
Genetic Information Processing	Replication and repair	Homologous recombination	49	640	0.977084	0.999926	ko03440	NewGene_7954;NewGene_7956;NewGene_8030;NewGene_9540;NewGene_2389;NewGene_3719;NewGene_4134;NewGene_5526;BnaA05G0367700ZS;BnaA05G0413200ZS;BnaA05G0493000ZS;BnaA06G0060800ZS;BnaA07G0164400ZS;BnaA07G0238200ZS;BnaA07G0355300ZS;BnaA08G0163400ZS;BnaA08G0176800ZS;BnaA08G0295800ZS;BnaA09G0024700ZS;BnaA09G0377100ZS;BnaA09G0404900ZS;BnaA09G0499100ZS;BnaA09G0655600ZS;BnaA01G0421500ZS;BnaC01G0103900ZS;BnaC01…	K12173+K12173+K07466+K07466+K12173+K07466+K07466+K07466+K10875+K07466+K10867+K03505+K12173+K12173+K12173+K07466+K12173+K10683+K07466+K02335+K07466+K02328+K10901+K03655+K07466+K10875+K03655+K08991+K10728+K03553+K12173+K07466+K10728+K07466+K07466+K07466+K12173+K07466+K02335+K07466+K10683+K12173+K10881+K12173+K10728+K03504+K08775+K07466+K07466
Metabolism	Lipid metabolism	Arachidonic acid metabolism	8	147	0.980721	0.999926	ko00590	NewGene_2884;BnaA05G0124600ZS;BnaA09G0015300ZS;BnaA10G0286900ZS;BnaC02G0376300ZS;BnaC03G0178400ZS;BnaC09G0009600ZS;BnaA03G0152400ZS	K00432+K00432+K00432+K14674+K05309+K00432+K08726+K00432
Metabolism	Biosynthesis of other secondary metabolites	Glucosinolate biosynthesis	9	162	0.982213	0.999926	ko00966	BnaA06G0032400ZS;BnaA07G0001300ZS;BnaA09G0123400ZS;BnaC02G0280500ZS;BnaC04G0359300ZS;BnaC05G0210800ZS;BnaC08G0198900ZS;BnaC09G0267200ZS;BnaA04G0074700ZS	K00826+K11819+K11819+K11821+K12156+K11820+K00826+K01703+K12156
Genetic Information Processing	Folding, sorting and degradation	Sulfur relay system	1	40	0.984184	0.999926	ko04122	BnaA02G0129600ZS	K11996
Metabolism	Biosynthesis of other secondary metabolites	Benzoxazinoid biosynthesis	1	41	0.985742	0.999926	ko00402	BnaC07G0220300ZS	K13229
Metabolism	Global and overview maps	2-Oxocarboxylic acid metabolism	26	387	0.988104	0.999926	ko01210	BnaA05G0129900ZS;BnaA06G0032400ZS;BnaA06G0074800ZS;BnaA07G0001300ZS;BnaA07G0284100ZS;BnaA09G0123400ZS;BnaA09G0129100ZS;BnaC02G0008400ZS;BnaC02G0073500ZS;BnaC02G0095200ZS;BnaC02G0203000ZS;BnaC02G0280500ZS;BnaA02G0080200ZS;BnaC02G0324900ZS;BnaC03G0179700ZS;BnaC03G0797600ZS;BnaC03G0797700ZS;BnaC04G0359300ZS;BnaC05G0210800ZS;BnaC06G0133500ZS;BnaC06G0372500ZS;BnaC08G0198900ZS;BnaC08G0469100ZS;BnaC09G0…	K14455+K00826+K01681+K11819+K00031+K11819+K14454+K00030+K01653+K14454+K00031+K11821+K14454+K00818+K01653+K00053+K00053+K12156+K11820+K00053+K14272+K00826+K01649+K01703+K00930+K12156
Genetic Information Processing	Transcription	Basal transcription factors	14	239	0.989914	0.999926	ko03022	BnaA06G0348600ZS;BnaA07G0088500ZS;BnaA07G0289000ZS;BnaA07G0334600ZS;BnaA07G0342600ZS;BnaA08G0257300ZS;BnaA09G0670800ZS;BnaA10G0248200ZS;BnaC01G0071000ZS;BnaC02G0069500ZS;BnaC05G0569400ZS;BnaC06G0392600ZS;BnaC06G0402800ZS;BnaC08G0473000ZS	K06634+K03120+K02202+K10844+K03128+K03143+K03122+K03122+K03134+K14649+K14649+K10844+K03128+K03126
Genetic Information Processing	Transcription	Spliceosome	98	1229	0.990597	0.999926	ko03040	NewGene_10059;NewGene_10153;NewGene_9173;NewGene_9910;NewGene_2403;NewGene_2841;NewGene_3321;NewGene_4542;NewGene_4927;BnaA05G0136900ZS;BnaA05G0320300ZS;BnaA05G0377700ZS;BnaA05G0406700ZS;BnaA06G0059800ZS;BnaA06G0147200ZS;BnaA06G0406700ZS;BnaA07G0098400ZS;BnaA07G0361600ZS;BnaA07G0373700ZS;BnaA07G0384300ZS;BnaA07G0390200ZS;BnaA01G0313100ZS;BnaA08G0104700ZS;BnaA09G0017300ZS;BnaA09G0018300ZS;BnaA09G0…	K12833+K03283+K12854+K12872+K11088+K03283+K03283+K03283+K03283+K12829+K12741+K12861+K12818+K11092+K12741+K12846+K12836+K12741+K12741+K12860+K11091+K12837+K12818+K12827+K03283+K12741+K12837+K12862+K12741+K11099+K12741+K12820+K13098+K12825+K11092+K12880+K12867+K12864+K12823+K12811+K12812+K12859+K03283+K12900+K12741+K12863+K12823+K12878+K12885+K12741+K12885+K12622+K12885+K12837+K12624+K03283+K12859+…
Metabolism	Biosynthesis of other secondary metabolites	Flavonoid biosynthesis	12	219	0.992966	0.999926	ko00941	BnaA01G0189000ZS;BnaA06G0011300ZS;BnaA08G0138300ZS;BnaA01G0029700ZS;BnaA09G0476900ZS;BnaA10G0251700ZS;BnaA10G0276200ZS;BnaC01G0158400ZS;BnaC01G0242500ZS;BnaC07G0445600ZS;BnaC08G0351800ZS;BnaA03G0147400ZS	K05278+K01859+K00588+K13082+K00475+K05278+K01859+K05277+K13065+K05277+K01859+K00487
Metabolism	Metabolism of other amino acids	Taurine and hypotaurine metabolism	1	50	0.994396	0.999926	ko00430	BnaC06G0326100ZS	K01580
Genetic Information Processing	Folding, sorting and degradation	Protein processing in endoplasmic reticulum	89	1149	0.994672	0.999926	ko04141	NewGene_10153;NewGene_1539;NewGene_9213;NewGene_9726;NewGene_2841;NewGene_3321;NewGene_3536;NewGene_4062;NewGene_4160;NewGene_4542;NewGene_4927;BnaA05G0140100ZS;BnaA01G0189600ZS;BnaA01G0191500ZS;BnaA05G0326200ZS;BnaA05G0409600ZS;BnaA06G0023400ZS;BnaA06G0395500ZS;BnaA07G0202100ZS;BnaA07G0279700ZS;BnaA07G0319800ZS;BnaA07G0360500ZS;BnaA08G0018600ZS;BnaA08G0104200ZS;BnaA08G0255000ZS;BnaA08G0295900ZS;…	K03283+K01230+K14007+K01230+K03283+K03283+K14007+K10636+K16196+K03283+K03283+K13993+K10578+K10956+K12668+K09523+K01230+K09487+K10666+K01228+K14026+K12666+K09580+K14006+K14005+K07953+K03283+K10661+K03347+K01456+K09562+K13993+K13993+K10575+K10578+K10956+K03283+K12275+K10597+K13993+K09503+K04079+K04079+K04079+K03868+K03094+K09487+K10666+K14009+K03283+K13993+K06689+K10601+K13993+K10956+K13993+K04554+…
Genetic Information Processing	Translation	Nucleocytoplasmic transport	44	629	0.995268	0.999926	ko03013	BnaA01G0018500ZS;BnaA05G0487400ZS;BnaA06G0101300ZS;BnaA08G0265500ZS;BnaA08G0295200ZS;BnaA09G0246200ZS;BnaA10G0120600ZS;BnaA01G0415900ZS;BnaA10G0237600ZS;BnaC01G0241600ZS;BnaC02G0007800ZS;BnaC02G0037500ZS;BnaC02G0077600ZS;BnaA02G0067500ZS;BnaC02G0097300ZS;BnaC02G0161200ZS;BnaC02G0161400ZS;BnaC02G0340100ZS;BnaC02G0504800ZS;BnaA02G0129000ZS;BnaC03G0111900ZS;BnaC03G0155000ZS;BnaC03G0499200ZS;BnaA02G0…	K14307+K13176+K13114+K14325+K15042+K14295+K12880+K20724+K12812+K15042+K15042+K12878+K14290+K14290+K20222+K07936+K12160+K15042+K03231+K07936+K03231+K03231+K18752+K14297+K20222+K12160+K07562+K12881+K14308+K14288+K14315+K14321+K14298+K14305+K14325+K18723+K03231+K03231+K14318+K15042+K20223+K20223+K12160+K14306
Metabolism	Biosynthesis of other secondary metabolites	Stilbenoid, diarylheptanoid and gingerol biosynthesis	3	99	0.997582	0.999926	ko00945	BnaA08G0138300ZS;BnaC01G0242500ZS;BnaA03G0147400ZS	K00588+K13065+K00487
Metabolism	Metabolism of terpenoids and polyketides	Sesquiterpenoid and triterpenoid biosynthesis	3	101	0.997962	0.999926	ko00909	BnaA06G0326600ZS;BnaA06G0326700ZS;BnaC07G0367400ZS	K00511+K00511+K00511
Metabolism	Metabolism of terpenoids and polyketides	Diterpenoid biosynthesis	5	136	0.99806	0.999926	ko00904	BnaA06G0339600ZS;BnaC01G0297400ZS;BnaA02G0232000ZS;BnaC05G0130100ZS;BnaA05G0007100ZS	K04122+K04124+K04125+K04124+K13070
Metabolism	Energy metabolism	Oxidative phosphorylation	53	769	0.998521	0.999926	ko00190	NewGene_2419;NewGene_6568;BnaA05G0111500ZS;BnaA05G0397400ZS;BnaA05G0488200ZS;BnaA05G0488500ZS;BnaA07G0133800ZS;BnaA07G0281900ZS;BnaA07G0356700ZS;BnaA07G0377600ZS;BnaA07G0377800ZS;BnaA08G0170600ZS;BnaA08G0198800ZS;BnaA09G0019600ZS;BnaA09G0125500ZS;BnaA01G0368400ZS;BnaA09G0385000ZS;BnaA01G0420000ZS;BnaA10G0248300ZS;BnaC01G0069100ZS;BnaC01G0185600ZS;BnaC01G0223200ZS;BnaA02G0030300ZS;BnaC01G0429500ZS…	K02145+K02147+K02136+K02265+K03939+K11352+K02147+K03955+K02147+K02145+K02145+K02140+K02155+K01507+K03953+K03950+K03955+K02152+K00236+K02109+K03955+K02267+K02133+K02265+K02260+K02152+K02133+K02133+K03952+K03955+K03952+K01535+K02115+K03938+K01535+K02145+K01507+K02115+K11352+K02145+K02147+K03958+K02145+K03941+K02152+K03955+K02267+K01535+K03884+K02134+K02152+K02154+K02136
Cellular Processes	Transport and catabolism	Endocytosis	72	1016	0.999266	0.999926	ko04144	NewGene_10153;NewGene_7702;NewGene_9881;NewGene_2841;NewGene_3321;NewGene_4437;NewGene_4542;NewGene_4927;BnaA05G0186500ZS;BnaA05G0323600ZS;BnaA05G0488800ZS;BnaA01G0236000ZS;BnaA06G0434500ZS;BnaA07G0105900ZS;BnaA07G0257300ZS;BnaA07G0318500ZS;BnaA07G0328000ZS;BnaA07G0336300ZS;BnaA07G0355800ZS;BnaA08G0238400ZS;BnaA09G0018300ZS;BnaA09G0655500ZS;BnaA01G0396500ZS;BnaA01G0426500ZS;BnaA10G0233400ZS;BnaA1…	K03283+K01528+K12479+K03283+K03283+K12200+K03283+K03283+K19476+K12191+K07937+K11824+K12191+K19476+K12197+K07937+K10365+K12197+K18468+K07897+K03283+K00889+K01115+K12486+K12471+K17917+K12190+K19366+K03283+K12486+K07901+K12198+K07904+K03283+K18466+K10364+K07897+K12197+K12479+K07937+K07888+K12200+K12191+K07937+K07897+K12197+K07937+K12198+K12472+K07937+K12486+K12486+K10365+K12197+K18468+K12472+K12472+…
Metabolism	Biosynthesis of other secondary metabolites	Phenylpropanoid biosynthesis	48	781	0.999926	0.999926	ko00940	NewGene_1551;BnaA06G0161600ZS;BnaA07G0018400ZS;BnaA07G0035700ZS;BnaA07G0262900ZS;BnaA07G0326900ZS;BnaA01G0304600ZS;BnaA08G0138300ZS;BnaA08G0190100ZS;BnaA08G0194900ZS;BnaA09G0104900ZS;BnaC01G0134500ZS;BnaC01G0242500ZS;BnaA02G0054900ZS;BnaC02G0072700ZS;BnaC02G0305600ZS;BnaC02G0446300ZS;BnaC03G0193800ZS;BnaC03G0216500ZS;BnaC03G0216600ZS;BnaC03G0683600ZS;BnaC03G0684000ZS;BnaC04G0120500ZS;BnaC04G02306…	K09753+K00430+K12356+K00430+K00430+K00430+K00430+K00588+K00083+K00083+K00430+K22395+K13065+K09753+K18368+K13066+K00430+K22395+K00430+K00430+K00083+K00083+K22395+K00430+K13066+K22395+K22395+K00430+K13068+K01904+K01904+K09753+K01904+K00430+K00430+K09755+K00430+K00430+K00430+K10775+K01904+K09756+K00487+K00430+K09755+K00430+K00430+K22395

## Sheet: Table S5
Table S5. GO terms enrichment of the DEGs overlapping in SL vs BL and SN vs BN.
GO ID	Description	out	All	pvalue	p.adjust	Genes
GO:1990904	ribonucleoprotein complex	236	1535	1.31334e-15	7.53856e-13	BnaA01G0059500ZS;BnaA01G0106100ZS;BnaA01G0266500ZS;BnaA01G0313100ZS;BnaA01G0324900ZS;BnaA01G0340700ZS;BnaA01G0373400ZS;BnaA01G0373500ZS;BnaA01G0401000ZS;BnaA01G0422000ZS;BnaA02G0051900ZS;BnaA02G0066100ZS;BnaA02G0069900ZS;BnaA02G0072200ZS;BnaA02G0103400ZS;BnaA02G0121900ZS;BnaA02G0166200ZS;BnaA03G0031300ZS;BnaA03G0064000ZS;BnaA03G0087300ZS;BnaA03G0087900ZS;BnaA03G0114800ZS;BnaA03G0135300ZS;BnaA03G0…
GO:0030529	intracellular ribonucleoprotein complex	228	1480	3.35275e-15	9.62239e-13	BnaA01G0059500ZS;BnaA01G0106100ZS;BnaA01G0266500ZS;BnaA01G0313100ZS;BnaA01G0324900ZS;BnaA01G0340700ZS;BnaA01G0373400ZS;BnaA01G0373500ZS;BnaA01G0401000ZS;BnaA01G0422000ZS;BnaA02G0051900ZS;BnaA02G0066100ZS;BnaA02G0069900ZS;BnaA02G0072200ZS;BnaA02G0103400ZS;BnaA02G0121900ZS;BnaA02G0166200ZS;BnaA03G0031300ZS;BnaA03G0064000ZS;BnaA03G0087300ZS;BnaA03G0087900ZS;BnaA03G0114800ZS;BnaA03G0135300ZS;BnaA03G0…
GO:0043228	non-membrane-bounded organelle	339	2493	4.04105e-14	5.79891e-12	BnaA01G0008000ZS;BnaA01G0038800ZS;BnaA01G0059500ZS;BnaA01G0062700ZS;BnaA01G0094600ZS;BnaA01G0131300ZS;BnaA01G0167900ZS;BnaA01G0266500ZS;BnaA01G0302800ZS;BnaA01G0324900ZS;BnaA01G0340900ZS;BnaA01G0373400ZS;BnaA01G0401000ZS;BnaA01G0422000ZS;BnaA02G0051900ZS;BnaA02G0063500ZS;BnaA02G0072200ZS;BnaA02G0072400ZS;BnaA02G0075200ZS;BnaA02G0081700ZS;BnaA02G0081800ZS;BnaA02G0088200ZS;BnaA02G0091300ZS;BnaA02G0…
GO:0043232	intracellular non-membrane-bounded organelle	339	2493	4.04105e-14	5.79891e-12	BnaA01G0008000ZS;BnaA01G0038800ZS;BnaA01G0059500ZS;BnaA01G0062700ZS;BnaA01G0094600ZS;BnaA01G0131300ZS;BnaA01G0167900ZS;BnaA01G0266500ZS;BnaA01G0302800ZS;BnaA01G0324900ZS;BnaA01G0340900ZS;BnaA01G0373400ZS;BnaA01G0401000ZS;BnaA01G0422000ZS;BnaA02G0051900ZS;BnaA02G0063500ZS;BnaA02G0072200ZS;BnaA02G0072400ZS;BnaA02G0075200ZS;BnaA02G0081700ZS;BnaA02G0081800ZS;BnaA02G0088200ZS;BnaA02G0091300ZS;BnaA02G0…
GO:0005840	ribosome	160	1000	2.79188e-12	3.20508e-10	BnaA01G0059500ZS;BnaA01G0266500ZS;BnaA01G0324900ZS;BnaA01G0373400ZS;BnaA01G0401000ZS;BnaA01G0422000ZS;BnaA02G0072200ZS;BnaA02G0121900ZS;BnaA02G0166200ZS;BnaA03G0087300ZS;BnaA03G0087900ZS;BnaA03G0114800ZS;BnaA03G0173300ZS;BnaA03G0209000ZS;BnaA03G0232900ZS;BnaA03G0275800ZS;BnaA03G0313700ZS;BnaA03G0482600ZS;BnaA03G0539700ZS;BnaA04G0017200ZS;BnaA04G0067600ZS;BnaA04G0208300ZS;BnaA04G0218100ZS;BnaA04G0…
GO:0005730	nucleolus	66	359	4.5498e-08	4.35264e-06	BnaA01G0038800ZS;BnaA01G0167900ZS;BnaA02G0051900ZS;BnaA02G0072400ZS;BnaA02G0121900ZS;BnaA03G0031300ZS;BnaA03G0064000ZS;BnaA03G0076500ZS;BnaA03G0108900ZS;BnaA03G0218800ZS;BnaA03G0261100ZS;BnaA03G0271200ZS;BnaA03G0488500ZS;BnaA04G0016300ZS;BnaA05G0048500ZS;BnaA05G0166500ZS;BnaA05G0388400ZS;BnaA05G0428900ZS;BnaA06G0059800ZS;BnaA06G0123400ZS;BnaA06G0126600ZS;BnaA07G0021400ZS;BnaA07G0075800ZS;BnaA07G0…
GO:0032991	macromolecular complex	490	4377	9.03042e-07	7.40495e-05	BnaA01G0008000ZS;BnaA01G0038800ZS;BnaA01G0059500ZS;BnaA01G0079200ZS;BnaA01G0094600ZS;BnaA01G0106100ZS;BnaA01G0114800ZS;BnaA01G0116600ZS;BnaA01G0167900ZS;BnaA01G0195700ZS;BnaA01G0201900ZS;BnaA01G0218400ZS;BnaA01G0218500ZS;BnaA01G0231500ZS;BnaA01G0266500ZS;BnaA01G0302800ZS;BnaA01G0313100ZS;BnaA01G0324900ZS;BnaA01G0340700ZS;BnaA01G0340900ZS;BnaA01G0373400ZS;BnaA01G0373500ZS;BnaA01G0398400ZS;BnaA01G0…
GO:0005623	cell	1539	15610	1.24743e-05	0.000745678	BnaA01G0008000ZS;BnaA01G0013700ZS;BnaA01G0018500ZS;BnaA01G0018900ZS;BnaA01G0036700ZS;BnaA01G0038800ZS;BnaA01G0059500ZS;BnaA01G0062700ZS;BnaA01G0065100ZS;BnaA01G0073700ZS;BnaA01G0079200ZS;BnaA01G0079500ZS;BnaA01G0086200ZS;BnaA01G0090500ZS;BnaA01G0094600ZS;BnaA01G0106100ZS;BnaA01G0108300ZS;BnaA01G0110300ZS;BnaA01G0111800ZS;BnaA01G0114800ZS;BnaA01G0116600ZS;BnaA01G0131300ZS;BnaA01G0167900ZS;BnaA01G0…
GO:0044464	cell part	1539	15610	1.24743e-05	0.000745678	BnaA01G0008000ZS;BnaA01G0013700ZS;BnaA01G0018500ZS;BnaA01G0018900ZS;BnaA01G0036700ZS;BnaA01G0038800ZS;BnaA01G0059500ZS;BnaA01G0062700ZS;BnaA01G0065100ZS;BnaA01G0073700ZS;BnaA01G0079200ZS;BnaA01G0079500ZS;BnaA01G0086200ZS;BnaA01G0090500ZS;BnaA01G0094600ZS;BnaA01G0106100ZS;BnaA01G0108300ZS;BnaA01G0110300ZS;BnaA01G0111800ZS;BnaA01G0114800ZS;BnaA01G0116600ZS;BnaA01G0131300ZS;BnaA01G0167900ZS;BnaA01G0…
GO:0044444	cytoplasmic part	671	6335	1.29909e-05	0.000745678	BnaA01G0008000ZS;BnaA01G0059500ZS;BnaA01G0079200ZS;BnaA01G0114800ZS;BnaA01G0131300ZS;BnaA01G0167900ZS;BnaA01G0183700ZS;BnaA01G0183900ZS;BnaA01G0189800ZS;BnaA01G0200400ZS;BnaA01G0266500ZS;BnaA01G0274200ZS;BnaA01G0284000ZS;BnaA01G0293000ZS;BnaA01G0296700ZS;BnaA01G0298400ZS;BnaA01G0306800ZS;BnaA01G0319500ZS;BnaA01G0324900ZS;BnaA01G0358100ZS;BnaA01G0366200ZS;BnaA01G0373400ZS;BnaA01G0399100ZS;BnaA01G0…
GO:0005622	intracellular	1424	14371	1.8262e-05	0.000952943	BnaA01G0008000ZS;BnaA01G0013700ZS;BnaA01G0018500ZS;BnaA01G0018900ZS;BnaA01G0036700ZS;BnaA01G0038800ZS;BnaA01G0059500ZS;BnaA01G0062700ZS;BnaA01G0065100ZS;BnaA01G0073700ZS;BnaA01G0079200ZS;BnaA01G0079500ZS;BnaA01G0086200ZS;BnaA01G0090500ZS;BnaA01G0094600ZS;BnaA01G0106100ZS;BnaA01G0110300ZS;BnaA01G0111800ZS;BnaA01G0114800ZS;BnaA01G0116600ZS;BnaA01G0131300ZS;BnaA01G0167900ZS;BnaA01G0183700ZS;BnaA01G0…
GO:0044424	intracellular part	1422	14358	2.12145e-05	0.00101476	BnaA01G0008000ZS;BnaA01G0013700ZS;BnaA01G0018500ZS;BnaA01G0018900ZS;BnaA01G0036700ZS;BnaA01G0038800ZS;BnaA01G0059500ZS;BnaA01G0062700ZS;BnaA01G0065100ZS;BnaA01G0073700ZS;BnaA01G0079200ZS;BnaA01G0079500ZS;BnaA01G0086200ZS;BnaA01G0090500ZS;BnaA01G0094600ZS;BnaA01G0106100ZS;BnaA01G0110300ZS;BnaA01G0111800ZS;BnaA01G0114800ZS;BnaA01G0116600ZS;BnaA01G0131300ZS;BnaA01G0167900ZS;BnaA01G0183700ZS;BnaA01G0…
GO:0030684	preribosome	23	104	6.17848e-05	0.00272804	BnaA02G0051900ZS;BnaA02G0066100ZS;BnaA03G0064000ZS;BnaA03G0218800ZS;BnaA03G0263900ZS;BnaA03G0264500ZS;BnaA04G0016300ZS;BnaA05G0428900ZS;BnaA06G0123400ZS;BnaA06G0270900ZS;BnaA07G0021400ZS;BnaA07G0148600ZS;BnaA10G0172700ZS;BnaA10G0199300ZS;BnaC02G0069400ZS;BnaC02G0233000ZS;BnaC02G0341600ZS;BnaC03G0073200ZS;BnaC03G0456400ZS;BnaC05G0571700ZS;BnaC09G0495800ZS;BnaC09G0508100ZS;BnaC09G0521100ZS
GO:0043226	organelle	1226	12311	7.8538e-05	0.00322006	BnaA01G0008000ZS;BnaA01G0013700ZS;BnaA01G0018500ZS;BnaA01G0018900ZS;BnaA01G0036700ZS;BnaA01G0038800ZS;BnaA01G0059500ZS;BnaA01G0062700ZS;BnaA01G0073700ZS;BnaA01G0079200ZS;BnaA01G0086200ZS;BnaA01G0090500ZS;BnaA01G0094600ZS;BnaA01G0106100ZS;BnaA01G0110300ZS;BnaA01G0111800ZS;BnaA01G0114800ZS;BnaA01G0116600ZS;BnaA01G0131300ZS;BnaA01G0167900ZS;BnaA01G0185500ZS;BnaA01G0187000ZS;BnaA01G0189800ZS;BnaA01G0…
GO:0005737	cytoplasm	799	7772	9.08195e-05	0.00347536	BnaA01G0008000ZS;BnaA01G0059500ZS;BnaA01G0065100ZS;BnaA01G0079200ZS;BnaA01G0079500ZS;BnaA01G0111800ZS;BnaA01G0114800ZS;BnaA01G0131300ZS;BnaA01G0167900ZS;BnaA01G0183700ZS;BnaA01G0183900ZS;BnaA01G0187000ZS;BnaA01G0189800ZS;BnaA01G0200400ZS;BnaA01G0201900ZS;BnaA01G0218700ZS;BnaA01G0219900ZS;BnaA01G0266500ZS;BnaA01G0274200ZS;BnaA01G0284000ZS;BnaA01G0293000ZS;BnaA01G0296700ZS;BnaA01G0298400ZS;BnaA01G0…
GO:0043229	intracellular organelle	1222	12283	9.95966e-05	0.00357303	BnaA01G0008000ZS;BnaA01G0013700ZS;BnaA01G0018500ZS;BnaA01G0018900ZS;BnaA01G0036700ZS;BnaA01G0038800ZS;BnaA01G0059500ZS;BnaA01G0062700ZS;BnaA01G0073700ZS;BnaA01G0079200ZS;BnaA01G0086200ZS;BnaA01G0090500ZS;BnaA01G0094600ZS;BnaA01G0106100ZS;BnaA01G0110300ZS;BnaA01G0111800ZS;BnaA01G0114800ZS;BnaA01G0116600ZS;BnaA01G0131300ZS;BnaA01G0167900ZS;BnaA01G0185500ZS;BnaA01G0187000ZS;BnaA01G0189800ZS;BnaA01G0…
GO:0018995	host	58	398	0.000339584	0.0072193	BnaA01G0363300ZS;BnaA01G0420600ZS;BnaA01G0420700ZS;BnaA02G0073300ZS;BnaA02G0103400ZS;BnaA03G0100900ZS;BnaA03G0101700ZS;BnaA03G0108900ZS;BnaA03G0143700ZS;BnaA03G0148100ZS;BnaA03G0153100ZS;BnaA03G0238900ZS;BnaA03G0258300ZS;BnaA04G0185900ZS;BnaA05G0105300ZS;BnaA05G0487900ZS;BnaA06G0060800ZS;BnaA06G0105100ZS;BnaA07G0362500ZS;BnaA07G0379400ZS;BnaA08G0046800ZS;BnaA08G0137100ZS;BnaA08G0265900ZS;BnaA09G0…
GO:0033643	host cell part	58	398	0.000339584	0.0072193	BnaA01G0363300ZS;BnaA01G0420600ZS;BnaA01G0420700ZS;BnaA02G0073300ZS;BnaA02G0103400ZS;BnaA03G0100900ZS;BnaA03G0101700ZS;BnaA03G0108900ZS;BnaA03G0143700ZS;BnaA03G0148100ZS;BnaA03G0153100ZS;BnaA03G0238900ZS;BnaA03G0258300ZS;BnaA04G0185900ZS;BnaA05G0105300ZS;BnaA05G0487900ZS;BnaA06G0060800ZS;BnaA06G0105100ZS;BnaA07G0362500ZS;BnaA07G0379400ZS;BnaA08G0046800ZS;BnaA08G0137100ZS;BnaA08G0265900ZS;BnaA09G0…
GO:0033646	host intracellular part	58	398	0.000339584	0.0072193	BnaA01G0363300ZS;BnaA01G0420600ZS;BnaA01G0420700ZS;BnaA02G0073300ZS;BnaA02G0103400ZS;BnaA03G0100900ZS;BnaA03G0101700ZS;BnaA03G0108900ZS;BnaA03G0143700ZS;BnaA03G0148100ZS;BnaA03G0153100ZS;BnaA03G0238900ZS;BnaA03G0258300ZS;BnaA04G0185900ZS;BnaA05G0105300ZS;BnaA05G0487900ZS;BnaA06G0060800ZS;BnaA06G0105100ZS;BnaA07G0362500ZS;BnaA07G0379400ZS;BnaA08G0046800ZS;BnaA08G0137100ZS;BnaA08G0265900ZS;BnaA09G0…
GO:0033647	host intracellular organelle	58	398	0.000339584	0.0072193	BnaA01G0363300ZS;BnaA01G0420600ZS;BnaA01G0420700ZS;BnaA02G0073300ZS;BnaA02G0103400ZS;BnaA03G0100900ZS;BnaA03G0101700ZS;BnaA03G0108900ZS;BnaA03G0143700ZS;BnaA03G0148100ZS;BnaA03G0153100ZS;BnaA03G0238900ZS;BnaA03G0258300ZS;BnaA04G0185900ZS;BnaA05G0105300ZS;BnaA05G0487900ZS;BnaA06G0060800ZS;BnaA06G0105100ZS;BnaA07G0362500ZS;BnaA07G0379400ZS;BnaA08G0046800ZS;BnaA08G0137100ZS;BnaA08G0265900ZS;BnaA09G0…
GO:0033648	host intracellular membrane-bounded organelle	58	398	0.000339584	0.0072193	BnaA01G0363300ZS;BnaA01G0420600ZS;BnaA01G0420700ZS;BnaA02G0073300ZS;BnaA02G0103400ZS;BnaA03G0100900ZS;BnaA03G0101700ZS;BnaA03G0108900ZS;BnaA03G0143700ZS;BnaA03G0148100ZS;BnaA03G0153100ZS;BnaA03G0238900ZS;BnaA03G0258300ZS;BnaA04G0185900ZS;BnaA05G0105300ZS;BnaA05G0487900ZS;BnaA06G0060800ZS;BnaA06G0105100ZS;BnaA07G0362500ZS;BnaA07G0379400ZS;BnaA08G0046800ZS;BnaA08G0137100ZS;BnaA08G0265900ZS;BnaA09G0…
GO:0042025	host cell nucleus	58	398	0.000339584	0.0072193	BnaA01G0363300ZS;BnaA01G0420600ZS;BnaA01G0420700ZS;BnaA02G0073300ZS;BnaA02G0103400ZS;BnaA03G0100900ZS;BnaA03G0101700ZS;BnaA03G0108900ZS;BnaA03G0143700ZS;BnaA03G0148100ZS;BnaA03G0153100ZS;BnaA03G0238900ZS;BnaA03G0258300ZS;BnaA04G0185900ZS;BnaA05G0105300ZS;BnaA05G0487900ZS;BnaA06G0060800ZS;BnaA06G0105100ZS;BnaA07G0362500ZS;BnaA07G0379400ZS;BnaA08G0046800ZS;BnaA08G0137100ZS;BnaA08G0265900ZS;BnaA09G0…
GO:0043656	intracellular region of host	58	398	0.000339584	0.0072193	BnaA01G0363300ZS;BnaA01G0420600ZS;BnaA01G0420700ZS;BnaA02G0073300ZS;BnaA02G0103400ZS;BnaA03G0100900ZS;BnaA03G0101700ZS;BnaA03G0108900ZS;BnaA03G0143700ZS;BnaA03G0148100ZS;BnaA03G0153100ZS;BnaA03G0238900ZS;BnaA03G0258300ZS;BnaA04G0185900ZS;BnaA05G0105300ZS;BnaA05G0487900ZS;BnaA06G0060800ZS;BnaA06G0105100ZS;BnaA07G0362500ZS;BnaA07G0379400ZS;BnaA08G0046800ZS;BnaA08G0137100ZS;BnaA08G0265900ZS;BnaA09G0…
GO:0043657	host cell	58	398	0.000339584	0.0072193	BnaA01G0363300ZS;BnaA01G0420600ZS;BnaA01G0420700ZS;BnaA02G0073300ZS;BnaA02G0103400ZS;BnaA03G0100900ZS;BnaA03G0101700ZS;BnaA03G0108900ZS;BnaA03G0143700ZS;BnaA03G0148100ZS;BnaA03G0153100ZS;BnaA03G0238900ZS;BnaA03G0258300ZS;BnaA04G0185900ZS;BnaA05G0105300ZS;BnaA05G0487900ZS;BnaA06G0060800ZS;BnaA06G0105100ZS;BnaA07G0362500ZS;BnaA07G0379400ZS;BnaA08G0046800ZS;BnaA08G0137100ZS;BnaA08G0265900ZS;BnaA09G0…
GO:0044215	other organism	58	398	0.000339584	0.0072193	BnaA01G0363300ZS;BnaA01G0420600ZS;BnaA01G0420700ZS;BnaA02G0073300ZS;BnaA02G0103400ZS;BnaA03G0100900ZS;BnaA03G0101700ZS;BnaA03G0108900ZS;BnaA03G0143700ZS;BnaA03G0148100ZS;BnaA03G0153100ZS;BnaA03G0238900ZS;BnaA03G0258300ZS;BnaA04G0185900ZS;BnaA05G0105300ZS;BnaA05G0487900ZS;BnaA06G0060800ZS;BnaA06G0105100ZS;BnaA07G0362500ZS;BnaA07G0379400ZS;BnaA08G0046800ZS;BnaA08G0137100ZS;BnaA08G0265900ZS;BnaA09G0…
GO:0044216	other organism cell	58	398	0.000339584	0.0072193	BnaA01G0363300ZS;BnaA01G0420600ZS;BnaA01G0420700ZS;BnaA02G0073300ZS;BnaA02G0103400ZS;BnaA03G0100900ZS;BnaA03G0101700ZS;BnaA03G0108900ZS;BnaA03G0143700ZS;BnaA03G0148100ZS;BnaA03G0153100ZS;BnaA03G0238900ZS;BnaA03G0258300ZS;BnaA04G0185900ZS;BnaA05G0105300ZS;BnaA05G0487900ZS;BnaA06G0060800ZS;BnaA06G0105100ZS;BnaA07G0362500ZS;BnaA07G0379400ZS;BnaA08G0046800ZS;BnaA08G0137100ZS;BnaA08G0265900ZS;BnaA09G0…
GO:0044217	other organism part	58	398	0.000339584	0.0072193	BnaA01G0363300ZS;BnaA01G0420600ZS;BnaA01G0420700ZS;BnaA02G0073300ZS;BnaA02G0103400ZS;BnaA03G0100900ZS;BnaA03G0101700ZS;BnaA03G0108900ZS;BnaA03G0143700ZS;BnaA03G0148100ZS;BnaA03G0153100ZS;BnaA03G0238900ZS;BnaA03G0258300ZS;BnaA04G0185900ZS;BnaA05G0105300ZS;BnaA05G0487900ZS;BnaA06G0060800ZS;BnaA06G0105100ZS;BnaA07G0362500ZS;BnaA07G0379400ZS;BnaA08G0046800ZS;BnaA08G0137100ZS;BnaA08G0265900ZS;BnaA09G0…
GO:0031981	nuclear lumen	121	990	0.0008472	0.0173676	BnaA01G0038800ZS;BnaA01G0116600ZS;BnaA01G0167900ZS;BnaA01G0313100ZS;BnaA01G0420400ZS;BnaA02G0011400ZS;BnaA02G0051900ZS;BnaA02G0072400ZS;BnaA02G0082600ZS;BnaA02G0091300ZS;BnaA02G0121900ZS;BnaA02G0154600ZS;BnaA03G0031300ZS;BnaA03G0064000ZS;BnaA03G0076500ZS;BnaA03G0098600ZS;BnaA03G0105300ZS;BnaA03G0108900ZS;BnaA03G0207800ZS;BnaA03G0218800ZS;BnaA03G0261100ZS;BnaA03G0271200ZS;BnaA03G0430400ZS;BnaA03G0…
GO:0044446	intracellular organelle part	467	4470	0.00129781	0.0256876	BnaA01G0008000ZS;BnaA01G0018500ZS;BnaA01G0038800ZS;BnaA01G0079200ZS;BnaA01G0094600ZS;BnaA01G0106100ZS;BnaA01G0114800ZS;BnaA01G0116600ZS;BnaA01G0131300ZS;BnaA01G0167900ZS;BnaA01G0218400ZS;BnaA01G0218500ZS;BnaA01G0266500ZS;BnaA01G0296700ZS;BnaA01G0298400ZS;BnaA01G0302800ZS;BnaA01G0313100ZS;BnaA01G0324900ZS;BnaA01G0340700ZS;BnaA01G0340900ZS;BnaA01G0373500ZS;BnaA01G0401000ZS;BnaA01G0416300ZS;BnaA01G0…
GO:0044422	organelle part	469	4498	0.00147593	0.0274042	BnaA01G0008000ZS;BnaA01G0018500ZS;BnaA01G0038800ZS;BnaA01G0079200ZS;BnaA01G0094600ZS;BnaA01G0106100ZS;BnaA01G0114800ZS;BnaA01G0116600ZS;BnaA01G0131300ZS;BnaA01G0167900ZS;BnaA01G0218400ZS;BnaA01G0218500ZS;BnaA01G0266500ZS;BnaA01G0296700ZS;BnaA01G0298400ZS;BnaA01G0302800ZS;BnaA01G0313100ZS;BnaA01G0324900ZS;BnaA01G0340700ZS;BnaA01G0340900ZS;BnaA01G0373500ZS;BnaA01G0401000ZS;BnaA01G0416300ZS;BnaA01G0…
GO:0043233	organelle lumen	133	1121	0.00152776	0.0274042	BnaA01G0038800ZS;BnaA01G0116600ZS;BnaA01G0167900ZS;BnaA01G0313100ZS;BnaA01G0420400ZS;BnaA02G0011400ZS;BnaA02G0030900ZS;BnaA02G0051900ZS;BnaA02G0072400ZS;BnaA02G0082600ZS;BnaA02G0091300ZS;BnaA02G0121900ZS;BnaA02G0154600ZS;BnaA03G0005000ZS;BnaA03G0031300ZS;BnaA03G0064000ZS;BnaA03G0076500ZS;BnaA03G0098600ZS;BnaA03G0105300ZS;BnaA03G0108900ZS;BnaA03G0139500ZS;BnaA03G0207800ZS;BnaA03G0218800ZS;BnaA03G0…
GO:0070013	intracellular organelle lumen	133	1121	0.00152776	0.0274042	BnaA01G0038800ZS;BnaA01G0116600ZS;BnaA01G0167900ZS;BnaA01G0313100ZS;BnaA01G0420400ZS;BnaA02G0011400ZS;BnaA02G0030900ZS;BnaA02G0051900ZS;BnaA02G0072400ZS;BnaA02G0082600ZS;BnaA02G0091300ZS;BnaA02G0121900ZS;BnaA02G0154600ZS;BnaA03G0005000ZS;BnaA03G0031300ZS;BnaA03G0064000ZS;BnaA03G0076500ZS;BnaA03G0098600ZS;BnaA03G0105300ZS;BnaA03G0108900ZS;BnaA03G0139500ZS;BnaA03G0207800ZS;BnaA03G0218800ZS;BnaA03G0…
GO:0031974	membrane-enclosed lumen	134	1134	0.00170883	0.0294022	BnaA01G0038800ZS;BnaA01G0116600ZS;BnaA01G0167900ZS;BnaA01G0313100ZS;BnaA01G0420400ZS;BnaA02G0011400ZS;BnaA02G0030900ZS;BnaA02G0051900ZS;BnaA02G0072400ZS;BnaA02G0082600ZS;BnaA02G0091300ZS;BnaA02G0121900ZS;BnaA02G0154600ZS;BnaA03G0005000ZS;BnaA03G0031300ZS;BnaA03G0064000ZS;BnaA03G0076500ZS;BnaA03G0098600ZS;BnaA03G0105300ZS;BnaA03G0108900ZS;BnaA03G0139500ZS;BnaA03G0207800ZS;BnaA03G0218800ZS;BnaA03G0…
GO:0032040	small-subunit processome	13	57	0.00174159	0.0294022	BnaA02G0051900ZS;BnaA02G0066100ZS;BnaA03G0263900ZS;BnaA03G0264500ZS;BnaA04G0016300ZS;BnaA05G0428900ZS;BnaA06G0123400ZS;BnaA10G0199300ZS;BnaC02G0233000ZS;BnaC02G0341600ZS;BnaC05G0571700ZS;BnaC09G0495800ZS;BnaC09G0521100ZS
GO:0044391	ribosomal subunit	45	313	0.00193424	0.0317216	BnaA01G0266500ZS;BnaA01G0324900ZS;BnaA01G0401000ZS;BnaA02G0121900ZS;BnaA02G0166200ZS;BnaA03G0209000ZS;BnaA03G0482600ZS;BnaA04G0067600ZS;BnaA04G0218100ZS;BnaA04G0239100ZS;BnaA05G0042700ZS;BnaA05G0100100ZS;BnaA06G0127600ZS;BnaA06G0392300ZS;BnaA06G0411800ZS;BnaA07G0064300ZS;BnaA07G0177500ZS;BnaA07G0228100ZS;BnaA07G0279900ZS;BnaA08G0211200ZS;BnaA09G0014700ZS;BnaA09G0078600ZS;BnaA09G0122800ZS;BnaA09G0…
GO:0044428	nuclear part	164	1431	0.00205698	0.0327974	BnaA01G0018500ZS;BnaA01G0038800ZS;BnaA01G0106100ZS;BnaA01G0116600ZS;BnaA01G0167900ZS;BnaA01G0218400ZS;BnaA01G0218500ZS;BnaA01G0313100ZS;BnaA01G0340700ZS;BnaA01G0373500ZS;BnaA01G0420400ZS;BnaA02G0011400ZS;BnaA02G0051900ZS;BnaA02G0069900ZS;BnaA02G0072400ZS;BnaA02G0082600ZS;BnaA02G0091300ZS;BnaA02G0121900ZS;BnaA02G0154600ZS;BnaA02G0158300ZS;BnaA02G0240800ZS;BnaA03G0031300ZS;BnaA03G0064000ZS;BnaA03G0…
GO:0008290	F-actin capping protein complex	3	5	0.0068106	0.105656	BnaA03G0298900ZS;BnaA07G0328000ZS;BnaC06G0383900ZS
GO:0044452	nucleolar part	12	60	0.00792521	0.119712	BnaA01G0038800ZS;BnaA02G0051900ZS;BnaA03G0031300ZS;BnaA03G0108900ZS;BnaA07G0148600ZS;BnaA10G0255400ZS;BnaC01G0310100ZS;BnaC02G0291000ZS;BnaC05G0551600ZS;BnaC07G0441800ZS;BnaC09G0521100ZS;NewGene_6038
GO:0000333	telomerase catalytic core complex	2	2	0.00851809	0.122235	NewGene_4859;NewGene_9443
GO:1990572	TERT-RMRP complex	2	2	0.00851809	0.122235	NewGene_4859;NewGene_9443
GO:0005697	telomerase holoenzyme complex	5	16	0.0122509	0.167627	BnaA03G0031300ZS;BnaA10G0255400ZS;BnaC03G0650200ZS;NewGene_4859;NewGene_9443
GO:0015934	large ribosomal subunit	27	186	0.0123529	0.167627	BnaA01G0324900ZS;BnaA02G0166200ZS;BnaA03G0209000ZS;BnaA03G0482600ZS;BnaA05G0042700ZS;BnaA06G0127600ZS;BnaA06G0392300ZS;BnaA06G0411800ZS;BnaA07G0064300ZS;BnaA07G0228100ZS;BnaA07G0279900ZS;BnaA08G0211200ZS;BnaA09G0014700ZS;BnaA09G0126900ZS;BnaA09G0230100ZS;BnaA10G0112500ZS;BnaC02G0213200ZS;BnaC02G0251100ZS;BnaC02G0487900ZS;BnaC03G0695600ZS;BnaC05G0204400ZS;BnaC06G0165900ZS;BnaC06G0320400ZS;BnaC06G0…
GO:0033180	proton-transporting V-type ATPase, V1 domain	6	22	0.0125574	0.167627	BnaA02G0233800ZS;BnaA07G0356700ZS;BnaA07G0377600ZS;BnaC06G0253800ZS;BnaC06G0420000ZS;BnaC06G0445300ZS
GO:0005694	chromosome	61	501	0.0157386	0.205318	BnaA01G0008000ZS;BnaA01G0062700ZS;BnaA01G0094600ZS;BnaA01G0302800ZS;BnaA02G0063500ZS;BnaA02G0088200ZS;BnaA02G0091300ZS;BnaA02G0154600ZS;BnaA02G0216700ZS;BnaA03G0101700ZS;BnaA03G0148100ZS;BnaA03G0430400ZS;BnaA03G0460500ZS;BnaA03G0464300ZS;BnaA03G0524800ZS;BnaA04G0048300ZS;BnaA04G0185900ZS;BnaA05G0053200ZS;BnaA05G0166500ZS;BnaA05G0490900ZS;BnaA06G0105400ZS;BnaA07G0363700ZS;BnaA07G0367800ZS;BnaA08G0…
GO:0005829	cytosol	143	1309	0.0186255	0.237579	BnaA01G0008000ZS;BnaA01G0183700ZS;BnaA01G0183900ZS;BnaA01G0293000ZS;BnaA01G0324900ZS;BnaA01G0401000ZS;BnaA01G0415300ZS;BnaA01G0419400ZS;BnaA01G0426900ZS;BnaA02G0001800ZS;BnaA02G0083500ZS;BnaA02G0087600ZS;BnaA02G0121900ZS;BnaA02G0131600ZS;BnaA02G0212600ZS;BnaA02G0251700ZS;BnaA02G0324700ZS;BnaA02G0367200ZS;BnaA02G0376900ZS;BnaA02G0379900ZS;BnaA03G0022400ZS;BnaA03G0059600ZS;BnaA03G0209000ZS;BnaA03G0…
GO:0000782	telomere cap complex	2	3	0.0239828	0.280951	NewGene_4859;NewGene_9443
GO:0000783	nuclear telomere cap complex	2	3	0.0239828	0.280951	NewGene_4859;NewGene_9443
GO:0034998	oligosaccharyltransferase I complex	2	3	0.0239828	0.280951	BnaC01G0091400ZS;BnaC07G0490600ZS
GO:0030687	preribosome, large subunit precursor	8	39	0.0239837	0.280951	BnaA03G0064000ZS;BnaA03G0218800ZS;BnaA06G0270900ZS;BnaA07G0021400ZS;BnaC02G0069400ZS;BnaC03G0073200ZS;BnaC03G0456400ZS;BnaC09G0508100ZS
GO:0009570	chloroplast stroma	35	271	0.026829	0.302782	BnaA01G0114800ZS;BnaA01G0296700ZS;BnaA02G0131600ZS;BnaA02G0134200ZS;BnaA06G0114500ZS;BnaA07G0278100ZS;BnaA07G0336500ZS;BnaA08G0140200ZS;BnaA08G0162500ZS;BnaA09G0014700ZS;BnaA09G0129200ZS;BnaA09G0569200ZS;BnaA10G0276900ZS;BnaA10G0298300ZS;BnaC01G0239300ZS;BnaC01G0501700ZS;BnaC02G0088600ZS;BnaC02G0379200ZS;BnaC03G0044100ZS;BnaC03G0717900ZS;BnaC03G0732400ZS;BnaC03G0772300ZS;BnaC04G0371300ZS;BnaC06G0…
GO:0044427	chromosomal part	50	412	0.0280096	0.302782	BnaA01G0008000ZS;BnaA01G0094600ZS;BnaA01G0302800ZS;BnaA02G0063500ZS;BnaA02G0088200ZS;BnaA02G0091300ZS;BnaA02G0154600ZS;BnaA02G0216700ZS;BnaA03G0101700ZS;BnaA03G0148100ZS;BnaA03G0430400ZS;BnaA03G0460500ZS;BnaA03G0464300ZS;BnaA04G0048300ZS;BnaA04G0185900ZS;BnaA05G0053200ZS;BnaA05G0166500ZS;BnaA05G0490900ZS;BnaA06G0105400ZS;BnaA07G0363700ZS;BnaA07G0367800ZS;BnaA08G0157800ZS;BnaA08G0297600ZS;BnaA09G0…
GO:0000793	condensed chromosome	13	79	0.0283142	0.302782	BnaA01G0094600ZS;BnaA02G0063500ZS;BnaA02G0088200ZS;BnaA02G0154600ZS;BnaA03G0430400ZS;BnaA05G0053200ZS;BnaA05G0166500ZS;BnaA08G0091900ZS;BnaA09G0578000ZS;BnaC02G0073400ZS;BnaC02G0106300ZS;BnaC02G0106500ZS;BnaC08G0369400ZS
GO:0005618	cell wall	47	384	0.0283893	0.302782	BnaA01G0226200ZS;BnaA01G0353900ZS;BnaA02G0182000ZS;BnaA02G0388200ZS;BnaA02G0405800ZS;BnaA03G0005800ZS;BnaA03G0193400ZS;BnaA03G0337800ZS;BnaA03G0389200ZS;BnaA03G0517200ZS;BnaA03G0566000ZS;BnaA05G0020000ZS;BnaA05G0065000ZS;BnaA05G0158000ZS;BnaA06G0042800ZS;BnaA06G0057800ZS;BnaA06G0344000ZS;BnaA06G0399900ZS;BnaA07G0177500ZS;BnaA07G0262900ZS;BnaA07G0334400ZS;BnaA07G0372000ZS;BnaA08G0199700ZS;BnaA08G0…
GO:0010494	cytoplasmic stress granule	7	33	0.0284847	0.302782	BnaA03G0135300ZS;BnaA04G0001500ZS;BnaA09G0005100ZS;BnaA09G0013400ZS;BnaC01G0442500ZS;BnaC03G0623100ZS;NewGene_212
GO:0042575	DNA polymerase complex	5	20	0.0319298	0.333231	BnaA07G0279600ZS;BnaC06G0442400ZS;BnaC06G0443900ZS;NewGene_4859;NewGene_9443
GO:0030312	external encapsulating structure	47	388	0.0331966	0.340265	BnaA01G0226200ZS;BnaA01G0353900ZS;BnaA02G0182000ZS;BnaA02G0388200ZS;BnaA02G0405800ZS;BnaA03G0005800ZS;BnaA03G0193400ZS;BnaA03G0337800ZS;BnaA03G0389200ZS;BnaA03G0517200ZS;BnaA03G0566000ZS;BnaA05G0020000ZS;BnaA05G0065000ZS;BnaA05G0158000ZS;BnaA06G0042800ZS;BnaA06G0057800ZS;BnaA06G0344000ZS;BnaA06G0399900ZS;BnaA07G0177500ZS;BnaA07G0262900ZS;BnaA07G0334400ZS;BnaA07G0372000ZS;BnaA08G0199700ZS;BnaA08G0…
GO:0016607	nuclear speck	11	65	0.0346899	0.349334	BnaA01G0313100ZS;BnaA07G0070600ZS;BnaA10G0114200ZS;BnaC01G0451300ZS;BnaC03G0623100ZS;BnaC06G0314500ZS;BnaC06G0400600ZS;BnaC06G0439200ZS;BnaC07G0105800ZS;NewGene_4859;NewGene_9443
GO:0009532	plastid stroma	35	278	0.0371555	0.367711	BnaA01G0114800ZS;BnaA01G0296700ZS;BnaA02G0131600ZS;BnaA02G0134200ZS;BnaA06G0114500ZS;BnaA07G0278100ZS;BnaA07G0336500ZS;BnaA08G0140200ZS;BnaA08G0162500ZS;BnaA09G0014700ZS;BnaA09G0129200ZS;BnaA09G0569200ZS;BnaA10G0276900ZS;BnaA10G0298300ZS;BnaC01G0239300ZS;BnaC01G0501700ZS;BnaC02G0088600ZS;BnaC02G0379200ZS;BnaC03G0044100ZS;BnaC03G0717900ZS;BnaC03G0732400ZS;BnaC03G0772300ZS;BnaC04G0371300ZS;BnaC06G0…
GO:0000779	condensed chromosome, centromeric region	4	15	0.0432319	0.391712	BnaA03G0430400ZS;BnaA05G0053200ZS;BnaA09G0578000ZS;BnaC08G0369400ZS
GO:0044435	plastid part	69	609	0.0439811	0.391712	BnaA01G0114800ZS;BnaA01G0296700ZS;BnaA01G0298400ZS;BnaA02G0004400ZS;BnaA02G0131600ZS;BnaA02G0134200ZS;BnaA02G0168400ZS;BnaA03G0108300ZS;BnaA03G0209000ZS;BnaA03G0217600ZS;BnaA03G0336500ZS;BnaA04G0221200ZS;BnaA05G0100800ZS;BnaA05G0368000ZS;BnaA06G0114500ZS;BnaA07G0190300ZS;BnaA07G0225900ZS;BnaA07G0278100ZS;BnaA07G0336500ZS;BnaA07G0357800ZS;BnaA08G0140200ZS;BnaA08G0162500ZS;BnaA09G0004600ZS;BnaA09G0…
GO:0015935	small ribosomal subunit	18	127	0.0441233	0.391712	BnaA01G0266500ZS;BnaA01G0401000ZS;BnaA02G0121900ZS;BnaA04G0067600ZS;BnaA04G0218100ZS;BnaA04G0239100ZS;BnaA05G0100100ZS;BnaA07G0177500ZS;BnaA09G0078600ZS;BnaA09G0122800ZS;BnaC01G0326600ZS;BnaC02G0007400ZS;BnaC02G0067400ZS;BnaC02G0191400ZS;BnaC03G0071400ZS;BnaC05G0571700ZS;BnaC06G0289900ZS;NewGene_6550
GO:0000127	transcription factor TFIIIC complex	2	4	0.0450401	0.391712	BnaA01G0218400ZS;BnaA01G0218500ZS
GO:0000799	nuclear condensin complex	2	4	0.0450401	0.391712	BnaA03G0430400ZS;BnaC08G0369400ZS
GO:0031379	RNA-directed RNA polymerase complex	2	4	0.0450401	0.391712	NewGene_4859;NewGene_9443
GO:0031429	box H/ACA snoRNP complex	2	4	0.0450401	0.391712	BnaA03G0031300ZS;BnaA10G0255400ZS
GO:0072588	box H/ACA RNP complex	2	4	0.0450401	0.391712	BnaA03G0031300ZS;BnaA10G0255400ZS
GO:0009295	nucleoid	6	29	0.0460072	0.394151	BnaA05G0463400ZS;BnaC01G0490500ZS;BnaC03G0717900ZS;BnaC06G0356900ZS;NewGene_4859;NewGene_9443
GO:0044434	chloroplast part	67	596	0.053135	0.445548	BnaA01G0114800ZS;BnaA01G0296700ZS;BnaA01G0298400ZS;BnaA02G0004400ZS;BnaA02G0131600ZS;BnaA02G0134200ZS;BnaA02G0168400ZS;BnaA03G0108300ZS;BnaA03G0209000ZS;BnaA03G0217600ZS;BnaA03G0336500ZS;BnaA04G0221200ZS;BnaA05G0100800ZS;BnaA06G0114500ZS;BnaA07G0190300ZS;BnaA07G0225900ZS;BnaA07G0278100ZS;BnaA07G0336500ZS;BnaA07G0357800ZS;BnaA08G0140200ZS;BnaA08G0162500ZS;BnaA09G0004600ZS;BnaA09G0012900ZS;BnaA09G0…
GO:0055028	cortical microtubule	4	16	0.0535589	0.445548	BnaA01G0131300ZS;BnaA05G0330700ZS;BnaC01G0364500ZS;BnaC07G0339200ZS
GO:0022626	cytosolic ribosome	24	185	0.0559411	0.458717	BnaA01G0324900ZS;BnaA01G0401000ZS;BnaA02G0121900ZS;BnaA03G0209000ZS;BnaA03G0482600ZS;BnaA05G0042700ZS;BnaA05G0401800ZS;BnaA06G0127600ZS;BnaA06G0411800ZS;BnaA07G0177500ZS;BnaA07G0228100ZS;BnaA08G0258500ZS;BnaA08G0295800ZS;BnaA09G0014700ZS;BnaA09G0122800ZS;BnaC05G0451100ZS;BnaC05G0571700ZS;BnaC06G0165900ZS;BnaC06G0289900ZS;BnaC06G0347400ZS;BnaC06G0436200ZS;BnaC08G0468800ZS;BnaC08G0470700ZS;NewGene_…
GO:0090576	RNA polymerase III transcription factor complex	3	10	0.0575458	0.46523	BnaA01G0218400ZS;BnaA01G0218500ZS;BnaA03G0314400ZS
GO:0008250	oligosaccharyltransferase complex	4	17	0.065097	0.518968	BnaA05G0326200ZS;BnaA07G0360500ZS;BnaC01G0091400ZS;BnaC07G0490600ZS
GO:0005657	replication fork	6	32	0.0694757	0.53954	BnaA03G0464300ZS;BnaA05G0490900ZS;BnaC02G0108100ZS;BnaC05G0068900ZS;BnaC06G0442400ZS;BnaC06G0443900ZS
GO:0098687	chromosomal region	13	90	0.0695575	0.53954	BnaA01G0008000ZS;BnaA03G0430400ZS;BnaA03G0464300ZS;BnaA05G0053200ZS;BnaA06G0105400ZS;BnaA09G0578000ZS;BnaC03G0133000ZS;BnaC05G0068900ZS;BnaC05G0303200ZS;BnaC06G0190500ZS;BnaC08G0369400ZS;NewGene_4859;NewGene_9443
GO:0043625	delta DNA polymerase complex	2	5	0.0705264	0.539762	BnaC06G0442400ZS;BnaC06G0443900ZS
GO:0042170	plastid membrane	13	91	0.0746158	0.558829	BnaA05G0368000ZS;BnaA07G0225900ZS;BnaA09G0004600ZS;BnaA09G0012900ZS;BnaA10G0010200ZS;BnaC02G0088600ZS;BnaC02G0157200ZS;BnaC03G0732400ZS;BnaC05G0045200ZS;BnaC06G0442500ZS;BnaC06G0458200ZS;BnaC09G0596300ZS;Bnascaffold0025G0001600ZS
GO:0032993	protein-DNA complex	20	154	0.0749648	0.558829	BnaA02G0216700ZS;BnaA03G0101700ZS;BnaA03G0148100ZS;BnaA03G0464300ZS;BnaA04G0185900ZS;BnaA08G0297600ZS;BnaA09G0057400ZS;BnaA10G0161600ZS;BnaC01G0429800ZS;BnaC02G0289900ZS;BnaC03G0115600ZS;BnaC04G0331500ZS;BnaC05G0068900ZS;BnaC06G0393400ZS;BnaC06G0425700ZS;BnaC06G0442400ZS;BnaC06G0443900ZS;BnaC08G0345800ZS;NewGene_4859;NewGene_9443
GO:0044445	cytosolic part	29	239	0.0781244	0.569745	BnaA01G0324900ZS;BnaA01G0401000ZS;BnaA02G0001800ZS;BnaA02G0121900ZS;BnaA03G0209000ZS;BnaA03G0482600ZS;BnaA04G0182300ZS;BnaA05G0042700ZS;BnaA05G0401800ZS;BnaA06G0127600ZS;BnaA06G0411800ZS;BnaA07G0177500ZS;BnaA07G0228100ZS;BnaA08G0258500ZS;BnaA08G0295800ZS;BnaA09G0014700ZS;BnaA09G0122800ZS;BnaC02G0104600ZS;BnaC05G0451100ZS;BnaC05G0571700ZS;BnaC06G0165900ZS;BnaC06G0289900ZS;BnaC06G0347400ZS;BnaC06G0…
GO:0030686	90S preribosome	6	33	0.0785849	0.569745	BnaA02G0051900ZS;BnaA06G0123400ZS;BnaA07G0021400ZS;BnaA07G0148600ZS;BnaA10G0199300ZS;BnaC09G0521100ZS
GO:0043596	nuclear replication fork	5	26	0.085872	0.569745	BnaA03G0464300ZS;BnaA05G0490900ZS;BnaC05G0068900ZS;BnaC06G0442400ZS;BnaC06G0443900ZS
GO:0005669	transcription factor TFIID complex	6	34	0.0883308	0.569745	BnaA07G0342600ZS;BnaC02G0069500ZS;BnaC05G0569400ZS;BnaC06G0402800ZS;BnaC08G0473000ZS;NewGene_6038
GO:0030894	replisome	4	19	0.0916703	0.569745	BnaA03G0464300ZS;BnaC05G0068900ZS;BnaC06G0442400ZS;BnaC06G0443900ZS
GO:0043601	nuclear replisome	4	19	0.0916703	0.569745	BnaA03G0464300ZS;BnaC05G0068900ZS;BnaC06G0442400ZS;BnaC06G0443900ZS
GO:0005688	U6 snRNP	3	12	0.0919417	0.569745	BnaC02G0301400ZS;BnaC06G0324400ZS;BnaC06G0428300ZS
GO:0000943	retrotransposon nucleocapsid	1	1	0.0923106	0.569745	BnaC01G0428900ZS
GO:0001673	male germ cell nucleus	1	1	0.0923106	0.569745	BnaA04G0047000ZS
GO:0016035	zeta DNA polymerase complex	1	1	0.0923106	0.569745	BnaA07G0279600ZS
GO:0017087	mitochondrial processing peptidase complex	1	1	0.0923106	0.569745	BnaC05G0565100ZS
GO:0031499	TRAMP complex	1	1	0.0923106	0.569745	NewGene_3426
GO:0032133	chromosome passenger complex	1	1	0.0923106	0.569745	BnaA05G0053200ZS
GO:0032301	MutSalpha complex	1	1	0.0923106	0.569745	BnaA03G0272700ZS
GO:0071564	npBAF complex	1	1	0.0923106	0.569745	BnaC08G0124900ZS
GO:0071565	nBAF complex	1	1	0.0923106	0.569745	BnaC08G0124900ZS
GO:0009526	plastid envelope	28	234	0.0936874	0.570816	BnaA02G0134200ZS;BnaA03G0108300ZS;BnaA03G0209000ZS;BnaA03G0217600ZS;BnaA05G0368000ZS;BnaA06G0114500ZS;BnaA07G0225900ZS;BnaA09G0004600ZS;BnaA09G0012900ZS;BnaA09G0014700ZS;BnaA09G0676900ZS;BnaA10G0010200ZS;BnaC02G0088600ZS;BnaC02G0157200ZS;BnaC02G0379200ZS;BnaC02G0504800ZS;BnaC03G0732400ZS;BnaC03G0772300ZS;BnaC04G0371300ZS;BnaC05G0045200ZS;BnaC06G0382000ZS;BnaC06G0420800ZS;BnaC06G0442500ZS;BnaC06G0…
GO:0035770	ribonucleoprotein granule	11	77	0.0955888	0.570816	BnaA02G0103400ZS;BnaA03G0135300ZS;BnaA04G0001500ZS;BnaA07G0204800ZS;BnaA09G0005100ZS;BnaA09G0013400ZS;BnaC01G0442500ZS;BnaC02G0086300ZS;BnaC03G0623100ZS;BnaC08G0464300ZS;NewGene_212
GO:0036464	cytoplasmic ribonucleoprotein granule	11	77	0.0955888	0.570816	BnaA02G0103400ZS;BnaA03G0135300ZS;BnaA04G0001500ZS;BnaA07G0204800ZS;BnaA09G0005100ZS;BnaA09G0013400ZS;BnaC01G0442500ZS;BnaC02G0086300ZS;BnaC03G0623100ZS;BnaC08G0464300ZS;NewGene_212
GO:0016604	nuclear body	14	104	0.0971769	0.570816	BnaA01G0313100ZS;BnaA06G0059800ZS;BnaA07G0070600ZS;BnaA09G0071100ZS;BnaA09G0660600ZS;BnaA10G0114200ZS;BnaC01G0451300ZS;BnaC03G0623100ZS;BnaC06G0314500ZS;BnaC06G0400600ZS;BnaC06G0439200ZS;BnaC07G0105800ZS;NewGene_4859;NewGene_9443
GO:0000427	plastid-encoded plastid RNA polymerase complex	2	6	0.0994453	0.570816	BnaC03G0717900ZS;BnaC06G0356900ZS
GO:0034388	Pwp2p-containing subcomplex of 90S preribosome	2	6	0.0994453	0.570816	BnaA02G0051900ZS;BnaC09G0521100ZS
GO:0042645	mitochondrial nucleoid	2	6	0.0994453	0.570816	NewGene_4859;NewGene_9443
GO:0033178	proton-transporting two-sector ATPase complex, catalytic domain	10	69	0.100947	0.57262	BnaA02G0030300ZS;BnaA02G0233800ZS;BnaA02G0258900ZS;BnaA07G0356700ZS;BnaA07G0377600ZS;BnaC02G0033300ZS;BnaC06G0253800ZS;BnaC06G0420000ZS;BnaC06G0445300ZS;BnaC09G0245200ZS
GO:0005777	peroxisome	29	246	0.102752	0.57262	BnaA01G0306800ZS;BnaA01G0319500ZS;BnaA02G0158400ZS;BnaA02G0393000ZS;BnaA04G0046500ZS;BnaA05G0000300ZS;BnaA05G0054500ZS;BnaA06G0039100ZS;BnaA06G0300700ZS;BnaA07G0176900ZS;BnaA07G0358300ZS;BnaA07G0361800ZS;BnaA08G0247200ZS;BnaA09G0090400ZS;BnaA09G0444900ZS;BnaC01G0179800ZS;BnaC01G0379300ZS;BnaC02G0544300ZS;BnaC04G0322300ZS;BnaC04G0564600ZS;BnaC05G0045500ZS;BnaC06G0421600ZS;BnaC09G0086600ZS;BnaC09G0…
GO:0042579	microbody	29	246	0.102752	0.57262	BnaA01G0306800ZS;BnaA01G0319500ZS;BnaA02G0158400ZS;BnaA02G0393000ZS;BnaA04G0046500ZS;BnaA05G0000300ZS;BnaA05G0054500ZS;BnaA06G0039100ZS;BnaA06G0300700ZS;BnaA07G0176900ZS;BnaA07G0358300ZS;BnaA07G0361800ZS;BnaA08G0247200ZS;BnaA09G0090400ZS;BnaA09G0444900ZS;BnaC01G0179800ZS;BnaC01G0379300ZS;BnaC02G0544300ZS;BnaC04G0322300ZS;BnaC04G0564600ZS;BnaC05G0045500ZS;BnaC06G0421600ZS;BnaC09G0086600ZS;BnaC09G0…
GO:0044815	DNA packaging complex	16	124	0.107123	0.591239	BnaA02G0216700ZS;BnaA03G0101700ZS;BnaA03G0148100ZS;BnaA03G0430400ZS;BnaA04G0185900ZS;BnaA08G0297600ZS;BnaA09G0057400ZS;BnaA10G0161600ZS;BnaC01G0429800ZS;BnaC02G0289900ZS;BnaC03G0115600ZS;BnaC04G0331500ZS;BnaC06G0393400ZS;BnaC06G0425700ZS;BnaC08G0345800ZS;BnaC08G0369400ZS
GO:0033176	proton-transporting V-type ATPase complex	11	79	0.109689	0.593388	BnaA01G0231500ZS;BnaA01G0420000ZS;BnaA02G0233800ZS;BnaA03G0283700ZS;BnaA04G0138600ZS;BnaA07G0356700ZS;BnaA07G0377600ZS;BnaC06G0253800ZS;BnaC06G0420000ZS;BnaC06G0445300ZS;BnaC07G0453000ZS
GO:0015630	microtubule cytoskeleton	42	375	0.11007	0.593388	BnaA01G0131300ZS;BnaA01G0340900ZS;BnaA02G0075200ZS;BnaA02G0081700ZS;BnaA02G0081800ZS;BnaA02G0124400ZS;BnaA02G0154600ZS;BnaA02G0212600ZS;BnaA02G0324700ZS;BnaA03G0458700ZS;BnaA05G0043200ZS;BnaA05G0053200ZS;BnaA05G0330700ZS;BnaA06G0093700ZS;BnaA06G0127700ZS;BnaA06G0327700ZS;BnaA06G0401500ZS;BnaA07G0355200ZS;BnaA09G0095300ZS;BnaA09G0182600ZS;BnaA09G0427800ZS;BnaA09G0578000ZS;BnaA10G0297000ZS;BnaC01G0…
GO:0000124	SAGA complex	3	13	0.111648	0.593388	BnaA03G0539700ZS;BnaC06G0390500ZS;BnaC08G0473000ZS
GO:0000500	RNA polymerase I upstream activating factor complex	3	13	0.111648	0.593388	BnaA01G0038800ZS;BnaC05G0551600ZS;BnaC07G0441800ZS
GO:0009507	chloroplast	124	1210	0.116056	0.611156	BnaA01G0114800ZS;BnaA01G0296700ZS;BnaA01G0298400ZS;BnaA01G0366200ZS;BnaA02G0004400ZS;BnaA02G0072200ZS;BnaA02G0078000ZS;BnaA02G0131600ZS;BnaA02G0134200ZS;BnaA02G0168400ZS;BnaA03G0101500ZS;BnaA03G0108300ZS;BnaA03G0136600ZS;BnaA03G0209000ZS;BnaA03G0217600ZS;BnaA03G0266900ZS;BnaA03G0336500ZS;BnaA03G0402300ZS;BnaA04G0221200ZS;BnaA04G0237300ZS;BnaA05G0100800ZS;BnaA05G0131500ZS;BnaA05G0321900ZS;BnaA05G0…
GO:0005874	microtubule	29	250	0.118864	0.620256	BnaA01G0131300ZS;BnaA01G0340900ZS;BnaA02G0081700ZS;BnaA02G0081800ZS;BnaA03G0458700ZS;BnaA05G0043200ZS;BnaA05G0053200ZS;BnaA05G0330700ZS;BnaA06G0127700ZS;BnaA07G0355200ZS;BnaA09G0095300ZS;BnaA09G0182600ZS;BnaA09G0578000ZS;BnaA10G0297000ZS;BnaC01G0135200ZS;BnaC01G0364500ZS;BnaC02G0007600ZS;BnaC02G0096800ZS;BnaC02G0096900ZS;BnaC02G0165100ZS;BnaC02G0276200ZS;BnaC02G0500000ZS;BnaC05G0153800ZS;BnaC06G0…
GO:0000781	chromosome, telomeric region	6	37	0.12127	0.62711	BnaA03G0464300ZS;BnaC03G0133000ZS;BnaC05G0068900ZS;BnaC05G0303200ZS;NewGene_4859;NewGene_9443
GO:0030015	CCR4-NOT core complex	5	29	0.123864	0.634805	BnaA02G0073300ZS;BnaA02G0103400ZS;BnaC02G0086300ZS;BnaC02G0086400ZS;BnaC08G0481500ZS
GO:0000015	phosphopyruvate hydratase complex	2	7	0.130947	0.645939	BnaA04G0182300ZS;BnaC06G0403800ZS
GO:0016605	PML body	2	7	0.130947	0.645939	NewGene_4859;NewGene_9443
GO:0032391	photoreceptor connecting cilium	2	7	0.130947	0.645939	BnaC09G0480000ZS;NewGene_2613
GO:0035869	ciliary transition zone	2	7	0.130947	0.645939	BnaC09G0480000ZS;NewGene_2613
GO:0005786	signal recognition particle, endoplasmic reticulum targeting	3	14	0.132789	0.645939	BnaA05G0039600ZS;BnaC06G0319300ZS;BnaC06G0339800ZS
GO:0030915	Smc5-Smc6 complex	3	14	0.132789	0.645939	BnaA02G0088200ZS;BnaC02G0106300ZS;BnaC02G0106500ZS
GO:0009941	chloroplast envelope	26	225	0.13786	0.648802	BnaA02G0134200ZS;BnaA03G0108300ZS;BnaA03G0209000ZS;BnaA03G0217600ZS;BnaA06G0114500ZS;BnaA07G0225900ZS;BnaA09G0004600ZS;BnaA09G0012900ZS;BnaA09G0014700ZS;BnaA09G0676900ZS;BnaA10G0010200ZS;BnaC02G0088600ZS;BnaC02G0157200ZS;BnaC02G0379200ZS;BnaC02G0504800ZS;BnaC03G0732400ZS;BnaC03G0772300ZS;BnaC04G0371300ZS;BnaC06G0382000ZS;BnaC06G0420800ZS;BnaC06G0442500ZS;BnaC06G0458200ZS;BnaC07G0220600ZS;BnaC08G0…
GO:0000784	nuclear chromosome, telomeric region	5	30	0.138	0.648802	BnaA03G0464300ZS;BnaC05G0068900ZS;BnaC05G0303200ZS;NewGene_4859;NewGene_9443
GO:0000313	organellar ribosome	4	22	0.139448	0.648802	BnaA04G0218100ZS;BnaA08G0211200ZS;BnaA09G0014700ZS;BnaA09G0230100ZS
GO:0005761	mitochondrial ribosome	4	22	0.139448	0.648802	BnaA04G0218100ZS;BnaA08G0211200ZS;BnaA09G0014700ZS;BnaA09G0230100ZS
GO:0030981	cortical microtubule cytoskeleton	4	22	0.139448	0.648802	BnaA01G0131300ZS;BnaA05G0330700ZS;BnaC01G0364500ZS;BnaC07G0339200ZS
GO:0009536	plastid	126	1243	0.140528	0.648802	BnaA01G0114800ZS;BnaA01G0296700ZS;BnaA01G0298400ZS;BnaA01G0366200ZS;BnaA02G0004400ZS;BnaA02G0072200ZS;BnaA02G0078000ZS;BnaA02G0131600ZS;BnaA02G0134200ZS;BnaA02G0168400ZS;BnaA03G0101500ZS;BnaA03G0108300ZS;BnaA03G0136600ZS;BnaA03G0209000ZS;BnaA03G0217600ZS;BnaA03G0266900ZS;BnaA03G0336500ZS;BnaA03G0402300ZS;BnaA04G0221200ZS;BnaA04G0237300ZS;BnaA05G0100800ZS;BnaA05G0131500ZS;BnaA05G0321900ZS;BnaA05G0…
GO:0030880	RNA polymerase complex	17	139	0.14129	0.648802	BnaA03G0098600ZS;BnaA03G0108900ZS;BnaA05G0334200ZS;BnaA07G0342600ZS;BnaA08G0157800ZS;BnaC01G0130800ZS;BnaC01G0187000ZS;BnaC02G0069500ZS;BnaC02G0291000ZS;BnaC03G0717900ZS;BnaC05G0569400ZS;BnaC06G0356900ZS;BnaC06G0402800ZS;BnaC08G0473000ZS;NewGene_4859;NewGene_6038;NewGene_9443
GO:0031969	chloroplast membrane	11	84	0.149833	0.682572	BnaA07G0225900ZS;BnaA09G0004600ZS;BnaA09G0012900ZS;BnaA10G0010200ZS;BnaC02G0088600ZS;BnaC02G0157200ZS;BnaC03G0732400ZS;BnaC06G0442500ZS;BnaC06G0458200ZS;BnaC09G0596300ZS;Bnascaffold0025G0001600ZS
GO:0000120	RNA polymerase I transcription factor complex	3	15	0.155178	0.701357	BnaA01G0038800ZS;BnaC05G0551600ZS;BnaC07G0441800ZS
GO:0001650	fibrillar center	2	8	0.164307	0.714487	BnaC01G0310100ZS;NewGene_6038
GO:0005923	bicellular tight junction	2	8	0.164307	0.714487	BnaC09G0480000ZS;NewGene_2613
GO:0043296	apical junction complex	2	8	0.164307	0.714487	BnaC09G0480000ZS;NewGene_2613
GO:0070160	occluding junction	2	8	0.164307	0.714487	BnaC09G0480000ZS;NewGene_2613
GO:0097546	ciliary base	2	8	0.164307	0.714487	BnaC09G0480000ZS;NewGene_2613
GO:0000786	nucleosome	14	114	0.165889	0.715942	BnaA02G0216700ZS;BnaA03G0101700ZS;BnaA03G0148100ZS;BnaA04G0185900ZS;BnaA08G0297600ZS;BnaA09G0057400ZS;BnaA10G0161600ZS;BnaC01G0429800ZS;BnaC02G0289900ZS;BnaC03G0115600ZS;BnaC04G0331500ZS;BnaC06G0393400ZS;BnaC06G0425700ZS;BnaC08G0345800ZS
GO:0099513	polymeric cytoskeletal fiber	29	261	0.170821	0.727217	BnaA01G0131300ZS;BnaA01G0340900ZS;BnaA02G0081700ZS;BnaA02G0081800ZS;BnaA03G0458700ZS;BnaA05G0043200ZS;BnaA05G0053200ZS;BnaA05G0330700ZS;BnaA06G0127700ZS;BnaA07G0355200ZS;BnaA09G0095300ZS;BnaA09G0182600ZS;BnaA09G0578000ZS;BnaA10G0297000ZS;BnaC01G0135200ZS;BnaC01G0364500ZS;BnaC02G0007600ZS;BnaC02G0096800ZS;BnaC02G0096900ZS;BnaC02G0165100ZS;BnaC02G0276200ZS;BnaC02G0500000ZS;BnaC05G0153800ZS;BnaC06G0…
GO:0022627	cytosolic small ribosomal subunit	7	50	0.174652	0.727217	BnaA01G0401000ZS;BnaA02G0121900ZS;BnaA07G0177500ZS;BnaA09G0122800ZS;BnaC05G0571700ZS;BnaC06G0289900ZS;NewGene_6550
GO:0016586	RSC complex	1	2	0.176103	0.727217	BnaC08G0124900ZS
GO:0044545	NSL complex	1	2	0.176103	0.727217	BnaA04G0048300ZS
GO:0044613	nuclear pore central transport channel	1	2	0.176103	0.727217	BnaA05G0049900ZS
GO:0061574	ASAP complex	1	2	0.176103	0.727217	BnaC08G0477900ZS
GO:0008278	cohesin complex	3	16	0.178629	0.732378	BnaA01G0094600ZS;BnaA02G0063500ZS;BnaC02G0073400ZS
GO:1990234	transferase complex	69	669	0.17995	0.732563	BnaA01G0079200ZS;BnaA01G0116600ZS;BnaA01G0340700ZS;BnaA02G0051900ZS;BnaA02G0086400ZS;BnaA02G0091300ZS;BnaA02G0211900ZS;BnaA02G0359600ZS;BnaA03G0098600ZS;BnaA03G0105300ZS;BnaA03G0108900ZS;BnaA03G0215300ZS;BnaA03G0221900ZS;BnaA03G0385800ZS;BnaA03G0539700ZS;BnaA04G0047000ZS;BnaA04G0048300ZS;BnaA05G0326200ZS;BnaA05G0334200ZS;BnaA06G0185300ZS;BnaA06G0365800ZS;BnaA06G0387900ZS;BnaA07G0279600ZS;BnaA07G0…
GO:0061695	transferase complex, transferring phosphorus-containing groups	22	194	0.183584	0.742094	BnaA03G0098600ZS;BnaA03G0108900ZS;BnaA05G0334200ZS;BnaA07G0279600ZS;BnaA07G0342600ZS;BnaA08G0046800ZS;BnaA08G0157800ZS;BnaA08G0265900ZS;BnaC01G0130800ZS;BnaC01G0187000ZS;BnaC02G0069500ZS;BnaC02G0291000ZS;BnaC03G0717900ZS;BnaC05G0569400ZS;BnaC06G0356900ZS;BnaC06G0402800ZS;BnaC06G0442400ZS;BnaC06G0443900ZS;BnaC08G0473000ZS;NewGene_4859;NewGene_6038;NewGene_9443
GO:0005654	nucleoplasm	61	592	0.198773	0.760767	BnaA01G0313100ZS;BnaA01G0420400ZS;BnaA02G0011400ZS;BnaA02G0082600ZS;BnaA02G0091300ZS;BnaA03G0064000ZS;BnaA03G0098600ZS;BnaA03G0105300ZS;BnaA03G0108900ZS;BnaA03G0207800ZS;BnaA03G0218800ZS;BnaA03G0460500ZS;BnaA03G0539700ZS;BnaA04G0048300ZS;BnaA06G0059800ZS;BnaA06G0123400ZS;BnaA06G0383900ZS;BnaA07G0021400ZS;BnaA07G0070600ZS;BnaA07G0342600ZS;BnaA08G0157800ZS;BnaA08G0196400ZS;BnaA09G0012400ZS;BnaA09G0…
GO:0030956	glutamyl-tRNA(Gln) amidotransferase complex	2	9	0.198916	0.760767	NewGene_2250;NewGene_2587
GO:0031513	nonmotile primary cilium	2	9	0.198916	0.760767	BnaC09G0480000ZS;NewGene_2613
GO:0032588	trans-Golgi network membrane	2	9	0.198916	0.760767	BnaA07G0324800ZS;BnaC06G0380000ZS
GO:0072372	primary cilium	2	9	0.198916	0.760767	BnaC09G0480000ZS;NewGene_2613
GO:0044798	nuclear transcription factor complex	14	118	0.198924	0.760767	BnaA01G0038800ZS;BnaA01G0218400ZS;BnaA01G0218500ZS;BnaA03G0314400ZS;BnaA07G0342600ZS;BnaC02G0069500ZS;BnaC04G0546900ZS;BnaC05G0551600ZS;BnaC05G0569400ZS;BnaC06G0394200ZS;BnaC06G0402800ZS;BnaC07G0441800ZS;BnaC08G0473000ZS;NewGene_6038
GO:0000775	chromosome, centromeric region	7	52	0.200622	0.760767	BnaA01G0008000ZS;BnaA03G0430400ZS;BnaA05G0053200ZS;BnaA06G0105400ZS;BnaA09G0578000ZS;BnaC06G0190500ZS;BnaC08G0369400ZS
GO:0030054	cell junction	40	378	0.202622	0.760767	BnaA01G0077900ZS;BnaA01G0426900ZS;BnaA02G0230000ZS;BnaA02G0376900ZS;BnaA03G0108300ZS;BnaA03G0229900ZS;BnaA03G0275600ZS;BnaA03G0292300ZS;BnaA03G0311000ZS;BnaA03G0390200ZS;BnaA05G0140500ZS;BnaA06G0342700ZS;BnaA07G0010400ZS;BnaA07G0262900ZS;BnaA07G0272000ZS;BnaA07G0313000ZS;BnaA09G0408000ZS;BnaA10G0010600ZS;BnaA10G0249100ZS;BnaC01G0245300ZS;BnaC01G0502900ZS;BnaC02G0228600ZS;BnaC02G0243600ZS;BnaC02G0…
GO:0000151	ubiquitin ligase complex	32	297	0.20263	0.760767	BnaA01G0079200ZS;BnaA01G0116600ZS;BnaA01G0340700ZS;BnaA02G0051900ZS;BnaA02G0086400ZS;BnaA02G0211900ZS;BnaA02G0359600ZS;BnaA03G0385800ZS;BnaA04G0047000ZS;BnaA06G0185300ZS;BnaA06G0365800ZS;BnaA06G0387900ZS;BnaA08G0157800ZS;BnaA09G0026600ZS;BnaA09G0071100ZS;BnaA09G0444900ZS;BnaC01G0080100ZS;BnaC02G0079900ZS;BnaC03G0781400ZS;BnaC04G0502500ZS;BnaC05G0130700ZS;BnaC06G0277100ZS;BnaC06G0285300ZS;BnaC06G0…
GO:0000315	organellar large ribosomal subunit	3	17	0.202957	0.760767	BnaA08G0211200ZS;BnaA09G0014700ZS;BnaA09G0230100ZS
GO:0005762	mitochondrial large ribosomal subunit	3	17	0.202957	0.760767	BnaA08G0211200ZS;BnaA09G0014700ZS;BnaA09G0230100ZS
GO:0000785	chromatin	26	237	0.204108	0.760767	BnaA01G0302800ZS;BnaA02G0091300ZS;BnaA02G0216700ZS;BnaA03G0101700ZS;BnaA03G0148100ZS;BnaA03G0460500ZS;BnaA04G0048300ZS;BnaA04G0185900ZS;BnaA07G0363700ZS;BnaA07G0367800ZS;BnaA08G0157800ZS;BnaA08G0297600ZS;BnaA09G0057400ZS;BnaA09G0182600ZS;BnaA10G0161600ZS;BnaC01G0001300ZS;BnaC01G0429800ZS;BnaC02G0289900ZS;BnaC03G0115600ZS;BnaC04G0331500ZS;BnaC05G0068900ZS;BnaC05G0303200ZS;BnaC06G0393400ZS;BnaC06G0…
GO:0005759	mitochondrial matrix	14	119	0.207627	0.765164	BnaA02G0030900ZS;BnaA03G0005000ZS;BnaA03G0139500ZS;BnaA04G0218100ZS;BnaA08G0211200ZS;BnaA09G0014700ZS;BnaA09G0230100ZS;BnaC02G0082600ZS;BnaC04G0314000ZS;BnaC05G0565100ZS;BnaC06G0454200ZS;NewGene_1944;NewGene_4859;NewGene_9443
GO:0005802	trans-Golgi network	9	72	0.217546	0.765164	BnaA02G0063300ZS;BnaA03G0569700ZS;BnaA05G0398900ZS;BnaA07G0324800ZS;BnaA09G0681800ZS;BnaC05G0548000ZS;BnaC06G0380000ZS;BnaC06G0445500ZS;Bnascaffold0026G0017800ZS
GO:0043227	membrane-bounded organelle	1018	10827	0.218034	0.765164	BnaA01G0008000ZS;BnaA01G0013700ZS;BnaA01G0018500ZS;BnaA01G0018900ZS;BnaA01G0036700ZS;BnaA01G0038800ZS;BnaA01G0073700ZS;BnaA01G0079200ZS;BnaA01G0086200ZS;BnaA01G0090500ZS;BnaA01G0106100ZS;BnaA01G0110300ZS;BnaA01G0111800ZS;BnaA01G0114800ZS;BnaA01G0116600ZS;BnaA01G0167900ZS;BnaA01G0185500ZS;BnaA01G0187000ZS;BnaA01G0189800ZS;BnaA01G0200400ZS;BnaA01G0201500ZS;BnaA01G0201900ZS;BnaA01G0214800ZS;BnaA01G0…
GO:0000428	DNA-directed RNA polymerase complex	15	131	0.227239	0.765164	BnaA03G0098600ZS;BnaA03G0108900ZS;BnaA05G0334200ZS;BnaA07G0342600ZS;BnaA08G0157800ZS;BnaC01G0130800ZS;BnaC01G0187000ZS;BnaC02G0069500ZS;BnaC02G0291000ZS;BnaC03G0717900ZS;BnaC05G0569400ZS;BnaC06G0356900ZS;BnaC06G0402800ZS;BnaC08G0473000ZS;NewGene_6038
GO:0005793	endoplasmic reticulum-Golgi intermediate compartment	3	18	0.227985	0.765164	BnaA05G0332800ZS;BnaA06G0155900ZS;BnaA07G0309300ZS
GO:0044448	cell cortex part	16	141	0.228533	0.765164	BnaA01G0131300ZS;BnaA02G0103200ZS;BnaA02G0124400ZS;BnaA02G0145900ZS;BnaA05G0330700ZS;BnaA06G0023000ZS;BnaA07G0258900ZS;BnaA07G0328300ZS;BnaA08G0032500ZS;BnaC01G0364500ZS;BnaC02G0186400ZS;BnaC03G0123000ZS;BnaC06G0293300ZS;BnaC06G0384300ZS;BnaC07G0339200ZS;NewGene_6478
GO:0043231	intracellular membrane-bounded organelle	1015	10808	0.2341	0.765164	BnaA01G0008000ZS;BnaA01G0013700ZS;BnaA01G0018500ZS;BnaA01G0018900ZS;BnaA01G0036700ZS;BnaA01G0038800ZS;BnaA01G0073700ZS;BnaA01G0079200ZS;BnaA01G0086200ZS;BnaA01G0090500ZS;BnaA01G0106100ZS;BnaA01G0110300ZS;BnaA01G0111800ZS;BnaA01G0114800ZS;BnaA01G0116600ZS;BnaA01G0167900ZS;BnaA01G0185500ZS;BnaA01G0187000ZS;BnaA01G0189800ZS;BnaA01G0200400ZS;BnaA01G0201500ZS;BnaA01G0201900ZS;BnaA01G0214800ZS;BnaA01G0…
GO:0000796	condensin complex	2	10	0.234259	0.765164	BnaA03G0430400ZS;BnaC08G0369400ZS
GO:0000938	GARP complex	2	10	0.234259	0.765164	BnaA07G0324800ZS;BnaC06G0380000ZS
GO:0005736	DNA-directed RNA polymerase I complex	2	10	0.234259	0.765164	BnaA03G0108900ZS;BnaC02G0291000ZS
GO:0009501	amyloplast	2	10	0.234259	0.765164	BnaA05G0321900ZS;BnaA10G0294900ZS
GO:0031011	Ino80 complex	4	27	0.235157	0.765164	BnaA02G0091300ZS;BnaA04G0048300ZS;BnaC01G0001300ZS;BnaC08G0124900ZS
GO:0033202	DNA helicase complex	4	27	0.235157	0.765164	BnaA02G0091300ZS;BnaA04G0048300ZS;BnaC01G0001300ZS;BnaC08G0124900ZS
GO:0070461	SAGA-type complex	4	27	0.235157	0.765164	BnaA03G0105300ZS;BnaA03G0539700ZS;BnaC06G0390500ZS;BnaC08G0473000ZS
GO:0097346	INO80-type complex	4	27	0.235157	0.765164	BnaA02G0091300ZS;BnaA04G0048300ZS;BnaC01G0001300ZS;BnaC08G0124900ZS
GO:0005881	cytoplasmic microtubule	5	36	0.235234	0.765164	BnaA01G0131300ZS;BnaA05G0330700ZS;BnaA09G0182600ZS;BnaC01G0364500ZS;BnaC07G0339200ZS
GO:0016592	mediator complex	8	64	0.235798	0.765164	BnaA01G0420400ZS;BnaA02G0011400ZS;BnaA02G0082600ZS;BnaA09G0012400ZS;BnaA09G0235700ZS;BnaC02G0098300ZS;BnaC02G0544100ZS;BnaC03G0099700ZS
GO:0044454	nuclear chromosome part	18	163	0.246257	0.765164	BnaA02G0091300ZS;BnaA02G0154600ZS;BnaA03G0430400ZS;BnaA03G0464300ZS;BnaA04G0048300ZS;BnaA05G0053200ZS;BnaA05G0166500ZS;BnaA05G0490900ZS;BnaA09G0057400ZS;BnaC01G0001300ZS;BnaC05G0068900ZS;BnaC05G0303200ZS;BnaC06G0442400ZS;BnaC06G0443900ZS;BnaC08G0124900ZS;BnaC08G0369400ZS;NewGene_4859;NewGene_9443
GO:0000419	DNA-directed RNA polymerase V complex	1	3	0.252163	0.765164	BnaA05G0334200ZS
GO:0000812	Swr1 complex	1	3	0.252163	0.765164	BnaC08G0124900ZS
GO:0000839	Hrd1p ubiquitin ligase ERAD-L complex	1	3	0.252163	0.765164	BnaA01G0079200ZS
GO:0005663	DNA replication factor C complex	1	3	0.252163	0.765164	BnaC02G0108100ZS
GO:0005869	dynactin complex	1	3	0.252163	0.765164	BnaA02G0124400ZS
GO:0009328	phenylalanine-tRNA ligase complex	1	3	0.252163	0.765164	BnaC02G0072000ZS
GO:0009349	riboflavin synthase complex	1	3	0.252163	0.765164	BnaA03G0215300ZS
GO:0030121	AP-1 adaptor complex	1	3	0.252163	0.765164	BnaC07G0171200ZS
GO:0033186	CAF-1 complex	1	3	0.252163	0.765164	BnaC06G0323700ZS
GO:0034274	Atg12-Atg5-Atg16 complex	1	3	0.252163	0.765164	BnaA02G0069000ZS
GO:0045171	intercellular bridge	1	3	0.252163	0.765164	BnaC02G0108300ZS
GO:0051233	spindle midzone	1	3	0.252163	0.765164	BnaA05G0053200ZS
GO:0070176	DRM complex	1	3	0.252163	0.765164	BnaA08G0196400ZS
GO:0071819	DUBm complex	1	3	0.252163	0.765164	BnaA03G0105300ZS
GO:0090571	RNA polymerase II transcription repressor complex	1	3	0.252163	0.765164	BnaA08G0196400ZS
GO:0099738	cell cortex region	1	3	0.252163	0.765164	BnaA02G0124400ZS
GO:0035267	NuA4 histone acetyltransferase complex	3	19	0.253544	0.765164	BnaA02G0091300ZS;BnaC06G0446300ZS;BnaC08G0124900ZS
GO:0031461	cullin-RING ubiquitin ligase complex	26	245	0.255604	0.765164	BnaA01G0116600ZS;BnaA01G0340700ZS;BnaA02G0051900ZS;BnaA02G0086400ZS;BnaA02G0211900ZS;BnaA02G0359600ZS;BnaA04G0047000ZS;BnaA06G0365800ZS;BnaA08G0157800ZS;BnaA09G0026600ZS;BnaA09G0071100ZS;BnaA09G0444900ZS;BnaC01G0080100ZS;BnaC02G0079900ZS;BnaC04G0502500ZS;BnaC05G0130700ZS;BnaC06G0277100ZS;BnaC06G0285300ZS;BnaC06G0337100ZS;BnaC06G0400600ZS;BnaC06G0422700ZS;BnaC06G0457200ZS;BnaC07G0451800ZS;BnaC08G0…
GO:0005764	lysosome	4	28	0.255943	0.765164	BnaA01G0189800ZS;BnaA02G0099500ZS;BnaA04G0181700ZS;BnaA10G0156400ZS
GO:0016471	vacuolar proton-transporting V-type ATPase complex	4	28	0.255943	0.765164	BnaA01G0420000ZS;BnaA03G0283700ZS;BnaA04G0138600ZS;BnaC07G0453000ZS
GO:0005911	cell-cell junction	38	369	0.262013	0.774669	BnaA01G0077900ZS;BnaA02G0230000ZS;BnaA02G0376900ZS;BnaA03G0108300ZS;BnaA03G0229900ZS;BnaA03G0275600ZS;BnaA03G0292300ZS;BnaA03G0390200ZS;BnaA05G0140500ZS;BnaA06G0342700ZS;BnaA07G0010400ZS;BnaA07G0262900ZS;BnaA07G0272000ZS;BnaA07G0313000ZS;BnaA09G0408000ZS;BnaA10G0010600ZS;BnaA10G0249100ZS;BnaC01G0245300ZS;BnaC01G0502900ZS;BnaC02G0228600ZS;BnaC02G0243600ZS;BnaC02G0504100ZS;BnaC03G0185600ZS;BnaC03G0…
GO:0005853	eukaryotic translation elongation factor 1 complex	2	11	0.269905	0.774669	BnaA08G0205400ZS;BnaC02G0094900ZS
GO:0005681	spliceosomal complex	19	176	0.27041	0.774669	BnaA01G0106100ZS;BnaA01G0313100ZS;BnaA01G0340700ZS;BnaA01G0373500ZS;BnaA05G0040400ZS;BnaA05G0377700ZS;BnaC01G0451700ZS;BnaC02G0079900ZS;BnaC02G0301400ZS;BnaC02G0488600ZS;BnaC03G0455600ZS;BnaC04G0576700ZS;BnaC06G0324400ZS;BnaC06G0428300ZS;BnaC06G0431500ZS;BnaC07G0085500ZS;BnaC09G0353800ZS;NewGene_2403;NewGene_9173
GO:0005769	early endosome	5	38	0.271164	0.774669	BnaA02G0196000ZS;BnaA04G0053500ZS;BnaA07G0329100ZS;BnaA10G0231500ZS;BnaC06G0385200ZS
GO:0010287	plastoglobule	5	38	0.271164	0.774669	BnaA02G0134200ZS;BnaA09G0129200ZS;BnaA10G0276900ZS;BnaC02G0379200ZS;BnaC06G0384200ZS
GO:0009506	plasmodesma	36	351	0.277055	0.774669	BnaA01G0077900ZS;BnaA02G0230000ZS;BnaA02G0376900ZS;BnaA03G0108300ZS;BnaA03G0229900ZS;BnaA03G0275600ZS;BnaA03G0292300ZS;BnaA03G0390200ZS;BnaA05G0140500ZS;BnaA06G0342700ZS;BnaA07G0010400ZS;BnaA07G0262900ZS;BnaA07G0272000ZS;BnaA07G0313000ZS;BnaA09G0408000ZS;BnaA10G0010600ZS;BnaA10G0249100ZS;BnaC01G0245300ZS;BnaC01G0502900ZS;BnaC02G0228600ZS;BnaC02G0243600ZS;BnaC02G0504100ZS;BnaC03G0185600ZS;BnaC03G0…
GO:0055044	symplast	36	351	0.277055	0.774669	BnaA01G0077900ZS;BnaA02G0230000ZS;BnaA02G0376900ZS;BnaA03G0108300ZS;BnaA03G0229900ZS;BnaA03G0275600ZS;BnaA03G0292300ZS;BnaA03G0390200ZS;BnaA05G0140500ZS;BnaA06G0342700ZS;BnaA07G0010400ZS;BnaA07G0262900ZS;BnaA07G0272000ZS;BnaA07G0313000ZS;BnaA09G0408000ZS;BnaA10G0010600ZS;BnaA10G0249100ZS;BnaC01G0245300ZS;BnaC01G0502900ZS;BnaC02G0228600ZS;BnaC02G0243600ZS;BnaC02G0504100ZS;BnaC03G0185600ZS;BnaC03G0…
GO:0097458	neuron part	4	29	0.277076	0.774669	BnaC03G0623100ZS;BnaC08G0124900ZS;BnaC09G0480000ZS;NewGene_2613
GO:0099512	supramolecular fiber	29	279	0.277804	0.774669	BnaA01G0131300ZS;BnaA01G0340900ZS;BnaA02G0081700ZS;BnaA02G0081800ZS;BnaA03G0458700ZS;BnaA05G0043200ZS;BnaA05G0053200ZS;BnaA05G0330700ZS;BnaA06G0127700ZS;BnaA07G0355200ZS;BnaA09G0095300ZS;BnaA09G0182600ZS;BnaA09G0578000ZS;BnaA10G0297000ZS;BnaC01G0135200ZS;BnaC01G0364500ZS;BnaC02G0007600ZS;BnaC02G0096800ZS;BnaC02G0096900ZS;BnaC02G0165100ZS;BnaC02G0276200ZS;BnaC02G0500000ZS;BnaC05G0153800ZS;BnaC06G0…
GO:0000123	histone acetyltransferase complex	9	77	0.278926	0.774669	BnaA02G0091300ZS;BnaA03G0105300ZS;BnaA03G0539700ZS;BnaA04G0048300ZS;BnaC01G0210100ZS;BnaC06G0390500ZS;BnaC06G0446300ZS;BnaC08G0124900ZS;BnaC08G0473000ZS
GO:0016469	proton-transporting two-sector ATPase complex	16	147	0.281578	0.774669	BnaA01G0231500ZS;BnaA01G0420000ZS;BnaA02G0030300ZS;BnaA02G0233800ZS;BnaA02G0258900ZS;BnaA03G0283700ZS;BnaA04G0138600ZS;BnaA07G0356700ZS;BnaA07G0377600ZS;BnaA08G0170600ZS;BnaC02G0033300ZS;BnaC06G0253800ZS;BnaC06G0420000ZS;BnaC06G0445300ZS;BnaC07G0453000ZS;BnaC09G0245200ZS
GO:0022625	cytosolic large ribosomal subunit	11	97	0.28212	0.774669	BnaA01G0324900ZS;BnaA03G0209000ZS;BnaA03G0482600ZS;BnaA05G0042700ZS;BnaA06G0127600ZS;BnaA06G0411800ZS;BnaA07G0228100ZS;BnaA09G0014700ZS;BnaC06G0165900ZS;BnaC06G0436200ZS;BnaC08G0468800ZS
GO:0009523	photosystem II	12	107	0.282727	0.774669	BnaA01G0114800ZS;BnaA01G0195700ZS;BnaA02G0004400ZS;BnaA02G0134200ZS;BnaA02G0168400ZS;BnaA02G0234500ZS;BnaA04G0221200ZS;BnaA05G0100800ZS;BnaA05G0131500ZS;BnaA07G0190300ZS;BnaC02G0216000ZS;BnaC06G0318800ZS
GO:0019005	SCF ubiquitin ligase complex	13	117	0.282887	0.774669	BnaA02G0211900ZS;BnaA02G0359600ZS;BnaA04G0047000ZS;BnaA06G0365800ZS;BnaA09G0444900ZS;BnaC01G0080100ZS;BnaC04G0502500ZS;BnaC05G0130700ZS;BnaC06G0277100ZS;BnaC06G0457200ZS;BnaC07G0451800ZS;BnaC08G0266400ZS;BnaC09G0259100ZS
GO:0071011	precatalytic spliceosome	4	30	0.298472	0.774669	BnaA01G0340700ZS;BnaA05G0040400ZS;BnaC02G0079900ZS;BnaC04G0576700ZS
GO:0031226	intrinsic component of plasma membrane	15	139	0.301493	0.774669	BnaA01G0108300ZS;BnaA03G0275600ZS;BnaA03G0434400ZS;BnaA05G0072900ZS;BnaA06G0384800ZS;BnaA07G0138800ZS;BnaA07G0261900ZS;BnaA07G0272000ZS;BnaA09G0017700ZS;BnaA10G0146200ZS;BnaC01G0132100ZS;BnaC02G0161300ZS;BnaC03G0477200ZS;BnaC05G0197900ZS;BnaC07G0071100ZS
GO:0044451	nucleoplasm part	44	439	0.30463	0.774669	BnaA01G0313100ZS;BnaA01G0420400ZS;BnaA02G0011400ZS;BnaA02G0082600ZS;BnaA02G0091300ZS;BnaA03G0098600ZS;BnaA03G0105300ZS;BnaA03G0108900ZS;BnaA03G0207800ZS;BnaA03G0539700ZS;BnaA04G0048300ZS;BnaA06G0059800ZS;BnaA07G0070600ZS;BnaA07G0342600ZS;BnaA08G0157800ZS;BnaA08G0196400ZS;BnaA09G0012400ZS;BnaA09G0071100ZS;BnaA09G0235700ZS;BnaA09G0660600ZS;BnaA10G0114200ZS;BnaC01G0130800ZS;BnaC01G0187000ZS;BnaC01G0…
GO:0000145	exocyst	10	89	0.305223	0.774669	BnaA02G0103200ZS;BnaA02G0145900ZS;BnaA06G0023000ZS;BnaA07G0258900ZS;BnaA07G0328300ZS;BnaC02G0186400ZS;BnaC03G0123000ZS;BnaC06G0293300ZS;BnaC06G0384300ZS;NewGene_6478
GO:0005662	DNA replication factor A complex	2	12	0.305497	0.774669	BnaA03G0464300ZS;BnaC05G0068900ZS
GO:0030141	secretory granule	2	12	0.305497	0.774669	BnaA09G0647800ZS;BnaA09G0697600ZS
GO:0031514	motile cilium	2	12	0.305497	0.774669	BnaC09G0480000ZS;NewGene_2613
GO:0089701	U2AF	2	12	0.305497	0.774669	BnaA01G0313100ZS;BnaA07G0098400ZS
GO:0099503	secretory vesicle	2	12	0.305497	0.774669	BnaA09G0647800ZS;BnaA09G0697600ZS
GO:0031968	organelle outer membrane	11	100	0.316804	0.774669	BnaA01G0419200ZS;BnaA09G0004600ZS;BnaA09G0012900ZS;BnaA09G0056900ZS;BnaA09G0144900ZS;BnaA10G0010200ZS;BnaC01G0495900ZS;BnaC02G0066600ZS;BnaC02G0110100ZS;BnaC07G0151300ZS;BnaC09G0596300ZS
GO:0005887	integral component of plasma membrane	8	70	0.317514	0.774669	BnaA03G0434400ZS;BnaA05G0072900ZS;BnaA07G0138800ZS;BnaA07G0261900ZS;BnaA09G0017700ZS;BnaA10G0146200ZS;BnaC05G0197900ZS;BnaC07G0071100ZS
GO:0000323	lytic vacuole	4	31	0.320052	0.774669	BnaA01G0189800ZS;BnaA02G0099500ZS;BnaA04G0181700ZS;BnaA10G0156400ZS
GO:0000314	organellar small ribosomal subunit	1	4	0.321204	0.774669	BnaA04G0218100ZS
GO:0000835	ER ubiquitin ligase complex	1	4	0.321204	0.774669	BnaA01G0079200ZS
GO:0000836	Hrd1p ubiquitin ligase complex	1	4	0.321204	0.774669	BnaA01G0079200ZS
GO:0000940	condensed chromosome outer kinetochore	1	4	0.321204	0.774669	BnaA09G0578000ZS
GO:0005763	mitochondrial small ribosomal subunit	1	4	0.321204	0.774669	BnaA04G0218100ZS
GO:0005880	nuclear microtubule	1	4	0.321204	0.774669	BnaA05G0043200ZS
GO:0009330	DNA topoisomerase complex (ATP-hydrolyzing)	1	4	0.321204	0.774669	BnaC09G0614700ZS
GO:0016514	SWI/SNF complex	1	4	0.321204	0.774669	BnaC08G0124900ZS
GO:0030688	preribosome, small subunit precursor	1	4	0.321204	0.774669	BnaA10G0172700ZS
GO:0030896	checkpoint clamp complex	1	4	0.321204	0.774669	BnaA05G0166500ZS
GO:0031390	Ctf18 RFC-like complex	1	4	0.321204	0.774669	BnaC04G0051700ZS
GO:0032039	integrator complex	1	4	0.321204	0.774669	BnaC01G0130800ZS
GO:0035060	brahma complex	1	4	0.321204	0.774669	BnaC08G0124900ZS
GO:0043073	germ cell nucleus	1	4	0.321204	0.774669	BnaA04G0047000ZS
GO:0043186	P granule	1	4	0.321204	0.774669	BnaA07G0204800ZS
GO:0043564	Ku70:Ku80 complex	1	4	0.321204	0.774669	BnaA08G0042200ZS
GO:0045495	pole plasm	1	4	0.321204	0.774669	BnaA07G0204800ZS
GO:0060293	germ plasm	1	4	0.321204	0.774669	BnaA07G0204800ZS
GO:0070449	elongin complex	1	4	0.321204	0.774669	BnaA03G0207800ZS
GO:0090544	BAF-type complex	1	4	0.321204	0.774669	BnaC08G0124900ZS
GO:0000228	nuclear chromosome	18	172	0.323645	0.777289	BnaA02G0091300ZS;BnaA02G0154600ZS;BnaA03G0430400ZS;BnaA03G0464300ZS;BnaA04G0048300ZS;BnaA05G0053200ZS;BnaA05G0166500ZS;BnaA05G0490900ZS;BnaA09G0057400ZS;BnaC01G0001300ZS;BnaC05G0068900ZS;BnaC05G0303200ZS;BnaC06G0442400ZS;BnaC06G0443900ZS;BnaC08G0124900ZS;BnaC08G0369400ZS;NewGene_4859;NewGene_9443
GO:0000794	condensed nuclear chromosome	5	41	0.326907	0.780704	BnaA02G0154600ZS;BnaA03G0430400ZS;BnaA05G0053200ZS;BnaA05G0166500ZS;BnaC08G0369400ZS
GO:0005773	vacuole	37	370	0.328665	0.780704	BnaA01G0189800ZS;BnaA01G0420000ZS;BnaA02G0067400ZS;BnaA02G0099500ZS;BnaA02G0153900ZS;BnaA02G0405800ZS;BnaA03G0108300ZS;BnaA03G0217600ZS;BnaA03G0283700ZS;BnaA03G0519100ZS;BnaA04G0138600ZS;BnaA04G0181700ZS;BnaA05G0474300ZS;BnaA06G0187100ZS;BnaA07G0175300ZS;BnaA07G0261900ZS;BnaA07G0282200ZS;BnaA07G0313000ZS;BnaA08G0104700ZS;BnaA08G0238400ZS;BnaA10G0062500ZS;BnaA10G0156400ZS;BnaA10G0298300ZS;BnaC01G0…
GO:0030134	ER to Golgi transport vesicle	7	61	0.331522	0.780704	BnaA04G0225000ZS;BnaA05G0332800ZS;BnaA06G0155900ZS;BnaA07G0309300ZS;BnaA08G0104200ZS;BnaA08G0255000ZS;NewGene_3536
GO:0005685	U1 snRNP	3	22	0.331867	0.780704	BnaA02G0069900ZS;BnaC02G0080800ZS;BnaC06G0306700ZS
GO:0005732	small nucleolar ribonucleoprotein complex	3	22	0.331867	0.780704	BnaA03G0031300ZS;BnaA07G0148600ZS;BnaA10G0255400ZS
GO:0019867	outer membrane	12	112	0.338208	0.787787	BnaA01G0230200ZS;BnaA01G0419200ZS;BnaA09G0004600ZS;BnaA09G0012900ZS;BnaA09G0056900ZS;BnaA09G0144900ZS;BnaA10G0010200ZS;BnaC01G0495900ZS;BnaC02G0066600ZS;BnaC02G0110100ZS;BnaC07G0151300ZS;BnaC09G0596300ZS
GO:0005876	spindle microtubule	2	13	0.340743	0.787787	BnaA05G0053200ZS;BnaA09G0578000ZS
GO:0097255	R2TP complex	2	13	0.340743	0.787787	BnaA02G0091300ZS;BnaC07G0063100ZS
GO:0009521	photosystem	15	143	0.341026	0.787787	BnaA01G0114800ZS;BnaA01G0195700ZS;BnaA02G0004400ZS;BnaA02G0134200ZS;BnaA02G0168400ZS;BnaA02G0234500ZS;BnaA04G0221200ZS;BnaA05G0100800ZS;BnaA05G0131500ZS;BnaA06G0003300ZS;BnaA07G0190300ZS;BnaC02G0216000ZS;BnaC06G0090200ZS;BnaC06G0318800ZS;BnaC07G0125200ZS
GO:0070603	SWI/SNF superfamily-type complex	4	32	0.34174	0.787787	BnaA02G0091300ZS;BnaA04G0048300ZS;BnaC01G0001300ZS;BnaC08G0124900ZS
GO:0009505	plant-type cell wall	8	72	0.345948	0.794297	BnaA01G0226200ZS;BnaA07G0262900ZS;BnaA07G0372000ZS;BnaC01G0125300ZS;BnaC05G0548300ZS;BnaC06G0444900ZS;NewGene_10091;NewGene_174
GO:0055029	nuclear DNA-directed RNA polymerase complex	13	124	0.357638	0.815596	BnaA03G0098600ZS;BnaA03G0108900ZS;BnaA05G0334200ZS;BnaA07G0342600ZS;BnaA08G0157800ZS;BnaC01G0130800ZS;BnaC01G0187000ZS;BnaC02G0069500ZS;BnaC02G0291000ZS;BnaC05G0569400ZS;BnaC06G0402800ZS;BnaC08G0473000ZS;NewGene_6038
GO:0042788	polysomal ribosome	3	23	0.358067	0.815596	BnaA07G0177500ZS;BnaA08G0258500ZS;BnaC08G0470700ZS
GO:0044430	cytoskeletal part	46	471	0.365633	0.821853	BnaA01G0131300ZS;BnaA01G0340900ZS;BnaA02G0075200ZS;BnaA02G0081700ZS;BnaA02G0081800ZS;BnaA02G0124400ZS;BnaA02G0154600ZS;BnaA02G0212600ZS;BnaA02G0324700ZS;BnaA03G0298900ZS;BnaA03G0458700ZS;BnaA05G0043200ZS;BnaA05G0053200ZS;BnaA05G0330700ZS;BnaA06G0093700ZS;BnaA06G0127700ZS;BnaA06G0401500ZS;BnaA07G0328000ZS;BnaA07G0355200ZS;BnaA08G0032500ZS;BnaA09G0095300ZS;BnaA09G0182600ZS;BnaA09G0427800ZS;BnaA09G0…
GO:0015030	Cajal body	2	14	0.375402	0.821853	BnaA06G0059800ZS;BnaA09G0660600ZS
GO:0030008	TRAPP complex	2	14	0.375402	0.821853	BnaA01G0008000ZS;BnaA09G0188200ZS
GO:0034045	pre-autophagosomal structure membrane	2	14	0.375402	0.821853	BnaA02G0069000ZS;BnaA03G0519300ZS
GO:0042644	chloroplast nucleoid	2	14	0.375402	0.821853	BnaC03G0717900ZS;BnaC06G0356900ZS
GO:0005741	mitochondrial outer membrane	7	64	0.378005	0.821853	BnaA01G0419200ZS;BnaA09G0056900ZS;BnaA09G0144900ZS;BnaC01G0495900ZS;BnaC02G0066600ZS;BnaC02G0110100ZS;BnaC07G0151300ZS
GO:0000932	cytoplasmic mRNA processing body	6	54	0.381077	0.821853	BnaA02G0103400ZS;BnaA04G0001500ZS;BnaA09G0005100ZS;BnaA09G0013400ZS;BnaC02G0086300ZS;BnaC08G0464300ZS
GO:0000814	ESCRT II complex	1	5	0.383874	0.821853	BnaA10G0279100ZS
GO:0030689	Noc complex	1	5	0.383874	0.821853	BnaA07G0021400ZS
GO:0030690	Noc1p-Noc2p complex	1	5	0.383874	0.821853	BnaA07G0021400ZS
GO:0030691	Noc2p-Noc3p complex	1	5	0.383874	0.821853	BnaA07G0021400ZS
GO:0030870	Mre11 complex	1	5	0.383874	0.821853	BnaA05G0493000ZS
GO:0045252	oxoglutarate dehydrogenase complex	1	5	0.383874	0.821853	BnaC02G0162500ZS
GO:0046695	SLIK (SAGA-like) complex	1	5	0.383874	0.821853	BnaC08G0473000ZS
GO:0000776	kinetochore	4	34	0.385154	0.821853	BnaA01G0008000ZS;BnaA06G0105400ZS;BnaA09G0578000ZS;BnaC06G0190500ZS
GO:0005929	cilium	4	34	0.385154	0.821853	BnaA04G0203400ZS;BnaC06G0439200ZS;BnaC09G0480000ZS;NewGene_2613
GO:0009707	chloroplast outer membrane	4	34	0.385154	0.821853	BnaA09G0004600ZS;BnaA09G0012900ZS;BnaA10G0010200ZS;BnaC09G0596300ZS
GO:0071944	cell periphery	186	1974	0.392179	0.828472	BnaA01G0108300ZS;BnaA01G0131300ZS;BnaA01G0183900ZS;BnaA01G0226200ZS;BnaA01G0302800ZS;BnaA01G0353900ZS;BnaA02G0088000ZS;BnaA02G0103200ZS;BnaA02G0124400ZS;BnaA02G0125700ZS;BnaA02G0145900ZS;BnaA02G0182000ZS;BnaA02G0196000ZS;BnaA02G0212600ZS;BnaA02G0324700ZS;BnaA02G0388200ZS;BnaA02G0405800ZS;BnaA03G0005800ZS;BnaA03G0108300ZS;BnaA03G0185300ZS;BnaA03G0193400ZS;BnaA03G0229900ZS;BnaA03G0275600ZS;BnaA03G0…
GO:0031248	protein acetyltransferase complex	9	86	0.398327	0.828472	BnaA02G0091300ZS;BnaA03G0105300ZS;BnaA03G0539700ZS;BnaA04G0048300ZS;BnaC01G0210100ZS;BnaC06G0390500ZS;BnaC06G0446300ZS;BnaC08G0124900ZS;BnaC08G0473000ZS
GO:1902493	acetyltransferase complex	9	86	0.398327	0.828472	BnaA02G0091300ZS;BnaA03G0105300ZS;BnaA03G0539700ZS;BnaA04G0048300ZS;BnaC01G0210100ZS;BnaC06G0390500ZS;BnaC06G0446300ZS;BnaC08G0124900ZS;BnaC08G0473000ZS
GO:0005667	transcription factor complex	15	149	0.402059	0.828472	BnaA01G0038800ZS;BnaA01G0218400ZS;BnaA01G0218500ZS;BnaA03G0314400ZS;BnaA07G0342600ZS;BnaC02G0066000ZS;BnaC02G0069500ZS;BnaC04G0546900ZS;BnaC05G0551600ZS;BnaC05G0569400ZS;BnaC06G0394200ZS;BnaC06G0402800ZS;BnaC07G0441800ZS;BnaC08G0473000ZS;NewGene_6038
GO:0016282	eukaryotic 43S preinitiation complex	5	45	0.402568	0.828472	BnaA05G0061500ZS;BnaC02G0463400ZS;BnaC05G0566900ZS;BnaC07G0355700ZS;BnaC08G0516300ZS
GO:0030863	cortical cytoskeleton	5	45	0.402568	0.828472	BnaA01G0131300ZS;BnaA05G0330700ZS;BnaA08G0032500ZS;BnaC01G0364500ZS;BnaC07G0339200ZS
GO:0009522	photosystem I	8	76	0.403593	0.828472	BnaA02G0004400ZS;BnaA02G0134200ZS;BnaA04G0221200ZS;BnaA05G0100800ZS;BnaA06G0003300ZS;BnaA07G0190300ZS;BnaC06G0090200ZS;BnaC07G0125200ZS
GO:0097525	spliceosomal snRNP complex	8	76	0.403593	0.828472	BnaA02G0069900ZS;BnaA05G0040400ZS;BnaC02G0079900ZS;BnaC02G0080800ZS;BnaC02G0301400ZS;BnaC06G0306700ZS;BnaC06G0324400ZS;BnaC06G0428300ZS
GO:0009527	plastid outer membrane	4	35	0.406749	0.828472	BnaA09G0004600ZS;BnaA09G0012900ZS;BnaA10G0010200ZS;BnaC09G0596300ZS
GO:0005938	cell cortex	16	160	0.406978	0.828472	BnaA01G0131300ZS;BnaA02G0103200ZS;BnaA02G0124400ZS;BnaA02G0145900ZS;BnaA05G0330700ZS;BnaA06G0023000ZS;BnaA07G0258900ZS;BnaA07G0328300ZS;BnaA08G0032500ZS;BnaC01G0364500ZS;BnaC02G0186400ZS;BnaC03G0123000ZS;BnaC06G0293300ZS;BnaC06G0384300ZS;BnaC07G0339200ZS;NewGene_6478
GO:0000974	Prp19 complex	2	15	0.409282	0.828472	BnaA01G0340700ZS;BnaA05G0377700ZS
GO:0005742	mitochondrial outer membrane translocase complex	2	15	0.409282	0.828472	BnaA09G0144900ZS;BnaC07G0151300ZS
GO:0042555	MCM complex	2	15	0.409282	0.828472	BnaA03G0272900ZS;BnaA06G0434100ZS
GO:0045239	tricarboxylic acid cycle enzyme complex	2	15	0.409282	0.828472	BnaA05G0004200ZS;BnaC02G0162500ZS
GO:0043005	neuron projection	3	25	0.409906	0.828472	BnaC03G0623100ZS;BnaC09G0480000ZS;NewGene_2613
GO:0005739	mitochondrion	97	1027	0.420797	0.835005	BnaA01G0274200ZS;BnaA01G0284000ZS;BnaA01G0419200ZS;BnaA02G0030300ZS;BnaA02G0030900ZS;BnaA02G0076000ZS;BnaA02G0083600ZS;BnaA02G0107600ZS;BnaA03G0005000ZS;BnaA03G0059600ZS;BnaA03G0108300ZS;BnaA03G0139500ZS;BnaA03G0184700ZS;BnaA03G0217600ZS;BnaA03G0247200ZS;BnaA03G0266900ZS;BnaA03G0271300ZS;BnaA03G0391300ZS;BnaA03G0494500ZS;BnaA04G0215000ZS;BnaA04G0218100ZS;BnaA05G0050100ZS;BnaA05G0139900ZS;BnaA05G0…
GO:0046658	anchored component of plasma membrane	7	67	0.424721	0.835005	BnaA01G0108300ZS;BnaA03G0275600ZS;BnaA06G0384800ZS;BnaA07G0272000ZS;BnaC01G0132100ZS;BnaC02G0161300ZS;BnaC03G0477200ZS
GO:0005666	DNA-directed RNA polymerase III complex	3	26	0.435354	0.835005	BnaA03G0098600ZS;BnaA03G0108900ZS;BnaC01G0187000ZS
GO:0009528	plastid inner membrane	3	26	0.435354	0.835005	BnaA05G0368000ZS;BnaC02G0088600ZS;BnaC06G0442500ZS
GO:0043189	H4/H2A histone acetyltransferase complex	3	26	0.435354	0.835005	BnaA02G0091300ZS;BnaC06G0446300ZS;BnaC08G0124900ZS
GO:0044441	ciliary part	3	26	0.435354	0.835005	BnaC06G0439200ZS;BnaC09G0480000ZS;NewGene_2613
GO:1902562	H4 histone acetyltransferase complex	3	26	0.435354	0.835005	BnaA02G0091300ZS;BnaC06G0446300ZS;BnaC08G0124900ZS
GO:0033290	eukaryotic 48S preinitiation complex	5	47	0.440151	0.835005	BnaA05G0061500ZS;BnaC02G0463400ZS;BnaC05G0566900ZS;BnaC07G0355700ZS;BnaC08G0516300ZS
GO:0070993	translation preinitiation complex	5	47	0.440151	0.835005	BnaA05G0061500ZS;BnaC02G0463400ZS;BnaC05G0566900ZS;BnaC07G0355700ZS;BnaC08G0516300ZS
GO:0030014	CCR4-NOT complex	7	68	0.440231	0.835005	BnaA02G0073300ZS;BnaA02G0103400ZS;BnaC02G0086300ZS;BnaC02G0086400ZS;BnaC02G0109300ZS;BnaC08G0481500ZS;BnaC09G0449600ZS
GO:0099568	cytoplasmic region	17	174	0.44041	0.835005	BnaA01G0131300ZS;BnaA02G0103200ZS;BnaA02G0124400ZS;BnaA02G0145900ZS;BnaA05G0330700ZS;BnaA06G0023000ZS;BnaA07G0258900ZS;BnaA07G0328300ZS;BnaA08G0032500ZS;BnaC01G0364500ZS;BnaC02G0186400ZS;BnaC03G0123000ZS;BnaC06G0293300ZS;BnaC06G0384300ZS;BnaC06G0439200ZS;BnaC07G0339200ZS;NewGene_6478
GO:0000126	transcription factor TFIIIB complex	1	6	0.440759	0.835005	BnaA03G0314400ZS
GO:0001405	presequence translocase-associated import motor	1	6	0.440759	0.835005	BnaA03G0494500ZS
GO:0016234	inclusion body	1	6	0.440759	0.835005	BnaA01G0293000ZS
GO:0031298	replication fork protection complex	1	6	0.440759	0.835005	BnaA05G0490900ZS
GO:0032300	mismatch repair complex	1	6	0.440759	0.835005	BnaA03G0272700ZS
GO:0032777	Piccolo NuA4 histone acetyltransferase complex	1	6	0.440759	0.835005	BnaC06G0446300ZS
GO:0035861	site of double-strand break	1	6	0.440759	0.835005	BnaC05G0068900ZS
GO:0000178	exosome (RNase complex)	2	16	0.442233	0.835005	BnaA01G0167900ZS;BnaC06G0326300ZS
GO:0009504	cell plate	2	16	0.442233	0.835005	BnaC03G0036400ZS;BnaC06G0414400ZS
GO:0080008	Cul4-RING E3 ubiquitin ligase complex	8	79	0.446872	0.840999	BnaA01G0340700ZS;BnaA02G0051900ZS;BnaA08G0157800ZS;BnaA09G0071100ZS;BnaC02G0079900ZS;BnaC06G0400600ZS;BnaC06G0422700ZS;BnaC09G0521100ZS
GO:0000307	cyclin-dependent protein kinase holoenzyme complex	2	17	0.474136	0.859072	BnaA08G0046800ZS;BnaA08G0265900ZS
GO:0000407	pre-autophagosomal structure	2	17	0.474136	0.859072	BnaA02G0069000ZS;BnaA03G0519300ZS
GO:0005832	chaperonin-containing T-complex	2	17	0.474136	0.859072	BnaA02G0001800ZS;BnaC02G0104600ZS
GO:0031977	thylakoid lumen	2	17	0.474136	0.859072	BnaA01G0114800ZS;NewGene_799
GO:0034399	nuclear periphery	2	17	0.474136	0.859072	BnaA01G0116600ZS;BnaC03G0456400ZS
GO:0036064	ciliary basal body	2	17	0.474136	0.859072	BnaC09G0480000ZS;NewGene_2613
GO:0048046	apoplast	26	275	0.479279	0.859072	BnaA01G0374800ZS;BnaA02G0005900ZS;BnaA02G0011500ZS;BnaA02G0100800ZS;BnaA03G0389200ZS;BnaA03G0517200ZS;BnaA03G0566000ZS;BnaA03G0573400ZS;BnaA05G0074200ZS;BnaA06G0057800ZS;BnaA07G0334400ZS;BnaA08G0007400ZS;BnaA08G0180800ZS;BnaA08G0288100ZS;BnaA10G0010600ZS;BnaA10G0172500ZS;BnaA10G0298300ZS;BnaC01G0171600ZS;BnaC02G0144400ZS;BnaC03G0696600ZS;BnaC06G0392400ZS;BnaC06G0444900ZS;BnaC07G0077200ZS;BnaC07G0…
GO:0000152	nuclear ubiquitin ligase complex	3	28	0.484911	0.859072	BnaA01G0116600ZS;BnaA09G0071100ZS;BnaC06G0285300ZS
GO:0005844	polysome	3	28	0.484911	0.859072	BnaA07G0177500ZS;BnaA08G0258500ZS;BnaC08G0470700ZS
GO:0005875	microtubule associated complex	11	114	0.485385	0.859072	BnaA01G0340900ZS;BnaA02G0124400ZS;BnaA02G0154600ZS;BnaA02G0212600ZS;BnaA02G0324700ZS;BnaA05G0053200ZS;BnaA06G0093700ZS;BnaA06G0401500ZS;BnaC07G0404800ZS;BnaC08G0333900ZS;BnaC09G0258800ZS
GO:0000153	cytoplasmic ubiquitin ligase complex	1	7	0.492395	0.859072	BnaA01G0079200ZS
GO:0000346	transcription export complex	1	7	0.492395	0.859072	BnaA05G0487400ZS
GO:0000445	THO complex part of transcription export complex	1	7	0.492395	0.859072	BnaA05G0487400ZS
GO:0000780	condensed nuclear chromosome, centromeric region	1	7	0.492395	0.859072	BnaA05G0053200ZS
GO:0005834	heterotrimeric G-protein complex	1	7	0.492395	0.859072	BnaA05G0328800ZS
GO:0010005	cortical microtubule, transverse to long axis	1	7	0.492395	0.859072	BnaA01G0131300ZS
GO:0030123	AP-3 adaptor complex	1	7	0.492395	0.859072	BnaA05G0183200ZS
GO:0031080	nuclear pore outer ring	1	7	0.492395	0.859072	BnaC07G0500500ZS
GO:0031262	Ndc80 complex	1	7	0.492395	0.859072	BnaC06G0190500ZS
GO:0034457	Mpp10 complex	1	7	0.492395	0.859072	BnaA07G0148600ZS
GO:0045240	dihydrolipoyl dehydrogenase complex	1	7	0.492395	0.859072	BnaC02G0162500ZS
GO:0070390	transcription export complex 2	1	7	0.492395	0.859072	BnaA07G0188300ZS
GO:0070971	endoplasmic reticulum exit site	1	7	0.492395	0.859072	BnaA08G0255000ZS
GO:1904949	ATPase complex	1	7	0.492395	0.859072	BnaC08G0124900ZS
GO:0005634	nucleus	613	6637	0.501899	0.873001	BnaA01G0008000ZS;BnaA01G0013700ZS;BnaA01G0018500ZS;BnaA01G0018900ZS;BnaA01G0036700ZS;BnaA01G0038800ZS;BnaA01G0073700ZS;BnaA01G0086200ZS;BnaA01G0090500ZS;BnaA01G0106100ZS;BnaA01G0111800ZS;BnaA01G0116600ZS;BnaA01G0167900ZS;BnaA01G0185500ZS;BnaA01G0187000ZS;BnaA01G0201900ZS;BnaA01G0214800ZS;BnaA01G0218400ZS;BnaA01G0218500ZS;BnaA01G0295200ZS;BnaA01G0302800ZS;BnaA01G0303600ZS;BnaA01G0313100ZS;BnaA01G0…
GO:0016591	DNA-directed RNA polymerase II, holoenzyme	9	94	0.505726	0.877	BnaA03G0108900ZS;BnaA07G0342600ZS;BnaA08G0157800ZS;BnaC01G0130800ZS;BnaC02G0069500ZS;BnaC05G0569400ZS;BnaC06G0402800ZS;BnaC08G0473000ZS;NewGene_6038
GO:0048500	signal recognition particle	3	29	0.508892	0.87921	BnaA05G0039600ZS;BnaC06G0319300ZS;BnaC06G0339800ZS
GO:0043234	protein complex	268	2903	0.510065	0.87921	BnaA01G0008000ZS;BnaA01G0038800ZS;BnaA01G0079200ZS;BnaA01G0094600ZS;BnaA01G0114800ZS;BnaA01G0116600ZS;BnaA01G0167900ZS;BnaA01G0195700ZS;BnaA01G0201900ZS;BnaA01G0218400ZS;BnaA01G0218500ZS;BnaA01G0231500ZS;BnaA01G0313100ZS;BnaA01G0340700ZS;BnaA01G0340900ZS;BnaA01G0398400ZS;BnaA01G0420000ZS;BnaA01G0420400ZS;BnaA02G0001800ZS;BnaA02G0004400ZS;BnaA02G0011400ZS;BnaA02G0030300ZS;BnaA02G0051900ZS;BnaA02G0…
GO:0098791	Golgi subcompartment	11	117	0.520993	0.879369	BnaA02G0063300ZS;BnaA03G0569700ZS;BnaA05G0398900ZS;BnaA07G0324800ZS;BnaA07G0329900ZS;BnaA09G0681800ZS;BnaC05G0548000ZS;BnaC06G0380000ZS;BnaC06G0386400ZS;BnaC06G0445500ZS;Bnascaffold0026G0017800ZS
GO:0045261	proton-transporting ATP synthase complex, catalytic core F(1)	4	41	0.531322	0.879369	BnaA02G0030300ZS;BnaA02G0258900ZS;BnaC02G0033300ZS;BnaC09G0245200ZS
GO:0030532	small nuclear ribonucleoprotein complex	8	85	0.531432	0.879369	BnaA02G0069900ZS;BnaA05G0040400ZS;BnaC02G0079900ZS;BnaC02G0080800ZS;BnaC02G0301400ZS;BnaC06G0306700ZS;BnaC06G0324400ZS;BnaC06G0428300ZS
GO:0005753	mitochondrial proton-transporting ATP synthase complex	3	30	0.532272	0.879369	BnaA02G0030300ZS;BnaA08G0170600ZS;BnaC02G0033300ZS
GO:0030125	clathrin vesicle coat	3	30	0.532272	0.879369	BnaC07G0171200ZS;Bnascaffold0026G0011500ZS;NewGene_6920
GO:0030665	clathrin-coated vesicle membrane	3	30	0.532272	0.879369	BnaC07G0171200ZS;Bnascaffold0026G0011500ZS;NewGene_6920
GO:0000275	mitochondrial proton-transporting ATP synthase complex, catalytic core F(1)	2	19	0.534477	0.879369	BnaA02G0030300ZS;BnaC02G0033300ZS
GO:0005680	anaphase-promoting complex	2	19	0.534477	0.879369	BnaA01G0116600ZS;BnaC06G0285300ZS
GO:0005682	U5 snRNP	2	19	0.534477	0.879369	BnaA05G0040400ZS;BnaC02G0079900ZS
GO:0035327	transcriptionally active chromatin	2	19	0.534477	0.879369	BnaA08G0157800ZS;BnaA09G0182600ZS
GO:0098799	outer mitochondrial membrane protein complex	2	19	0.534477	0.879369	BnaA09G0144900ZS;BnaC07G0151300ZS
GO:0005774	vacuolar membrane	20	217	0.537354	0.879369	BnaA01G0420000ZS;BnaA02G0067400ZS;BnaA02G0153900ZS;BnaA03G0108300ZS;BnaA03G0217600ZS;BnaA03G0283700ZS;BnaA04G0138600ZS;BnaA07G0175300ZS;BnaA07G0313000ZS;BnaA08G0104700ZS;BnaA08G0238400ZS;BnaA10G0298300ZS;BnaC01G0450600ZS;BnaC02G0243600ZS;BnaC03G0341700ZS;BnaC06G0253800ZS;BnaC06G0356200ZS;BnaC06G0364100ZS;BnaC06G0444900ZS;BnaC07G0453000ZS
GO:0000229	cytoplasmic chromosome	1	8	0.539265	0.879369	BnaC03G0717900ZS
GO:0009317	acetyl-CoA carboxylase complex	1	8	0.539265	0.879369	BnaC02G0073800ZS
GO:0009508	plastid chromosome	1	8	0.539265	0.879369	BnaC03G0717900ZS
GO:0044665	MLL1/2 complex	1	8	0.539265	0.879369	BnaA04G0048300ZS
GO:0055087	Ski complex	1	8	0.539265	0.879369	BnaA08G0157800ZS
GO:0071339	MLL1 complex	1	8	0.539265	0.879369	BnaA04G0048300ZS
GO:0071541	eukaryotic translation initiation factor 3 complex, eIF3m	1	8	0.539265	0.879369	BnaC05G0566900ZS
GO:0005852	eukaryotic translation initiation factor 3 complex	5	53	0.548363	0.891673	BnaA05G0061500ZS;BnaC02G0463400ZS;BnaC05G0566900ZS;BnaC07G0355700ZS;BnaC08G0516300ZS
GO:0071013	catalytic step 2 spliceosome	4	42	0.550853	0.893192	BnaA01G0340700ZS;BnaA05G0040400ZS;BnaA05G0377700ZS;BnaC02G0079900ZS
GO:0005856	cytoskeleton	53	580	0.552633	0.893552	BnaA01G0131300ZS;BnaA01G0340900ZS;BnaA02G0075200ZS;BnaA02G0081700ZS;BnaA02G0081800ZS;BnaA02G0124400ZS;BnaA02G0145800ZS;BnaA02G0154600ZS;BnaA02G0212600ZS;BnaA02G0324700ZS;BnaA03G0100500ZS;BnaA03G0298900ZS;BnaA03G0458700ZS;BnaA05G0043200ZS;BnaA05G0053200ZS;BnaA05G0127800ZS;BnaA05G0330700ZS;BnaA06G0093700ZS;BnaA06G0127700ZS;BnaA06G0327700ZS;BnaA06G0401500ZS;BnaA07G0328000ZS;BnaA07G0355200ZS;BnaA08G0…
GO:0044437	vacuolar part	20	219	0.554471	0.894006	BnaA01G0420000ZS;BnaA02G0067400ZS;BnaA02G0153900ZS;BnaA03G0108300ZS;BnaA03G0217600ZS;BnaA03G0283700ZS;BnaA04G0138600ZS;BnaA07G0175300ZS;BnaA07G0313000ZS;BnaA08G0104700ZS;BnaA08G0238400ZS;BnaA10G0298300ZS;BnaC01G0450600ZS;BnaC02G0243600ZS;BnaC03G0341700ZS;BnaC06G0253800ZS;BnaC06G0356200ZS;BnaC06G0364100ZS;BnaC06G0444900ZS;BnaC07G0453000ZS
GO:0044429	mitochondrial part	49	538	0.561923	0.895329	BnaA01G0419200ZS;BnaA02G0030300ZS;BnaA02G0030900ZS;BnaA02G0083600ZS;BnaA02G0107600ZS;BnaA03G0005000ZS;BnaA03G0139500ZS;BnaA03G0494500ZS;BnaA04G0218100ZS;BnaA05G0397400ZS;BnaA05G0488500ZS;BnaA06G0058100ZS;BnaA06G0101700ZS;BnaA07G0045400ZS;BnaA08G0046400ZS;BnaA08G0170600ZS;BnaA08G0211200ZS;BnaA09G0014700ZS;BnaA09G0056900ZS;BnaA09G0144900ZS;BnaA09G0230100ZS;BnaA09G0564000ZS;BnaC01G0103300ZS;BnaC01G0…
GO:0005819	spindle	6	65	0.562361	0.895329	BnaA02G0075200ZS;BnaA05G0053200ZS;BnaA09G0427800ZS;BnaA09G0578000ZS;BnaC02G0276200ZS;BnaC08G0333900ZS
GO:0005744	mitochondrial inner membrane presequence translocase complex	3	32	0.577073	0.895329	BnaA03G0494500ZS;BnaC02G0269200ZS;BnaC06G0393500ZS
GO:0048471	perinuclear region of cytoplasm	3	32	0.577073	0.895329	BnaA05G0398900ZS;BnaA09G0403300ZS;BnaC02G0155300ZS
GO:0031967	organelle envelope	70	771	0.577495	0.895329	BnaA01G0018500ZS;BnaA01G0419200ZS;BnaA02G0030300ZS;BnaA02G0083600ZS;BnaA02G0107600ZS;BnaA02G0134200ZS;BnaA02G0158300ZS;BnaA02G0240800ZS;BnaA03G0108300ZS;BnaA03G0209000ZS;BnaA03G0217600ZS;BnaA03G0494500ZS;BnaA05G0049900ZS;BnaA05G0368000ZS;BnaA05G0397400ZS;BnaA05G0488500ZS;BnaA06G0058100ZS;BnaA06G0101700ZS;BnaA06G0114500ZS;BnaA07G0045400ZS;BnaA07G0225900ZS;BnaA08G0046400ZS;BnaA08G0170600ZS;BnaA09G0…
GO:0031975	envelope	70	771	0.577495	0.895329	BnaA01G0018500ZS;BnaA01G0419200ZS;BnaA02G0030300ZS;BnaA02G0083600ZS;BnaA02G0107600ZS;BnaA02G0134200ZS;BnaA02G0158300ZS;BnaA02G0240800ZS;BnaA03G0108300ZS;BnaA03G0209000ZS;BnaA03G0217600ZS;BnaA03G0494500ZS;BnaA05G0049900ZS;BnaA05G0368000ZS;BnaA05G0397400ZS;BnaA05G0488500ZS;BnaA06G0058100ZS;BnaA06G0101700ZS;BnaA06G0114500ZS;BnaA07G0045400ZS;BnaA07G0225900ZS;BnaA08G0046400ZS;BnaA08G0170600ZS;BnaA09G0…
GO:0000243	commitment complex	1	9	0.581808	0.895329	BnaA01G0313100ZS
GO:0000408	EKC/KEOPS complex	1	9	0.581808	0.895329	NewGene_10233
GO:0005749	mitochondrial respiratory chain complex II, succinate dehydrogenase complex (ubiquinone)	1	9	0.581808	0.895329	BnaC03G0622900ZS
GO:0031082	BLOC complex	1	9	0.581808	0.895329	BnaC06G0446800ZS
GO:0031083	BLOC-1 complex	1	9	0.581808	0.895329	BnaC06G0446800ZS
GO:0031515	tRNA (m1A) methyltransferase complex	1	9	0.581808	0.895329	BnaA03G0221900ZS
GO:0043527	tRNA methyltransferase complex	1	9	0.581808	0.895329	BnaA03G0221900ZS
GO:0045257	succinate dehydrogenase complex (ubiquinone)	1	9	0.581808	0.895329	BnaC03G0622900ZS
GO:0045273	respiratory chain complex II	1	9	0.581808	0.895329	BnaC03G0622900ZS
GO:0045281	succinate dehydrogenase complex	1	9	0.581808	0.895329	BnaC03G0622900ZS
GO:0045283	fumarate reductase complex	1	9	0.581808	0.895329	BnaC03G0622900ZS
GO:0009898	cytoplasmic side of plasma membrane	2	21	0.589882	0.902913	BnaA03G0108300ZS;BnaA05G0328800ZS
GO:0042646	plastid nucleoid	2	21	0.589882	0.902913	BnaC03G0717900ZS;BnaC06G0356900ZS
GO:0044421	extracellular region part	6	68	0.607484	0.917845	BnaA01G0189800ZS;BnaA02G0099500ZS;BnaA02G0193700ZS;BnaA10G0156400ZS;BnaC02G0108300ZS;BnaC04G0540500ZS
GO:0090575	RNA polymerase II transcription factor complex	8	91	0.610688	0.917845	BnaA07G0342600ZS;BnaC02G0069500ZS;BnaC04G0546900ZS;BnaC05G0569400ZS;BnaC06G0394200ZS;BnaC06G0402800ZS;BnaC08G0473000ZS;NewGene_6038
GO:0009579	thylakoid	33	371	0.615544	0.917845	BnaA01G0114800ZS;BnaA01G0195700ZS;BnaA01G0298400ZS;BnaA02G0004400ZS;BnaA02G0134200ZS;BnaA02G0168400ZS;BnaA02G0234500ZS;BnaA03G0336500ZS;BnaA04G0059800ZS;BnaA04G0221200ZS;BnaA05G0100800ZS;BnaA05G0131500ZS;BnaA05G0463400ZS;BnaA06G0003300ZS;BnaA06G0114500ZS;BnaA07G0190300ZS;BnaA07G0357800ZS;BnaA10G0010800ZS;BnaC01G0490500ZS;BnaC02G0216000ZS;BnaC02G0379200ZS;BnaC02G0504800ZS;BnaC03G0717900ZS;BnaC04G0…
GO:0005778	peroxisomal membrane	3	34	0.619074	0.917845	BnaA05G0054500ZS;BnaA06G0039100ZS;BnaA07G0361800ZS
GO:0030119	AP-type membrane coat adaptor complex	3	34	0.619074	0.917845	BnaA05G0183200ZS;BnaC01G0335800ZS;BnaC07G0171200ZS
GO:0030127	COPII vesicle coat	3	34	0.619074	0.917845	BnaA08G0104200ZS;BnaA08G0255000ZS;NewGene_3536
GO:0031903	microbody membrane	3	34	0.619074	0.917845	BnaA05G0054500ZS;BnaA06G0039100ZS;BnaA07G0361800ZS
GO:0044438	microbody part	3	34	0.619074	0.917845	BnaA05G0054500ZS;BnaA06G0039100ZS;BnaA07G0361800ZS
GO:0044439	peroxisomal part	3	34	0.619074	0.917845	BnaA05G0054500ZS;BnaA06G0039100ZS;BnaA07G0361800ZS
GO:0000276	mitochondrial proton-transporting ATP synthase complex, coupling factor F(o)	1	10	0.620425	0.917845	BnaA08G0170600ZS
GO:0030906	retromer, cargo-selective complex	1	10	0.620425	0.917845	BnaC06G0418900ZS
GO:0031234	extrinsic component of cytoplasmic side of plasma membrane	1	10	0.620425	0.917845	BnaA05G0328800ZS
GO:0072546	ER membrane protein complex	1	10	0.620425	0.917845	BnaA02G0125200ZS
GO:0009534	chloroplast thylakoid	22	250	0.625543	0.923038	BnaA01G0114800ZS;BnaA01G0298400ZS;BnaA02G0004400ZS;BnaA02G0134200ZS;BnaA02G0168400ZS;BnaA03G0336500ZS;BnaA04G0221200ZS;BnaA05G0100800ZS;BnaA06G0114500ZS;BnaA07G0190300ZS;BnaA07G0357800ZS;BnaA10G0010800ZS;BnaC02G0379200ZS;BnaC02G0504800ZS;BnaC03G0717900ZS;BnaC04G0432700ZS;BnaC06G0382000ZS;BnaC06G0421000ZS;BnaC06G0433300ZS;BnaC07G0445700ZS;BnaC08G0364700ZS;NewGene_799
GO:0010008	endosome membrane	5	58	0.63019	0.924431	BnaA04G0225000ZS;BnaA05G0398900ZS;BnaA07G0324800ZS;BnaA10G0279100ZS;BnaC06G0380000ZS
GO:0034357	photosynthetic membrane	28	318	0.632557	0.924431	BnaA01G0114800ZS;BnaA01G0195700ZS;BnaA01G0298400ZS;BnaA02G0004400ZS;BnaA02G0134200ZS;BnaA02G0168400ZS;BnaA02G0234500ZS;BnaA03G0336500ZS;BnaA04G0059800ZS;BnaA04G0221200ZS;BnaA05G0100800ZS;BnaA05G0131500ZS;BnaA06G0003300ZS;BnaA06G0114500ZS;BnaA07G0190300ZS;BnaA07G0357800ZS;BnaC02G0216000ZS;BnaC02G0379200ZS;BnaC02G0504800ZS;BnaC06G0090200ZS;BnaC06G0318800ZS;BnaC06G0382000ZS;BnaC06G0421000ZS;BnaC06G0…
GO:0005689	U12-type spliceosomal complex	2	23	0.640218	0.924431	BnaC07G0085500ZS;BnaC09G0353800ZS
GO:0030173	integral component of Golgi membrane	2	23	0.640218	0.924431	BnaC03G0654100ZS;NewGene_2256
GO:0031228	intrinsic component of Golgi membrane	2	23	0.640218	0.924431	BnaC03G0654100ZS;NewGene_2256
GO:0031976	plastid thylakoid	22	252	0.64058	0.924431	BnaA01G0114800ZS;BnaA01G0298400ZS;BnaA02G0004400ZS;BnaA02G0134200ZS;BnaA02G0168400ZS;BnaA03G0336500ZS;BnaA04G0221200ZS;BnaA05G0100800ZS;BnaA06G0114500ZS;BnaA07G0190300ZS;BnaA07G0357800ZS;BnaA10G0010800ZS;BnaC02G0379200ZS;BnaC02G0504800ZS;BnaC03G0717900ZS;BnaC04G0432700ZS;BnaC06G0382000ZS;BnaC06G0421000ZS;BnaC06G0433300ZS;BnaC07G0445700ZS;BnaC08G0364700ZS;NewGene_799
GO:0045259	proton-transporting ATP synthase complex	5	59	0.645428	0.924431	BnaA02G0030300ZS;BnaA02G0258900ZS;BnaA08G0170600ZS;BnaC02G0033300ZS;BnaC09G0245200ZS
GO:0098798	mitochondrial protein complex	15	174	0.648151	0.924431	BnaA02G0030300ZS;BnaA03G0494500ZS;BnaA08G0046400ZS;BnaA08G0170600ZS;BnaA09G0014700ZS;BnaA09G0144900ZS;BnaC02G0033300ZS;BnaC02G0269200ZS;BnaC03G0140200ZS;BnaC03G0622900ZS;BnaC04G0002900ZS;BnaC05G0565100ZS;BnaC06G0393500ZS;BnaC07G0095300ZS;BnaC07G0151300ZS
GO:0044436	thylakoid part	28	321	0.652408	0.924431	BnaA01G0114800ZS;BnaA01G0195700ZS;BnaA01G0298400ZS;BnaA02G0004400ZS;BnaA02G0134200ZS;BnaA02G0168400ZS;BnaA02G0234500ZS;BnaA03G0336500ZS;BnaA04G0059800ZS;BnaA04G0221200ZS;BnaA05G0100800ZS;BnaA05G0131500ZS;BnaA06G0003300ZS;BnaA06G0114500ZS;BnaA07G0190300ZS;BnaA07G0357800ZS;BnaC02G0216000ZS;BnaC02G0379200ZS;BnaC02G0504800ZS;BnaC06G0090200ZS;BnaC06G0318800ZS;BnaC06G0382000ZS;BnaC06G0421000ZS;BnaC06G0…
GO:0000177	cytoplasmic exosome (RNase complex)	1	11	0.655477	0.924431	BnaA01G0167900ZS
GO:0000347	THO complex	1	11	0.655477	0.924431	BnaA05G0487400ZS
GO:0000777	condensed chromosome kinetochore	1	11	0.655477	0.924431	BnaA09G0578000ZS
GO:0009331	glycerol-3-phosphate dehydrogenase complex	1	11	0.655477	0.924431	BnaA03G0203200ZS
GO:0009986	cell surface	1	11	0.655477	0.924431	BnaC02G0155300ZS
GO:0030425	dendrite	1	11	0.655477	0.924431	BnaC03G0623100ZS
GO:0072686	mitotic spindle	1	11	0.655477	0.924431	BnaC08G0333900ZS
GO:0097447	dendritic tree	1	11	0.655477	0.924431	BnaC03G0623100ZS
GO:1990391	DNA repair complex	1	11	0.655477	0.924431	BnaA03G0272700ZS
GO:0009706	chloroplast inner membrane	2	24	0.663501	0.926835	BnaC02G0088600ZS;BnaC06G0442500ZS
GO:0042721	mitochondrial inner membrane protein insertion complex	2	24	0.663501	0.926835	BnaC03G0140200ZS;BnaC07G0095300ZS
GO:0098562	cytoplasmic side of membrane	2	24	0.663501	0.926835	BnaA03G0108300ZS;BnaA05G0328800ZS
GO:0005794	Golgi apparatus	62	702	0.66364	0.926835	BnaA01G0358100ZS;BnaA01G0399100ZS;BnaA01G0416300ZS;BnaA02G0059200ZS;BnaA02G0063300ZS;BnaA02G0139700ZS;BnaA03G0108300ZS;BnaA03G0569700ZS;BnaA04G0053500ZS;BnaA04G0219400ZS;BnaA04G0221100ZS;BnaA04G0225000ZS;BnaA05G0183200ZS;BnaA05G0332800ZS;BnaA05G0398900ZS;BnaA06G0155900ZS;BnaA06G0446400ZS;BnaA07G0092600ZS;BnaA07G0206300ZS;BnaA07G0299700ZS;BnaA07G0309300ZS;BnaA07G0324800ZS;BnaA07G0329900ZS;BnaA07G0…
GO:0044463	cell projection part	4	49	0.674209	0.937712	BnaC03G0623100ZS;BnaC06G0439200ZS;BnaC09G0480000ZS;NewGene_2613
GO:0005615	extracellular space	5	61	0.674695	0.937712	BnaA01G0189800ZS;BnaA02G0099500ZS;BnaA02G0193700ZS;BnaA10G0156400ZS;BnaC04G0540500ZS
GO:0030131	clathrin adaptor complex	2	25	0.685552	0.941542	BnaC01G0335800ZS;BnaC07G0171200ZS
GO:0000176	nuclear exosome (RNase complex)	1	12	0.687293	0.941542	BnaA01G0167900ZS
GO:0000220	vacuolar proton-transporting V-type ATPase, V0 domain	1	12	0.687293	0.941542	BnaA04G0138600ZS
GO:0005854	nascent polypeptide-associated complex	1	12	0.687293	0.941542	NewGene_100
GO:0019897	extrinsic component of plasma membrane	1	12	0.687293	0.941542	BnaA05G0328800ZS
GO:0045111	intermediate filament cytoskeleton	1	12	0.687293	0.941542	BnaA09G0182600ZS
GO:0009705	plant-type vacuole membrane	3	38	0.69423	0.946528	BnaA02G0153900ZS;BnaA07G0175300ZS;BnaA08G0104700ZS
GO:0046540	U4/U6 x U5 tri-snRNP complex	3	38	0.69423	0.946528	BnaC02G0301400ZS;BnaC06G0324400ZS;BnaC06G0428300ZS
GO:0031225	anchored component of membrane	11	134	0.702205	0.947195	BnaA01G0108300ZS;BnaA01G0191500ZS;BnaA03G0275600ZS;BnaA06G0384800ZS;BnaA07G0272000ZS;BnaA07G0303900ZS;BnaC01G0132100ZS;BnaC01G0242200ZS;BnaC02G0161300ZS;BnaC03G0111500ZS;BnaC03G0477200ZS
GO:0012507	ER to Golgi transport vesicle membrane	4	51	0.704781	0.947195	BnaA04G0225000ZS;BnaA08G0104200ZS;BnaA08G0255000ZS;NewGene_3536
GO:0030118	clathrin coat	4	51	0.704781	0.947195	BnaC01G0335800ZS;BnaC07G0171200ZS;Bnascaffold0026G0011500ZS;NewGene_6920
GO:0098552	side of membrane	2	26	0.706402	0.947195	BnaA03G0108300ZS;BnaA05G0328800ZS
GO:0098805	whole membrane	49	567	0.708833	0.947195	BnaA01G0419200ZS;BnaA01G0420000ZS;BnaA02G0067400ZS;BnaA02G0069000ZS;BnaA02G0153900ZS;BnaA03G0108300ZS;BnaA03G0217600ZS;BnaA03G0283700ZS;BnaA03G0519300ZS;BnaA04G0138600ZS;BnaA04G0225000ZS;BnaA05G0054500ZS;BnaA05G0398900ZS;BnaA06G0039100ZS;BnaA06G0446400ZS;BnaA07G0175300ZS;BnaA07G0313000ZS;BnaA07G0324800ZS;BnaA07G0361800ZS;BnaA08G0104200ZS;BnaA08G0104700ZS;BnaA08G0238400ZS;BnaA08G0255000ZS;BnaA09G0…
GO:0000795	synaptonemal complex	1	13	0.716172	0.947195	BnaA02G0154600ZS
GO:0005801	cis-Golgi network	1	13	0.716172	0.947195	BnaA02G0206600ZS
GO:0005930	axoneme	1	13	0.716172	0.947195	BnaC06G0439200ZS
GO:0016593	Cdc73/Paf1 complex	1	13	0.716172	0.947195	BnaA08G0157800ZS
GO:0031012	extracellular matrix	1	13	0.716172	0.947195	BnaC06G0367900ZS
GO:0031306	intrinsic component of mitochondrial outer membrane	1	13	0.716172	0.947195	BnaA09G0056900ZS
GO:0031307	integral component of mitochondrial outer membrane	1	13	0.716172	0.947195	BnaA09G0056900ZS
GO:0097014	ciliary plasm	1	13	0.716172	0.947195	BnaC06G0439200ZS
GO:0008023	transcription elongation factor complex	2	27	0.726084	0.95758	BnaA03G0207800ZS;BnaA08G0157800ZS
GO:0097526	spliceosomal tri-snRNP complex	3	40	0.72736	0.95758	BnaC02G0301400ZS;BnaC06G0324400ZS;BnaC06G0428300ZS
GO:0030133	transport vesicle	8	102	0.735407	0.965958	BnaA04G0225000ZS;BnaA05G0332800ZS;BnaA06G0155900ZS;BnaA07G0309300ZS;BnaA08G0104200ZS;BnaA08G0255000ZS;BnaC07G0171200ZS;NewGene_3536
GO:0005740	mitochondrial envelope	36	427	0.741337	0.966279	BnaA01G0419200ZS;BnaA02G0030300ZS;BnaA02G0083600ZS;BnaA02G0107600ZS;BnaA03G0494500ZS;BnaA05G0397400ZS;BnaA05G0488500ZS;BnaA06G0058100ZS;BnaA06G0101700ZS;BnaA07G0045400ZS;BnaA08G0046400ZS;BnaA08G0170600ZS;BnaA09G0056900ZS;BnaA09G0144900ZS;BnaA09G0564000ZS;BnaC01G0103300ZS;BnaC01G0321000ZS;BnaC01G0429500ZS;BnaC01G0432100ZS;BnaC01G0495900ZS;BnaC02G0033300ZS;BnaC02G0066600ZS;BnaC02G0110100ZS;BnaC02G0…
GO:0016324	apical plasma membrane	1	14	0.742385	0.966279	BnaA10G0201500ZS
GO:0032838	cell projection cytoplasm	1	14	0.742385	0.966279	BnaC06G0439200ZS
GO:0045177	apical part of cell	1	14	0.742385	0.966279	BnaA10G0201500ZS
GO:0000790	nuclear chromatin	6	79	0.748453	0.968693	BnaA02G0091300ZS;BnaA04G0048300ZS;BnaA09G0057400ZS;BnaC01G0001300ZS;BnaC05G0068900ZS;BnaC08G0124900ZS
GO:0017053	transcriptional repressor complex	3	42	0.757605	0.968693	BnaA01G0398400ZS;BnaA08G0196400ZS;BnaC05G0536300ZS
GO:0030176	integral component of endoplasmic reticulum membrane	4	55	0.759538	0.968693	BnaA01G0079200ZS;BnaA02G0125200ZS;BnaA05G0002200ZS;BnaC03G0202600ZS
GO:0005747	mitochondrial respiratory chain complex I	2	29	0.762098	0.968693	BnaA08G0046400ZS;BnaC04G0002900ZS
GO:0030964	NADH dehydrogenase complex	2	29	0.762098	0.968693	BnaA08G0046400ZS;BnaC04G0002900ZS
GO:0034708	methyltransferase complex	2	29	0.762098	0.968693	BnaA03G0221900ZS;BnaA04G0048300ZS
GO:0045271	respiratory chain complex I	2	29	0.762098	0.968693	BnaA08G0046400ZS;BnaC04G0002900ZS
GO:0009535	chloroplast thylakoid membrane	18	224	0.76495	0.968693	BnaA01G0114800ZS;BnaA01G0298400ZS;BnaA02G0004400ZS;BnaA02G0134200ZS;BnaA03G0336500ZS;BnaA04G0221200ZS;BnaA05G0100800ZS;BnaA06G0114500ZS;BnaA07G0190300ZS;BnaA07G0357800ZS;BnaC02G0379200ZS;BnaC02G0504800ZS;BnaC06G0382000ZS;BnaC06G0421000ZS;BnaC06G0433300ZS;BnaC07G0445700ZS;BnaC08G0364700ZS;NewGene_799
GO:0005779	integral component of peroxisomal membrane	1	15	0.766178	0.968693	BnaA06G0039100ZS
GO:0031231	intrinsic component of peroxisomal membrane	1	15	0.766178	0.968693	BnaA06G0039100ZS
GO:0031252	cell leading edge	1	15	0.766178	0.968693	BnaA09G0182600ZS
GO:0031314	extrinsic component of mitochondrial inner membrane	1	15	0.766178	0.968693	BnaC07G0285200ZS
GO:0031902	late endosome membrane	1	15	0.766178	0.968693	BnaA04G0225000ZS
GO:0031227	intrinsic component of endoplasmic reticulum membrane	4	56	0.771922	0.968712	BnaA01G0079200ZS;BnaA02G0125200ZS;BnaA05G0002200ZS;BnaC03G0202600ZS
GO:1902494	catalytic complex	85	989	0.774823	0.968712	BnaA01G0079200ZS;BnaA01G0114800ZS;BnaA01G0116600ZS;BnaA01G0195700ZS;BnaA01G0340700ZS;BnaA02G0051900ZS;BnaA02G0086400ZS;BnaA02G0091300ZS;BnaA02G0211900ZS;BnaA02G0234500ZS;BnaA02G0359600ZS;BnaA03G0098600ZS;BnaA03G0105300ZS;BnaA03G0108900ZS;BnaA03G0203200ZS;BnaA03G0215300ZS;BnaA03G0221900ZS;BnaA03G0385800ZS;BnaA03G0539700ZS;BnaA04G0047000ZS;BnaA04G0048300ZS;BnaA04G0182300ZS;BnaA05G0040400ZS;BnaA05G0…
GO:0030120	vesicle coat	7	94	0.775751	0.968712	BnaA06G0446400ZS;BnaA08G0104200ZS;BnaA08G0255000ZS;BnaC07G0171200ZS;Bnascaffold0026G0011500ZS;NewGene_3536;NewGene_6920
GO:0055035	plastid thylakoid membrane	18	226	0.777488	0.968712	BnaA01G0114800ZS;BnaA01G0298400ZS;BnaA02G0004400ZS;BnaA02G0134200ZS;BnaA03G0336500ZS;BnaA04G0221200ZS;BnaA05G0100800ZS;BnaA06G0114500ZS;BnaA07G0190300ZS;BnaA07G0357800ZS;BnaC02G0379200ZS;BnaC02G0504800ZS;BnaC06G0382000ZS;BnaC06G0421000ZS;BnaC06G0433300ZS;BnaC07G0445700ZS;BnaC08G0364700ZS;NewGene_799
GO:1902554	serine/threonine protein kinase complex	2	30	0.778514	0.968712	BnaA08G0046800ZS;BnaA08G0265900ZS
GO:0000325	plant-type vacuole	4	57	0.783798	0.968712	BnaA02G0153900ZS;BnaA07G0175300ZS;BnaA08G0104700ZS;BnaC06G0253800ZS
GO:0009654	photosystem II oxygen evolving complex	3	44	0.785077	0.968712	BnaA01G0114800ZS;BnaA01G0195700ZS;BnaA02G0234500ZS
GO:0005665	DNA-directed RNA polymerase II, core complex	1	16	0.787775	0.968712	BnaA03G0108900ZS
GO:0008541	proteasome regulatory particle, lid subcomplex	1	16	0.787775	0.968712	BnaC06G0322400ZS
GO:0009538	photosystem I reaction center	1	16	0.787775	0.968712	BnaC07G0125200ZS
GO:0035097	histone methyltransferase complex	1	16	0.787775	0.968712	BnaA04G0048300ZS
GO:0044455	mitochondrial membrane part	17	216	0.78848	0.968712	BnaA02G0030300ZS;BnaA03G0494500ZS;BnaA08G0046400ZS;BnaA08G0170600ZS;BnaA09G0056900ZS;BnaA09G0144900ZS;BnaA09G0564000ZS;BnaC02G0033300ZS;BnaC02G0269200ZS;BnaC03G0140200ZS;BnaC03G0622900ZS;BnaC04G0002900ZS;BnaC06G0393500ZS;BnaC07G0095300ZS;BnaC07G0151300ZS;BnaC07G0285200ZS;Bnascaffold0025G0025100ZS
GO:0098800	inner mitochondrial membrane protein complex	11	145	0.793418	0.968712	BnaA02G0030300ZS;BnaA03G0494500ZS;BnaA08G0046400ZS;BnaA08G0170600ZS;BnaC02G0033300ZS;BnaC02G0269200ZS;BnaC03G0140200ZS;BnaC03G0622900ZS;BnaC04G0002900ZS;BnaC06G0393500ZS;BnaC07G0095300ZS
GO:1902911	protein kinase complex	2	31	0.793928	0.968712	BnaA08G0046800ZS;BnaA08G0265900ZS
GO:0044459	plasma membrane part	19	241	0.796458	0.968712	BnaA01G0108300ZS;BnaA03G0108300ZS;BnaA03G0275600ZS;BnaA03G0434400ZS;BnaA05G0072900ZS;BnaA05G0328800ZS;BnaA06G0384800ZS;BnaA07G0138800ZS;BnaA07G0261900ZS;BnaA07G0272000ZS;BnaA09G0017700ZS;BnaA09G0676300ZS;BnaA10G0146200ZS;BnaA10G0201500ZS;BnaC01G0132100ZS;BnaC02G0161300ZS;BnaC03G0477200ZS;BnaC05G0197900ZS;BnaC07G0071100ZS
GO:0031966	mitochondrial membrane	33	406	0.803571	0.968712	BnaA01G0419200ZS;BnaA02G0030300ZS;BnaA02G0083600ZS;BnaA02G0107600ZS;BnaA03G0494500ZS;BnaA05G0488500ZS;BnaA06G0058100ZS;BnaA06G0101700ZS;BnaA07G0045400ZS;BnaA08G0046400ZS;BnaA08G0170600ZS;BnaA09G0056900ZS;BnaA09G0144900ZS;BnaA09G0564000ZS;BnaC01G0103300ZS;BnaC01G0321000ZS;BnaC01G0495900ZS;BnaC02G0033300ZS;BnaC02G0066600ZS;BnaC02G0110100ZS;BnaC02G0212700ZS;BnaC02G0269200ZS;BnaC03G0140200ZS;BnaC03G0…
GO:0005758	mitochondrial intermembrane space	1	17	0.807377	0.968712	BnaC01G0432100ZS
GO:0005826	actomyosin contractile ring	1	17	0.807377	0.968712	BnaA08G0032500ZS
GO:0005849	mRNA cleavage factor complex	1	17	0.807377	0.968712	BnaC06G0329800ZS
GO:0016602	CCAAT-binding factor complex	1	17	0.807377	0.968712	BnaC06G0394200ZS
GO:0031970	organelle envelope lumen	1	17	0.807377	0.968712	BnaC01G0432100ZS
GO:0036477	somatodendritic compartment	1	17	0.807377	0.968712	BnaC03G0623100ZS
GO:0045263	proton-transporting ATP synthase complex, coupling factor F(o)	1	17	0.807377	0.968712	BnaA08G0170600ZS
GO:0070938	contractile ring	1	17	0.807377	0.968712	BnaA08G0032500ZS
GO:0032580	Golgi cisterna membrane	2	32	0.808385	0.968712	BnaA07G0329900ZS;BnaC06G0386400ZS
GO:0031984	organelle subcompartment	33	409	0.816192	0.97603	BnaA01G0114800ZS;BnaA01G0298400ZS;BnaA02G0004400ZS;BnaA02G0063300ZS;BnaA02G0134200ZS;BnaA02G0168400ZS;BnaA03G0336500ZS;BnaA03G0569700ZS;BnaA04G0221200ZS;BnaA05G0100800ZS;BnaA05G0398900ZS;BnaA06G0114500ZS;BnaA07G0190300ZS;BnaA07G0324800ZS;BnaA07G0329900ZS;BnaA07G0357800ZS;BnaA09G0681800ZS;BnaA10G0010800ZS;BnaC02G0379200ZS;BnaC02G0504800ZS;BnaC03G0717900ZS;BnaC04G0432700ZS;BnaC05G0548000ZS;BnaC06G0…
GO:0019866	organelle inner membrane	28	352	0.8219	0.978086	BnaA02G0030300ZS;BnaA02G0083600ZS;BnaA03G0494500ZS;BnaA05G0368000ZS;BnaA05G0488500ZS;BnaA06G0058100ZS;BnaA06G0101700ZS;BnaA07G0045400ZS;BnaA08G0046400ZS;BnaA08G0170600ZS;BnaA09G0564000ZS;BnaC01G0103300ZS;BnaC01G0321000ZS;BnaC02G0033300ZS;BnaC02G0088600ZS;BnaC02G0212700ZS;BnaC02G0269200ZS;BnaC03G0140200ZS;BnaC03G0622900ZS;BnaC04G0002900ZS;BnaC05G0547500ZS;BnaC05G0565100ZS;BnaC06G0335800ZS;BnaC06G0…
GO:0010319	stromule	1	18	0.82517	0.978086	BnaA06G0114500ZS
GO:0030904	retromer complex	1	18	0.82517	0.978086	BnaC06G0418900ZS
GO:0071004	U2-type prespliceosome	1	18	0.82517	0.978086	BnaA01G0313100ZS
GO:0005746	mitochondrial respiratory chain	4	61	0.826431	0.978086	BnaA08G0046400ZS;BnaA09G0564000ZS;BnaC03G0622900ZS;BnaC04G0002900ZS
GO:0098588	bounding membrane of organelle	92	1089	0.832523	0.983268	BnaA01G0079200ZS;BnaA01G0416300ZS;BnaA01G0419200ZS;BnaA01G0420000ZS;BnaA02G0059200ZS;BnaA02G0067400ZS;BnaA02G0068100ZS;BnaA02G0069000ZS;BnaA02G0090200ZS;BnaA02G0114100ZS;BnaA02G0125200ZS;BnaA02G0139700ZS;BnaA02G0153900ZS;BnaA03G0108300ZS;BnaA03G0217600ZS;BnaA03G0278400ZS;BnaA03G0283700ZS;BnaA03G0519300ZS;BnaA03G0569700ZS;BnaA04G0138600ZS;BnaA04G0225000ZS;BnaA04G0282800ZS;BnaA05G0002200ZS;BnaA05G0…
GO:0008180	COP9 signalosome	1	19	0.841319	0.988186	BnaA03G0065100ZS
GO:0030286	dynein complex	1	19	0.841319	0.988186	BnaC07G0404800ZS
GO:0044440	endosomal part	5	76	0.841853	0.988186	BnaA04G0225000ZS;BnaA05G0398900ZS;BnaA07G0324800ZS;BnaA10G0279100ZS;BnaC06G0380000ZS
GO:0030662	coated vesicle membrane	8	115	0.843573	0.988186	BnaA04G0225000ZS;BnaA06G0446400ZS;BnaA08G0104200ZS;BnaA08G0255000ZS;BnaC07G0171200ZS;Bnascaffold0026G0011500ZS;NewGene_3536;NewGene_6920
GO:0042651	thylakoid membrane	21	275	0.847474	0.990475	BnaA01G0114800ZS;BnaA01G0195700ZS;BnaA01G0298400ZS;BnaA02G0004400ZS;BnaA02G0134200ZS;BnaA02G0234500ZS;BnaA03G0336500ZS;BnaA04G0059800ZS;BnaA04G0221200ZS;BnaA05G0100800ZS;BnaA06G0114500ZS;BnaA07G0190300ZS;BnaA07G0357800ZS;BnaC02G0379200ZS;BnaC02G0504800ZS;BnaC06G0382000ZS;BnaC06G0421000ZS;BnaC06G0433300ZS;BnaC07G0445700ZS;BnaC08G0364700ZS;NewGene_799
GO:0031312	extrinsic component of organelle membrane	1	20	0.855978	0.990475	BnaC07G0285200ZS
GO:0031463	Cul3-RING ubiquitin ligase complex	1	20	0.855978	0.990475	BnaC06G0337100ZS
GO:0036452	ESCRT complex	1	20	0.855978	0.990475	BnaA10G0279100ZS
GO:0071010	prespliceosome	1	20	0.855978	0.990475	BnaA01G0313100ZS
GO:0000139	Golgi membrane	24	314	0.860238	0.990475	BnaA01G0416300ZS;BnaA02G0059200ZS;BnaA02G0139700ZS;BnaA03G0569700ZS;BnaA06G0446400ZS;BnaA07G0206300ZS;BnaA07G0324800ZS;BnaA07G0329900ZS;BnaA08G0104200ZS;BnaA08G0255000ZS;BnaA09G0407500ZS;BnaA10G0208800ZS;BnaC02G0068800ZS;BnaC03G0654100ZS;BnaC06G0380000ZS;BnaC06G0386400ZS;BnaC06G0427300ZS;BnaC06G0435100ZS;BnaC07G0171200ZS;BnaC09G0371800ZS;NewGene_1564;NewGene_2256;NewGene_4465;NewGene_9726
GO:0005743	mitochondrial inner membrane	25	327	0.864206	0.990475	BnaA02G0030300ZS;BnaA02G0083600ZS;BnaA03G0494500ZS;BnaA05G0488500ZS;BnaA06G0058100ZS;BnaA06G0101700ZS;BnaA07G0045400ZS;BnaA08G0046400ZS;BnaA08G0170600ZS;BnaA09G0564000ZS;BnaC01G0103300ZS;BnaC01G0321000ZS;BnaC02G0033300ZS;BnaC02G0212700ZS;BnaC02G0269200ZS;BnaC03G0140200ZS;BnaC03G0622900ZS;BnaC04G0002900ZS;BnaC05G0547500ZS;BnaC05G0565100ZS;BnaC06G0335800ZS;BnaC06G0393500ZS;BnaC07G0095300ZS;BnaC07G0…
GO:0031090	organelle membrane	127	1500	0.864632	0.990475	BnaA01G0079200ZS;BnaA01G0416300ZS;BnaA01G0419200ZS;BnaA01G0420000ZS;BnaA02G0030300ZS;BnaA02G0059200ZS;BnaA02G0067400ZS;BnaA02G0068100ZS;BnaA02G0069000ZS;BnaA02G0083600ZS;BnaA02G0090200ZS;BnaA02G0107600ZS;BnaA02G0114100ZS;BnaA02G0125200ZS;BnaA02G0139700ZS;BnaA02G0153900ZS;BnaA03G0108300ZS;BnaA03G0217600ZS;BnaA03G0278400ZS;BnaA03G0283700ZS;BnaA03G0494500ZS;BnaA03G0519300ZS;BnaA03G0569700ZS;BnaA04G0…
GO:0031985	Golgi cisterna	2	37	0.867886	0.990475	BnaA07G0329900ZS;BnaC06G0386400ZS
GO:0017119	Golgi transport complex	1	21	0.869282	0.990475	BnaC06G0343100ZS
GO:0005838	proteasome regulatory particle	2	38	0.877533	0.990475	BnaA03G0021400ZS;BnaC06G0322400ZS
GO:0022624	proteasome accessory complex	2	38	0.877533	0.990475	BnaA03G0021400ZS;BnaC06G0322400ZS
GO:0044431	Golgi apparatus part	31	403	0.879335	0.990475	BnaA01G0416300ZS;BnaA02G0059200ZS;BnaA02G0063300ZS;BnaA02G0139700ZS;BnaA03G0569700ZS;BnaA05G0398900ZS;BnaA06G0446400ZS;BnaA07G0206300ZS;BnaA07G0324800ZS;BnaA07G0329900ZS;BnaA08G0104200ZS;BnaA08G0255000ZS;BnaA09G0407500ZS;BnaA09G0681800ZS;BnaA10G0208800ZS;BnaC02G0068800ZS;BnaC03G0654100ZS;BnaC05G0548000ZS;BnaC06G0343100ZS;BnaC06G0380000ZS;BnaC06G0386400ZS;BnaC06G0427300ZS;BnaC06G0435100ZS;BnaC06G0…
GO:0030864	cortical actin cytoskeleton	1	22	0.881359	0.990475	BnaA08G0032500ZS
GO:0005789	endoplasmic reticulum membrane	29	382	0.888121	0.990475	BnaA01G0079200ZS;BnaA02G0068100ZS;BnaA02G0090200ZS;BnaA02G0114100ZS;BnaA02G0125200ZS;BnaA03G0278400ZS;BnaA04G0225000ZS;BnaA04G0282800ZS;BnaA05G0002200ZS;BnaA05G0326200ZS;BnaA06G0155900ZS;BnaA07G0286400ZS;BnaA07G0309300ZS;BnaA07G0360500ZS;BnaA07G0361800ZS;BnaA08G0104200ZS;BnaA08G0264400ZS;BnaA09G0232700ZS;BnaA10G0136700ZS;BnaC01G0091400ZS;BnaC02G0323000ZS;BnaC02G0487700ZS;BnaC03G0202600ZS;BnaC03G0…
GO:0042175	nuclear outer membrane-endoplasmic reticulum membrane network	29	383	0.891099	0.990475	BnaA01G0079200ZS;BnaA02G0068100ZS;BnaA02G0090200ZS;BnaA02G0114100ZS;BnaA02G0125200ZS;BnaA03G0278400ZS;BnaA04G0225000ZS;BnaA04G0282800ZS;BnaA05G0002200ZS;BnaA05G0326200ZS;BnaA06G0155900ZS;BnaA07G0286400ZS;BnaA07G0309300ZS;BnaA07G0360500ZS;BnaA07G0361800ZS;BnaA08G0104200ZS;BnaA08G0264400ZS;BnaA09G0232700ZS;BnaA10G0136700ZS;BnaC01G0091400ZS;BnaC02G0323000ZS;BnaC02G0487700ZS;BnaC03G0202600ZS;BnaC03G0…
GO:0000922	spindle pole	1	23	0.89232	0.990475	BnaC02G0276200ZS
GO:0032155	cell division site part	1	23	0.89232	0.990475	BnaA08G0032500ZS
GO:0098803	respiratory chain complex	3	55	0.893578	0.990475	BnaA08G0046400ZS;BnaC03G0622900ZS;BnaC04G0002900ZS
GO:0005643	nuclear pore	4	70	0.897247	0.990475	BnaA01G0018500ZS;BnaA02G0240800ZS;BnaA05G0049900ZS;BnaC07G0500500ZS
GO:0000148	1,3-beta-D-glucan synthase complex	1	24	0.902268	0.990475	BnaA09G0676300ZS
GO:0005886	plasma membrane	123	1479	0.904031	0.990475	BnaA01G0108300ZS;BnaA01G0183900ZS;BnaA01G0302800ZS;BnaA02G0088000ZS;BnaA02G0125700ZS;BnaA02G0196000ZS;BnaA02G0212600ZS;BnaA02G0324700ZS;BnaA03G0108300ZS;BnaA03G0185300ZS;BnaA03G0229900ZS;BnaA03G0275600ZS;BnaA03G0292300ZS;BnaA03G0390200ZS;BnaA03G0434400ZS;BnaA03G0531700ZS;BnaA03G0569700ZS;BnaA04G0120500ZS;BnaA04G0181400ZS;BnaA05G0036700ZS;BnaA05G0072900ZS;BnaA05G0080200ZS;BnaA05G0140500ZS;BnaA05G0…
GO:0030135	coated vesicle	11	165	0.904156	0.990475	BnaA04G0225000ZS;BnaA05G0332800ZS;BnaA06G0155900ZS;BnaA06G0446400ZS;BnaA07G0309300ZS;BnaA08G0104200ZS;BnaA08G0255000ZS;BnaC07G0171200ZS;Bnascaffold0026G0011500ZS;NewGene_3536;NewGene_6920
GO:0030117	membrane coat	9	140	0.9082	0.990475	BnaA05G0183200ZS;BnaA06G0446400ZS;BnaA08G0104200ZS;BnaA08G0255000ZS;BnaC01G0335800ZS;BnaC07G0171200ZS;Bnascaffold0026G0011500ZS;NewGene_3536;NewGene_6920
GO:0031301	integral component of organelle membrane	9	140	0.9082	0.990475	BnaA01G0079200ZS;BnaA02G0125200ZS;BnaA05G0002200ZS;BnaA06G0039100ZS;BnaA09G0056900ZS;BnaC03G0202600ZS;BnaC03G0654100ZS;Bnascaffold0025G0025100ZS;NewGene_2256
GO:0048475	coated membrane	9	140	0.9082	0.990475	BnaA05G0183200ZS;BnaA06G0446400ZS;BnaA08G0104200ZS;BnaA08G0255000ZS;BnaC01G0335800ZS;BnaC07G0171200ZS;Bnascaffold0026G0011500ZS;NewGene_3536;NewGene_6920
GO:0098796	membrane protein complex	61	769	0.90978	0.990475	BnaA01G0079200ZS;BnaA01G0114800ZS;BnaA01G0195700ZS;BnaA01G0231500ZS;BnaA01G0420000ZS;BnaA02G0004400ZS;BnaA02G0030300ZS;BnaA02G0125200ZS;BnaA02G0134200ZS;BnaA02G0168400ZS;BnaA02G0233800ZS;BnaA02G0234500ZS;BnaA02G0258900ZS;BnaA03G0283700ZS;BnaA03G0494500ZS;BnaA04G0138600ZS;BnaA04G0221200ZS;BnaA04G0225000ZS;BnaA05G0100800ZS;BnaA05G0131500ZS;BnaA05G0183200ZS;BnaA05G0326200ZS;BnaA05G0328800ZS;BnaA06G0…
GO:0005795	Golgi stack	2	42	0.909956	0.990475	BnaA07G0329900ZS;BnaC06G0386400ZS
GO:0009524	phragmoplast	1	25	0.911298	0.990475	BnaC08G0333900ZS
GO:0005768	endosome	12	180	0.912201	0.990475	BnaA02G0196000ZS;BnaA04G0053500ZS;BnaA04G0225000ZS;BnaA05G0398900ZS;BnaA07G0324800ZS;BnaA07G0329100ZS;BnaA09G0681800ZS;BnaA10G0231500ZS;BnaA10G0279100ZS;BnaC06G0380000ZS;BnaC06G0385200ZS;BnaC06G0445500ZS
GO:0031300	intrinsic component of organelle membrane	9	141	0.912267	0.990475	BnaA01G0079200ZS;BnaA02G0125200ZS;BnaA05G0002200ZS;BnaA06G0039100ZS;BnaA09G0056900ZS;BnaC03G0202600ZS;BnaC03G0654100ZS;Bnascaffold0025G0025100ZS;NewGene_2256
GO:0042995	cell projection	5	87	0.913143	0.990475	BnaA04G0203400ZS;BnaC03G0623100ZS;BnaC06G0439200ZS;BnaC09G0480000ZS;NewGene_2613
GO:0005770	late endosome	2	43	0.916702	0.990475	BnaA04G0053500ZS;BnaA04G0225000ZS
GO:0032592	integral component of mitochondrial membrane	2	43	0.916702	0.990475	BnaA09G0056900ZS;Bnascaffold0025G0025100ZS
GO:0098573	intrinsic component of mitochondrial membrane	2	43	0.916702	0.990475	BnaA09G0056900ZS;Bnascaffold0025G0025100ZS
GO:0044432	endoplasmic reticulum part	30	405	0.917266	0.990475	BnaA01G0079200ZS;BnaA02G0068100ZS;BnaA02G0090200ZS;BnaA02G0114100ZS;BnaA02G0125200ZS;BnaA03G0278400ZS;BnaA04G0225000ZS;BnaA04G0282800ZS;BnaA05G0002200ZS;BnaA05G0326200ZS;BnaA06G0155900ZS;BnaA07G0286400ZS;BnaA07G0309300ZS;BnaA07G0360500ZS;BnaA07G0361800ZS;BnaA08G0104200ZS;BnaA08G0255000ZS;BnaA08G0264400ZS;BnaA09G0232700ZS;BnaA10G0136700ZS;BnaC01G0091400ZS;BnaC02G0323000ZS;BnaC02G0487700ZS;BnaC03G0…
GO:0005815	microtubule organizing center	3	59	0.918774	0.990475	BnaC02G0276200ZS;BnaC09G0480000ZS;NewGene_2613
GO:0000502	proteasome complex	8	131	0.924982	0.990475	BnaA01G0079200ZS;BnaA01G0201900ZS;BnaA02G0236100ZS;BnaA03G0021400ZS;BnaA07G0356500ZS;BnaC06G0322400ZS;BnaC06G0419700ZS;NewGene_1569
GO:0016023	cytoplasmic, membrane-bounded vesicle	15	223	0.926711	0.990475	BnaA04G0225000ZS;BnaA05G0332800ZS;BnaA06G0155900ZS;BnaA06G0446400ZS;BnaA07G0309300ZS;BnaA07G0324800ZS;BnaA08G0104200ZS;BnaA08G0255000ZS;BnaA09G0647800ZS;BnaA09G0697600ZS;BnaC06G0380000ZS;BnaC07G0171200ZS;Bnascaffold0026G0011500ZS;NewGene_3536;NewGene_6920
GO:0031988	membrane-bounded vesicle	15	223	0.926711	0.990475	BnaA04G0225000ZS;BnaA05G0332800ZS;BnaA06G0155900ZS;BnaA06G0446400ZS;BnaA07G0309300ZS;BnaA07G0324800ZS;BnaA08G0104200ZS;BnaA08G0255000ZS;BnaA09G0647800ZS;BnaA09G0697600ZS;BnaC06G0380000ZS;BnaC07G0171200ZS;Bnascaffold0026G0011500ZS;NewGene_3536;NewGene_6920
GO:0019898	extrinsic component of membrane	5	90	0.92687	0.990475	BnaA01G0114800ZS;BnaA01G0195700ZS;BnaA03G0519300ZS;BnaA05G0328800ZS;BnaC07G0285200ZS
GO:0012510	trans-Golgi network transport vesicle membrane	1	27	0.926933	0.990475	BnaC07G0171200ZS
GO:0030130	clathrin coat of trans-Golgi network vesicle	1	27	0.926933	0.990475	BnaC07G0171200ZS
GO:0030140	trans-Golgi network transport vesicle	1	27	0.926933	0.990475	BnaC07G0171200ZS
GO:0031201	SNARE complex	1	27	0.926933	0.990475	BnaA04G0225000ZS
GO:0098590	plasma membrane region	1	27	0.926933	0.990475	BnaA10G0201500ZS
GO:0033179	proton-transporting V-type ATPase, V0 domain	2	45	0.928791	0.990475	BnaA01G0231500ZS;BnaA04G0138600ZS
GO:0030658	transport vesicle membrane	5	91	0.930997	0.990475	BnaA04G0225000ZS;BnaA08G0104200ZS;BnaA08G0255000ZS;BnaC07G0171200ZS;NewGene_3536
GO:0015629	actin cytoskeleton	8	133	0.931977	0.990475	BnaA02G0124400ZS;BnaA02G0145800ZS;BnaA03G0100500ZS;BnaA03G0298900ZS;BnaA05G0127800ZS;BnaA07G0328000ZS;BnaA08G0032500ZS;BnaC06G0383900ZS
GO:0044433	cytoplasmic vesicle part	11	174	0.934739	0.990475	BnaA04G0225000ZS;BnaA05G0398900ZS;BnaA06G0446400ZS;BnaA07G0324800ZS;BnaA08G0104200ZS;BnaA08G0255000ZS;BnaC06G0380000ZS;BnaC07G0171200ZS;Bnascaffold0026G0011500ZS;NewGene_3536;NewGene_6920
GO:0031410	cytoplasmic vesicle	21	302	0.934758	0.990475	BnaA01G0426900ZS;BnaA03G0311000ZS;BnaA04G0053500ZS;BnaA04G0225000ZS;BnaA05G0332800ZS;BnaA05G0398900ZS;BnaA06G0155900ZS;BnaA06G0446400ZS;BnaA07G0309300ZS;BnaA07G0324800ZS;BnaA08G0104200ZS;BnaA08G0255000ZS;BnaA09G0407500ZS;BnaA09G0647800ZS;BnaA09G0681800ZS;BnaA09G0697600ZS;BnaC06G0380000ZS;BnaC07G0171200ZS;Bnascaffold0026G0011500ZS;NewGene_3536;NewGene_6920
GO:1990204	oxidoreductase complex	8	134	0.935257	0.990475	BnaA01G0114800ZS;BnaA01G0195700ZS;BnaA02G0234500ZS;BnaA03G0203200ZS;BnaA08G0046400ZS;BnaC02G0162500ZS;BnaC03G0622900ZS;BnaC04G0002900ZS
GO:0019773	proteasome core complex, alpha-subunit complex	1	29	0.939813	0.991386	BnaA02G0236100ZS
GO:0031982	vesicle	22	319	0.943975	0.991386	BnaA01G0426900ZS;BnaA03G0311000ZS;BnaA04G0053500ZS;BnaA04G0225000ZS;BnaA05G0332800ZS;BnaA05G0398900ZS;BnaA06G0155900ZS;BnaA06G0446400ZS;BnaA07G0309300ZS;BnaA07G0324800ZS;BnaA08G0104200ZS;BnaA08G0255000ZS;BnaA09G0407500ZS;BnaA09G0647800ZS;BnaA09G0681800ZS;BnaA09G0697600ZS;BnaC06G0380000ZS;BnaC06G0414400ZS;BnaC07G0171200ZS;Bnascaffold0026G0011500ZS;NewGene_3536;NewGene_6920
GO:0012506	vesicle membrane	8	137	0.944278	0.991386	BnaA04G0225000ZS;BnaA06G0446400ZS;BnaA08G0104200ZS;BnaA08G0255000ZS;BnaC07G0171200ZS;Bnascaffold0026G0011500ZS;NewGene_3536;NewGene_6920
GO:0030659	cytoplasmic vesicle membrane	8	137	0.944278	0.991386	BnaA04G0225000ZS;BnaA06G0446400ZS;BnaA08G0104200ZS;BnaA08G0255000ZS;BnaC07G0171200ZS;Bnascaffold0026G0011500ZS;NewGene_3536;NewGene_6920
GO:0030126	COPI vesicle coat	1	30	0.945375	0.991386	BnaA06G0446400ZS
GO:0033177	proton-transporting two-sector ATPase complex, proton-transporting domain	3	65	0.94648	0.991386	BnaA01G0231500ZS;BnaA04G0138600ZS;BnaA08G0170600ZS
GO:0005871	kinesin complex	1	31	0.950423	0.993702	BnaA01G0340900ZS
GO:0090568	nuclear transcriptional repressor complex	1	32	0.955005	0.994112	BnaA08G0196400ZS
GO:0005635	nuclear envelope	6	114	0.957956	0.994112	BnaA01G0018500ZS;BnaA02G0158300ZS;BnaA02G0240800ZS;BnaA05G0049900ZS;BnaC07G0500500ZS;BnaC08G0333900ZS
GO:0032153	cell division site	1	33	0.959163	0.994112	BnaA08G0032500ZS
GO:0005839	proteasome core complex	3	69	0.959758	0.994112	BnaA01G0201900ZS;BnaA02G0236100ZS;NewGene_1569
GO:0030136	clathrin-coated vesicle	3	70	0.962557	0.994112	BnaC07G0171200ZS;Bnascaffold0026G0011500ZS;NewGene_6920
GO:0030137	COPI-coated vesicle	1	34	0.962937	0.994112	BnaA06G0446400ZS
GO:0030663	COPI-coated vesicle membrane	1	34	0.962937	0.994112	BnaA06G0446400ZS
GO:0070469	respiratory chain	6	118	0.966671	0.996175	BnaA05G0488500ZS;BnaA08G0046400ZS;BnaA09G0564000ZS;BnaC03G0622900ZS;BnaC04G0002900ZS;BnaC05G0547500ZS
GO:0005811	lipid particle	3	73	0.969894	0.997705	BnaA05G0474300ZS;BnaC02G0487600ZS;BnaC06G0320800ZS
GO:0098797	plasma membrane protein complex	2	60	0.978837	1	BnaA05G0328800ZS;BnaA09G0676300ZS
GO:0005576	extracellular region	73	977	0.979255	1	BnaA01G0189800ZS;BnaA01G0353900ZS;BnaA01G0374800ZS;BnaA02G0005900ZS;BnaA02G0011500ZS;BnaA02G0099500ZS;BnaA02G0100800ZS;BnaA02G0182000ZS;BnaA02G0193700ZS;BnaA02G0388200ZS;BnaA03G0005800ZS;BnaA03G0184500ZS;BnaA03G0193400ZS;BnaA03G0213500ZS;BnaA03G0337800ZS;BnaA03G0389200ZS;BnaA03G0517200ZS;BnaA03G0526400ZS;BnaA03G0562900ZS;BnaA03G0566000ZS;BnaA03G0573400ZS;BnaA04G0146000ZS;BnaA05G0020000ZS;BnaA05G0…
GO:0005684	U2-type spliceosomal complex	1	43	0.984519	1	BnaA01G0313100ZS
GO:0005783	endoplasmic reticulum	46	667	0.987854	1	BnaA01G0079200ZS;BnaA01G0200400ZS;BnaA01G0358100ZS;BnaA02G0068100ZS;BnaA02G0090200ZS;BnaA02G0114100ZS;BnaA02G0125200ZS;BnaA02G0158300ZS;BnaA03G0108300ZS;BnaA03G0278400ZS;BnaA04G0225000ZS;BnaA04G0282800ZS;BnaA05G0002200ZS;BnaA05G0326200ZS;BnaA05G0332800ZS;BnaA06G0155900ZS;BnaA07G0286400ZS;BnaA07G0309300ZS;BnaA07G0360500ZS;BnaA07G0361800ZS;BnaA07G0377300ZS;BnaA08G0018600ZS;BnaA08G0104200ZS;BnaA08G0…
GO:0030660	Golgi-associated vesicle membrane	2	68	0.989149	1	BnaA06G0446400ZS;BnaC07G0171200ZS
GO:0005798	Golgi-associated vesicle	2	69	0.990026	1	BnaA06G0446400ZS;BnaC07G0171200ZS
GO:0000159	protein phosphatase type 2A complex	1	53	0.994133	1	BnaA08G0020800ZS
GO:0008287	protein serine/threonine phosphatase complex	1	55	0.995169	1	BnaA08G0020800ZS
GO:1903293	phosphatase complex	1	55	0.995169	1	BnaA08G0020800ZS
GO:0098589	membrane region	1	61	0.997301	1	BnaA10G0201500ZS
GO:0012505	endomembrane system	115	1598	0.998794	1	BnaA01G0018500ZS;BnaA01G0079200ZS;BnaA01G0200400ZS;BnaA01G0358100ZS;BnaA01G0399100ZS;BnaA01G0416300ZS;BnaA01G0426900ZS;BnaA02G0059200ZS;BnaA02G0063300ZS;BnaA02G0068100ZS;BnaA02G0090200ZS;BnaA02G0114100ZS;BnaA02G0125200ZS;BnaA02G0139700ZS;BnaA02G0158300ZS;BnaA02G0196000ZS;BnaA02G0240800ZS;BnaA03G0108300ZS;BnaA03G0278400ZS;BnaA03G0311000ZS;BnaA03G0569700ZS;BnaA04G0053500ZS;BnaA04G0219400ZS;BnaA04G0…
GO:0016021	integral component of membrane	1002	11888	0.999979	1	BnaA01G0015400ZS;BnaA01G0033700ZS;BnaA01G0054900ZS;BnaA01G0063300ZS;BnaA01G0063400ZS;BnaA01G0064900ZS;BnaA01G0072500ZS;BnaA01G0074800ZS;BnaA01G0079200ZS;BnaA01G0084000ZS;BnaA01G0084200ZS;BnaA01G0084500ZS;BnaA01G0090900ZS;BnaA01G0133500ZS;BnaA01G0135900ZS;BnaA01G0137200ZS;BnaA01G0159700ZS;BnaA01G0193500ZS;BnaA01G0200100ZS;BnaA01G0200400ZS;BnaA01G0204500ZS;BnaA01G0205600ZS;BnaA01G0207400ZS;BnaA01G0…
GO:0031224	intrinsic component of membrane	1012	11999	0.99998	1	BnaA01G0015400ZS;BnaA01G0033700ZS;BnaA01G0054900ZS;BnaA01G0063300ZS;BnaA01G0063400ZS;BnaA01G0064900ZS;BnaA01G0072500ZS;BnaA01G0074800ZS;BnaA01G0079200ZS;BnaA01G0084000ZS;BnaA01G0084200ZS;BnaA01G0084500ZS;BnaA01G0090900ZS;BnaA01G0108300ZS;BnaA01G0133500ZS;BnaA01G0135900ZS;BnaA01G0137200ZS;BnaA01G0159700ZS;BnaA01G0191500ZS;BnaA01G0193500ZS;BnaA01G0200100ZS;BnaA01G0200400ZS;BnaA01G0204500ZS;BnaA01G0…
GO:0044425	membrane part	1057	12623	0.999998	1	BnaA01G0015400ZS;BnaA01G0033700ZS;BnaA01G0054900ZS;BnaA01G0063300ZS;BnaA01G0063400ZS;BnaA01G0064900ZS;BnaA01G0072500ZS;BnaA01G0074800ZS;BnaA01G0079200ZS;BnaA01G0084000ZS;BnaA01G0084200ZS;BnaA01G0084500ZS;BnaA01G0090900ZS;BnaA01G0108300ZS;BnaA01G0114800ZS;BnaA01G0133500ZS;BnaA01G0135900ZS;BnaA01G0137200ZS;BnaA01G0159700ZS;BnaA01G0191500ZS;BnaA01G0193500ZS;BnaA01G0195700ZS;BnaA01G0200100ZS;BnaA01G0…
GO:0016020	membrane	1188	14169	1	1	BnaA01G0015400ZS;BnaA01G0033700ZS;BnaA01G0054900ZS;BnaA01G0063300ZS;BnaA01G0063400ZS;BnaA01G0064900ZS;BnaA01G0072500ZS;BnaA01G0074800ZS;BnaA01G0079200ZS;BnaA01G0084000ZS;BnaA01G0084200ZS;BnaA01G0084500ZS;BnaA01G0090900ZS;BnaA01G0108300ZS;BnaA01G0114800ZS;BnaA01G0133500ZS;BnaA01G0135900ZS;BnaA01G0137200ZS;BnaA01G0159700ZS;BnaA01G0183900ZS;BnaA01G0191500ZS;BnaA01G0193500ZS;BnaA01G0195700ZS;BnaA01G0…
GO:0005575	cellular_component	2455	26595	1	1	BnaA01G0008000ZS;BnaA01G0013700ZS;BnaA01G0015400ZS;BnaA01G0018500ZS;BnaA01G0018900ZS;BnaA01G0033700ZS;BnaA01G0036700ZS;BnaA01G0038800ZS;BnaA01G0054900ZS;BnaA01G0059500ZS;BnaA01G0062700ZS;BnaA01G0063300ZS;BnaA01G0063400ZS;BnaA01G0064900ZS;BnaA01G0065100ZS;BnaA01G0072500ZS;BnaA01G0073700ZS;BnaA01G0074800ZS;BnaA01G0077900ZS;BnaA01G0079200ZS;BnaA01G0079500ZS;BnaA01G0084000ZS;BnaA01G0084200ZS;BnaA01G0…
naC06G0378100ZS;BnaC06G0378400ZS;BnaC06G0378900ZS;BnaC06G0379200ZS;BnaC06G0379700ZS;BnaC06G0379800ZS;BnaC06G0380000ZS;BnaC06G0381100ZS;BnaC06G0381200ZS;BnaC06G0381500ZS;BnaC06G0381700ZS;BnaC06G0381800ZS;BnaC06G0382000ZS;BnaC06G0382700ZS;BnaC06G0383700ZS;BnaC06G0383900ZS;BnaC06G0384200ZS;BnaC06G0384300ZS;BnaC06G0385200ZS;BnaC06G0385400ZS;BnaC06G0385700ZS;BnaC06G0386300ZS;BnaC06G0386400ZS;BnaC06G03…
GO:0005198	structural molecule activity	184	1166	2.60599e-11	3.11677e-08	BnaA01G0018500ZS;BnaA01G0059500ZS;BnaA01G0266500ZS;BnaA01G0324900ZS;BnaA01G0373400ZS;BnaA01G0401000ZS;BnaA01G0422000ZS;BnaA02G0072200ZS;BnaA02G0081700ZS;BnaA02G0081800ZS;BnaA02G0121900ZS;BnaA02G0166200ZS;BnaA02G0240800ZS;BnaA03G0087300ZS;BnaA03G0087900ZS;BnaA03G0114800ZS;BnaA03G0173300ZS;BnaA03G0209000ZS;BnaA03G0209700ZS;BnaA03G0232900ZS;BnaA03G0275800ZS;BnaA03G0313700ZS;BnaA03G0458700ZS;BnaA03G0…
GO:0003735	structural constituent of ribosome	154	943	9.15373e-11	5.47393e-08	BnaA01G0059500ZS;BnaA01G0266500ZS;BnaA01G0324900ZS;BnaA01G0373400ZS;BnaA01G0401000ZS;BnaA01G0422000ZS;BnaA02G0072200ZS;BnaA02G0121900ZS;BnaA02G0166200ZS;BnaA03G0087300ZS;BnaA03G0087900ZS;BnaA03G0114800ZS;BnaA03G0173300ZS;BnaA03G0209000ZS;BnaA03G0232900ZS;BnaA03G0275800ZS;BnaA03G0313700ZS;BnaA03G0539700ZS;BnaA04G0017200ZS;BnaA04G0067600ZS;BnaA04G0208300ZS;BnaA04G0218100ZS;BnaA04G0232300ZS;BnaA04G0…
GO:0003723	RNA binding	305	2434	1.62937e-06	0.000649576	BnaA01G0013700ZS;BnaA01G0067200ZS;BnaA01G0090900ZS;BnaA01G0093000ZS;BnaA01G0106100ZS;BnaA01G0107000ZS;BnaA01G0110300ZS;BnaA01G0111800ZS;BnaA01G0160300ZS;BnaA01G0160900ZS;BnaA01G0201500ZS;BnaA01G0266500ZS;BnaA01G0274200ZS;BnaA01G0313100ZS;BnaA01G0324900ZS;BnaA01G0325900ZS;BnaA01G0362700ZS;BnaA01G0373500ZS;BnaA01G0405600ZS;BnaA01G0413900ZS;BnaA01G0416600ZS;BnaA02G0066700ZS;BnaA02G0069900ZS;BnaA02G0…
GO:0005200	structural constituent of cytoskeleton	16	62	0.000217428	0.0582506	BnaA02G0081700ZS;BnaA02G0081800ZS;BnaA03G0458700ZS;BnaA06G0126600ZS;BnaA07G0213500ZS;BnaA07G0355200ZS;BnaA08G0257100ZS;BnaC01G0135200ZS;BnaC02G0096800ZS;BnaC02G0096900ZS;BnaC02G0154000ZS;BnaC02G0500000ZS;BnaC04G0272800ZS;BnaC06G0418100ZS;BnaC07G0370200ZS;BnaC08G0124900ZS
GO:0008168	methyltransferase activity	84	589	0.000243522	0.0582506	BnaA01G0111800ZS;BnaA01G0160300ZS;BnaA01G0302800ZS;BnaA01G0416600ZS;BnaA02G0068800ZS;BnaA02G0072300ZS;BnaA02G0154200ZS;BnaA02G0226700ZS;BnaA03G0091400ZS;BnaA03G0141000ZS;BnaA03G0244300ZS;BnaA03G0271100ZS;BnaA03G0488500ZS;BnaA04G0037700ZS;BnaA04G0070800ZS;BnaA05G0065100ZS;BnaA06G0032800ZS;BnaA06G0047900ZS;BnaA06G0332100ZS;BnaA06G0359200ZS;BnaA06G0385100ZS;BnaA06G0392600ZS;BnaA06G0414600ZS;BnaA06G0…
GO:0003871	5-methyltetrahydropteroyltriglutamate-homocysteine S-methyltransferase activity	5	8	0.000377567	0.0616136	BnaA02G0072300ZS;BnaA03G0091400ZS;BnaA10G0170100ZS;BnaC02G0084700ZS;BnaC03G0086800ZS
GO:0042085	5-methyltetrahydropteroyltri-L-glutamate-dependent methyltransferase activity	5	8	0.000377567	0.0616136	BnaA02G0072300ZS;BnaA03G0091400ZS;BnaA10G0170100ZS;BnaC02G0084700ZS;BnaC03G0086800ZS
GO:0003883	CTP synthase activity	7	16	0.000423344	0.0616136	BnaA05G0424300ZS;BnaA07G0082900ZS;BnaC01G0456500ZS;BnaC05G0267800ZS;BnaC05G0476200ZS;BnaC07G0094300ZS;BnaC07G0433200ZS
GO:0008172	S-methyltransferase activity	6	12	0.000463647	0.0616136	BnaA02G0072300ZS;BnaA03G0091400ZS;BnaA06G0392600ZS;BnaA10G0170100ZS;BnaC02G0084700ZS;BnaC03G0086800ZS
GO:0016741	transferase activity, transferring one-carbon groups	86	628	0.000761367	0.0910595	BnaA01G0111800ZS;BnaA01G0160300ZS;BnaA01G0302800ZS;BnaA01G0416600ZS;BnaA02G0068800ZS;BnaA02G0072300ZS;BnaA02G0154200ZS;BnaA02G0226700ZS;BnaA03G0091400ZS;BnaA03G0141000ZS;BnaA03G0244300ZS;BnaA03G0271100ZS;BnaA03G0488500ZS;BnaA04G0037700ZS;BnaA04G0070800ZS;BnaA05G0065100ZS;BnaA06G0032800ZS;BnaA06G0047900ZS;BnaA06G0332100ZS;BnaA06G0359200ZS;BnaA06G0385100ZS;BnaA06G0392600ZS;BnaA06G0414600ZS;BnaA06G0…
GO:0046857	oxidoreductase activity, acting on other nitrogenous compounds as donors, with NAD or NADP as acceptor	4	6	0.00114017	0.123968	BnaA07G0326200ZS;BnaA07G0369900ZS;BnaC06G0382000ZS;BnaC06G0434700ZS
GO:0004654	polyribonucleotide nucleotidyltransferase activity	6	14	0.00126939	0.126516	BnaA03G0059600ZS;BnaC03G0068400ZS;BnaC03G0350900ZS;BnaC05G0552200ZS;BnaC09G0516100ZS;Bnascaffold2773G0000100ZS
GO:0015399	primary active transmembrane transporter activity	53	364	0.00197469	0.14459	BnaA01G0074800ZS;BnaA01G0084200ZS;BnaA01G0230200ZS;BnaA01G0362400ZS;BnaA01G0420000ZS;BnaA02G0030300ZS;BnaA02G0233800ZS;BnaA02G0233900ZS;BnaA02G0258900ZS;BnaA03G0283700ZS;BnaA03G0482500ZS;BnaA03G0564100ZS;BnaA04G0110700ZS;BnaA04G0138600ZS;BnaA04G0181400ZS;BnaA05G0080200ZS;BnaA05G0172200ZS;BnaA07G0329600ZS;BnaA07G0377600ZS;BnaA07G0378600ZS;BnaA07G0378700ZS;BnaA08G0141400ZS;BnaA08G0187200ZS;BnaA08G0…
GO:0015405	P-P-bond-hydrolysis-driven transmembrane transporter activity	53	364	0.00197469	0.14459	BnaA01G0074800ZS;BnaA01G0084200ZS;BnaA01G0230200ZS;BnaA01G0362400ZS;BnaA01G0420000ZS;BnaA02G0030300ZS;BnaA02G0233800ZS;BnaA02G0233900ZS;BnaA02G0258900ZS;BnaA03G0283700ZS;BnaA03G0482500ZS;BnaA03G0564100ZS;BnaA04G0110700ZS;BnaA04G0138600ZS;BnaA04G0181400ZS;BnaA05G0080200ZS;BnaA05G0172200ZS;BnaA07G0329600ZS;BnaA07G0377600ZS;BnaA07G0378600ZS;BnaA07G0378700ZS;BnaA08G0141400ZS;BnaA08G0187200ZS;BnaA08G0…
GO:0016634	oxidoreductase activity, acting on the CH-CH group of donors, oxygen as acceptor	7	20	0.00202363	0.14459	BnaA06G0300700ZS;BnaA09G0090400ZS;BnaA09G0701500ZS;BnaA10G0010800ZS;BnaC05G0045500ZS;BnaC09G0086600ZS;Bnascaffold1706G0000200ZS
GO:0008173	RNA methyltransferase activity	17	82	0.00206242	0.14459	BnaA01G0111800ZS;BnaA01G0416600ZS;BnaA03G0244300ZS;BnaA03G0488500ZS;BnaA05G0065100ZS;BnaA06G0032800ZS;BnaA06G0332100ZS;BnaA06G0385100ZS;BnaA07G0008200ZS;BnaA10G0192900ZS;BnaC01G0011000ZS;BnaC01G0105900ZS;BnaC01G0246500ZS;BnaC01G0498800ZS;BnaC04G0006000ZS;BnaC04G0436700ZS;BnaC07G0019300ZS
GO:0009982	pseudouridine synthase activity	9	31	0.00213105	0.14459	BnaA03G0140900ZS;BnaA07G0378500ZS;BnaC02G0364400ZS;BnaC03G0169800ZS;BnaC04G0491100ZS;BnaC06G0204000ZS;BnaC06G0420200ZS;BnaC06G0445400ZS;NewGene_7965
GO:0017057	6-phosphogluconolactonase activity	5	11	0.00242469	0.14459	BnaA01G0218700ZS;BnaA09G0067900ZS;NewGene_1915;NewGene_8420;NewGene_8421
GO:0050486	intramolecular transferase activity, transferring hydroxy groups	5	11	0.00242469	0.14459	BnaA07G0250300ZS;BnaC02G0284200ZS;BnaC06G0276200ZS;BnaC06G0409700ZS;BnaC09G0267200ZS
GO:0016661	oxidoreductase activity, acting on other nitrogenous compounds as donors	4	7	0.00245509	0.14459	BnaA07G0326200ZS;BnaA07G0369900ZS;BnaC06G0382000ZS;BnaC06G0434700ZS
GO:0000988	transcription factor activity, protein binding	36	228	0.00253879	0.14459	BnaA01G0101200ZS;BnaA01G0214800ZS;BnaA01G0363300ZS;BnaA01G0419800ZS;BnaA01G0420400ZS;BnaA02G0011400ZS;BnaA02G0057000ZS;BnaA02G0082600ZS;BnaA02G0160500ZS;BnaA03G0314400ZS;BnaA03G0539700ZS;BnaA04G0237300ZS;BnaA05G0380600ZS;BnaA06G0106400ZS;BnaA07G0315000ZS;BnaA07G0379400ZS;BnaA08G0205900ZS;BnaA08G0299000ZS;BnaA09G0012400ZS;BnaA09G0412500ZS;BnaC01G0015600ZS;BnaC02G0066400ZS;BnaC02G0098300ZS;BnaC03G0…
GO:0003712	transcription cofactor activity	33	207	0.00319854	0.172459	BnaA01G0101200ZS;BnaA01G0214800ZS;BnaA01G0363300ZS;BnaA01G0419800ZS;BnaA01G0420400ZS;BnaA02G0011400ZS;BnaA02G0057000ZS;BnaA02G0082600ZS;BnaA02G0160500ZS;BnaA03G0539700ZS;BnaA05G0380600ZS;BnaA06G0106400ZS;BnaA07G0315000ZS;BnaA07G0379400ZS;BnaA08G0205900ZS;BnaA09G0012400ZS;BnaA09G0412500ZS;BnaC01G0015600ZS;BnaC02G0066400ZS;BnaC02G0098300ZS;BnaC03G0099700ZS;BnaC05G0424600ZS;BnaC06G0303000ZS;BnaC06G0…
GO:0048037	cofactor binding	104	822	0.00331652	0.172459	BnaA01G0083700ZS;BnaA01G0200500ZS;BnaA01G0223700ZS;BnaA01G0293000ZS;BnaA01G0416200ZS;BnaA02G0005400ZS;BnaA02G0030900ZS;BnaA02G0059400ZS;BnaA02G0080200ZS;BnaA02G0088800ZS;BnaA02G0108600ZS;BnaA02G0132800ZS;BnaA02G0154200ZS;BnaA02G0177900ZS;BnaA02G0203200ZS;BnaA02G0263300ZS;BnaA02G0353800ZS;BnaA03G0011200ZS;BnaA03G0184700ZS;BnaA03G0203200ZS;BnaA03G0229900ZS;BnaA03G0389500ZS;BnaA04G0279900ZS;BnaA05G0…
GO:0016157	sucrose synthase activity	5	12	0.00382544	0.190634	BnaA03G0090400ZS;BnaA07G0338200ZS;BnaC03G0102700ZS;BnaC06G0283800ZS;BnaC09G0457100ZS
GO:0000989	transcription factor activity, transcription factor binding	33	211	0.00432992	0.207144	BnaA01G0101200ZS;BnaA01G0214800ZS;BnaA01G0363300ZS;BnaA01G0419800ZS;BnaA01G0420400ZS;BnaA02G0011400ZS;BnaA02G0057000ZS;BnaA02G0082600ZS;BnaA02G0160500ZS;BnaA03G0539700ZS;BnaA05G0380600ZS;BnaA06G0106400ZS;BnaA07G0315000ZS;BnaA07G0379400ZS;BnaA08G0205900ZS;BnaA09G0012400ZS;BnaA09G0412500ZS;BnaC01G0015600ZS;BnaC02G0066400ZS;BnaC02G0098300ZS;BnaC03G0099700ZS;BnaC05G0424600ZS;BnaC06G0303000ZS;BnaC06G0…
GO:0016818	hydrolase activity, acting on acid anhydrides, in phosphorus-containing anhydrides	175	1497	0.00582017	0.248959	BnaA01G0074800ZS;BnaA01G0084200ZS;BnaA01G0325900ZS;BnaA01G0340900ZS;BnaA01G0350800ZS;BnaA01G0359200ZS;BnaA01G0362400ZS;BnaA01G0420000ZS;BnaA01G0422600ZS;BnaA02G0030300ZS;BnaA02G0081700ZS;BnaA02G0081800ZS;BnaA02G0083100ZS;BnaA02G0083500ZS;BnaA02G0091300ZS;BnaA02G0096900ZS;BnaA02G0129000ZS;BnaA02G0154900ZS;BnaA02G0233800ZS;BnaA02G0233900ZS;BnaA02G0251700ZS;BnaA02G0258900ZS;BnaA02G0296300ZS;BnaA03G0…
GO:0008170	N-methyltransferase activity	20	114	0.00672936	0.248959	BnaA01G0302800ZS;BnaA01G0416600ZS;BnaA02G0068800ZS;BnaA06G0032800ZS;BnaA06G0359200ZS;BnaA07G0210200ZS;BnaA07G0255200ZS;BnaA07G0363700ZS;BnaA07G0367800ZS;BnaA10G0278900ZS;BnaC01G0498800ZS;BnaC02G0167500ZS;BnaC02G0323000ZS;BnaC02G0489900ZS;BnaC04G0006000ZS;BnaC06G0286100ZS;BnaC06G0395800ZS;BnaC06G0427500ZS;BnaC06G0432300ZS;BnaC07G0333600ZS
GO:0016817	hydrolase activity, acting on acid anhydrides	175	1506	0.0073035	0.248959	BnaA01G0074800ZS;BnaA01G0084200ZS;BnaA01G0325900ZS;BnaA01G0340900ZS;BnaA01G0350800ZS;BnaA01G0359200ZS;BnaA01G0362400ZS;BnaA01G0420000ZS;BnaA01G0422600ZS;BnaA02G0030300ZS;BnaA02G0081700ZS;BnaA02G0081800ZS;BnaA02G0083100ZS;BnaA02G0083500ZS;BnaA02G0091300ZS;BnaA02G0096900ZS;BnaA02G0129000ZS;BnaA02G0154900ZS;BnaA02G0233800ZS;BnaA02G0233900ZS;BnaA02G0251700ZS;BnaA02G0258900ZS;BnaA02G0296300ZS;BnaA03G0…
GO:0043023	ribosomal large subunit binding	6	19	0.00749551	0.248959	BnaA05G0151300ZS;BnaA09G0407900ZS;BnaC01G0453800ZS;BnaC03G0623100ZS;BnaC06G0326400ZS;NewGene_3426
GO:0003997	acyl-CoA oxidase activity	4	9	0.00753366	0.248959	BnaA06G0300700ZS;BnaA09G0090400ZS;BnaC05G0045500ZS;BnaC09G0086600ZS
GO:0008909	isochorismate synthase activity	4	9	0.00753366	0.248959	BnaA07G0250300ZS;BnaC02G0284200ZS;BnaC06G0276200ZS;BnaC06G0409700ZS
GO:0051377	mannose-ethanolamine phosphotransferase activity	3	5	0.00790493	0.248959	BnaA10G0196400ZS;BnaC05G0558900ZS;BnaC07G0014600ZS
GO:0003950	NAD+ ADP-ribosyltransferase activity	7	25	0.00814229	0.248959	BnaA03G0271200ZS;BnaA05G0051600ZS;BnaA08G0075500ZS;BnaC02G0533000ZS;BnaC04G0057600ZS;BnaC05G0207700ZS;NewGene_9943
GO:0016462	pyrophosphatase activity	172	1483	0.00833447	0.248959	BnaA01G0074800ZS;BnaA01G0084200ZS;BnaA01G0325900ZS;BnaA01G0340900ZS;BnaA01G0350800ZS;BnaA01G0359200ZS;BnaA01G0362400ZS;BnaA01G0420000ZS;BnaA01G0422600ZS;BnaA02G0030300ZS;BnaA02G0081700ZS;BnaA02G0081800ZS;BnaA02G0083100ZS;BnaA02G0083500ZS;BnaA02G0091300ZS;BnaA02G0096900ZS;BnaA02G0129000ZS;BnaA02G0154900ZS;BnaA02G0233800ZS;BnaA02G0233900ZS;BnaA02G0251700ZS;BnaA02G0258900ZS;BnaA02G0296300ZS;BnaA03G0…
GO:0003824	catalytic activity	1780	17633	0.00848977	0.248959	BnaA01G0003200ZS;BnaA01G0008000ZS;BnaA01G0012100ZS;BnaA01G0013700ZS;BnaA01G0015400ZS;BnaA01G0047000ZS;BnaA01G0054900ZS;BnaA01G0062700ZS;BnaA01G0063100ZS;BnaA01G0063400ZS;BnaA01G0065100ZS;BnaA01G0070200ZS;BnaA01G0074800ZS;BnaA01G0079500ZS;BnaA01G0083700ZS;BnaA01G0084000ZS;BnaA01G0084200ZS;BnaA01G0090400ZS;BnaA01G0099400ZS;BnaA01G0110300ZS;BnaA01G0111800ZS;BnaA01G0115300ZS;BnaA01G0133500ZS;BnaA01G0…
GO:0043531	ADP binding	46	332	0.00926157	0.248959	BnaA01G0230200ZS;BnaA01G0268300ZS;BnaA02G0072400ZS;BnaA02G0385500ZS;BnaA02G0385600ZS;BnaA02G0385700ZS;BnaA03G0453900ZS;BnaA05G0483300ZS;BnaA05G0483600ZS;BnaA07G0257800ZS;BnaA08G0294800ZS;BnaA09G0173600ZS;BnaA09G0244800ZS;BnaA09G0446700ZS;BnaC01G0328200ZS;BnaC02G0084200ZS;BnaC02G0084600ZS;BnaC02G0084800ZS;BnaC02G0401600ZS;BnaC03G0086400ZS;BnaC03G0755600ZS;BnaC05G0556500ZS;BnaC06G0045700ZS;BnaC06G0…
GO:0001221	transcription cofactor binding	2	2	0.00945705	0.248959	NewGene_4859;NewGene_9443
GO:0001223	transcription coactivator binding	2	2	0.00945705	0.248959	NewGene_4859;NewGene_9443
GO:0008942	nitrite reductase [NAD(P)H] activity	2	2	0.00945705	0.248959	BnaA07G0326200ZS;BnaC06G0382000ZS
GO:0015603	iron chelate transmembrane transporter activity	2	2	0.00945705	0.248959	BnaA06G0328500ZS;BnaC02G0175500ZS
GO:0030732	methionine S-methyltransferase activity	2	2	0.00945705	0.248959	BnaA02G0154200ZS;BnaC02G0197400ZS
GO:0051980	iron-nicotianamine transmembrane transporter activity	2	2	0.00945705	0.248959	BnaA06G0328500ZS;BnaC02G0175500ZS
GO:0070204	2-succinyl-5-enolpyruvyl-6-hydroxy-3-cyclohexene-1-carboxylic-acid synthase activity	2	2	0.00945705	0.248959	BnaA02G0177900ZS;BnaC02G0230900ZS
GO:0080023	3R-hydroxyacyl-CoA dehydratase activity	2	2	0.00945705	0.248959	BnaA07G0358300ZS;BnaC06G0421600ZS
GO:0098809	nitrite reductase activity	2	2	0.00945705	0.248959	BnaA07G0326200ZS;BnaC06G0382000ZS
GO:0016866	intramolecular transferase activity	19	110	0.00957535	0.248959	BnaA03G0140900ZS;BnaA03G0215300ZS;BnaA07G0250300ZS;BnaA07G0371900ZS;BnaA07G0378500ZS;BnaC01G0498400ZS;BnaC02G0081300ZS;BnaC02G0284200ZS;BnaC02G0364400ZS;BnaC03G0169800ZS;BnaC04G0491100ZS;BnaC06G0204000ZS;BnaC06G0276200ZS;BnaC06G0409700ZS;BnaC06G0420200ZS;BnaC06G0445400ZS;BnaC09G0267200ZS;NewGene_4540;NewGene_7965
GO:0016872	intramolecular lyase activity	6	20	0.0098406	0.24955	BnaA06G0011300ZS;BnaA09G0569200ZS;BnaA09G0594000ZS;BnaA10G0276200ZS;BnaC01G0009000ZS;BnaC08G0351800ZS
GO:0008757	S-adenosylmethionine-dependent methyltransferase activity	32	215	0.0101268	0.24955	BnaA01G0160300ZS;BnaA01G0302800ZS;BnaA01G0416600ZS;BnaA02G0068800ZS;BnaA02G0154200ZS;BnaA03G0244300ZS;BnaA03G0488500ZS;BnaA06G0032800ZS;BnaA06G0332100ZS;BnaA06G0359200ZS;BnaA07G0210200ZS;BnaA07G0255200ZS;BnaA07G0363700ZS;BnaA07G0367800ZS;BnaA10G0192900ZS;BnaA10G0278900ZS;BnaC01G0011000ZS;BnaC01G0498800ZS;BnaC02G0155800ZS;BnaC02G0167500ZS;BnaC02G0197400ZS;BnaC02G0323000ZS;BnaC02G0489900ZS;BnaC04G0…
GO:0016160	amylase activity	7	26	0.010224	0.24955	BnaA02G0126300ZS;BnaA07G0312900ZS;BnaA09G0012700ZS;BnaA10G0186000ZS;BnaC02G0157300ZS;BnaC03G0463700ZS;BnaC06G0364000ZS
GO:0030170	pyridoxal phosphate binding	33	224	0.0105837	0.253162	BnaA01G0083700ZS;BnaA02G0080200ZS;BnaA02G0154200ZS;BnaA02G0203200ZS;BnaA02G0353800ZS;BnaA03G0184700ZS;BnaA05G0129900ZS;BnaA05G0437900ZS;BnaA07G0001300ZS;BnaA07G0389000ZS;BnaA08G0140100ZS;BnaA08G0157700ZS;BnaA08G0216800ZS;BnaA09G0120900ZS;BnaA09G0123400ZS;BnaA09G0125200ZS;BnaA09G0141200ZS;BnaA09G0152400ZS;BnaA10G0281900ZS;BnaC01G0007500ZS;BnaC02G0197400ZS;BnaC02G0324900ZS;BnaC02G0327600ZS;BnaC03G0…
GO:0046556	alpha-L-arabinofuranosidase activity	5	15	0.0113234	0.265544	BnaA01G0377300ZS;BnaA03G0320500ZS;BnaA07G0372000ZS;BnaC01G0472900ZS;BnaC03G0383800ZS
GO:0005504	fatty acid binding	7	27	0.0126674	0.280221	BnaA05G0370500ZS;BnaA09G0090400ZS;BnaA09G0569200ZS;BnaC02G0158700ZS;BnaC03G0431300ZS;BnaC04G0329600ZS;BnaC05G0409000ZS
GO:0016832	aldehyde-lyase activity	7	27	0.0126674	0.280221	BnaA01G0159600ZS;BnaA04G0235300ZS;BnaA05G0430900ZS;BnaC01G0204000ZS;BnaC05G0153100ZS;BnaC05G0484100ZS;NewGene_809
GO:0030515	snoRNA binding	7	27	0.0126674	0.280221	BnaA03G0031300ZS;BnaA03G0264500ZS;BnaA09G0604900ZS;BnaA10G0199300ZS;BnaA10G0255400ZS;BnaC08G0459000ZS;NewGene_5866
GO:0003724	RNA helicase activity	13	68	0.0130733	0.280221	BnaA01G0325900ZS;BnaA03G0135300ZS;BnaA05G0020400ZS;BnaA06G0123400ZS;BnaA07G0204800ZS;BnaA08G0076200ZS;BnaA09G0005100ZS;BnaA09G0013400ZS;BnaA09G0060600ZS;BnaA10G0110900ZS;BnaC01G0403400ZS;BnaC01G0493400ZS;NewGene_9173
GO:0016757	transferase activity, transferring glycosyl groups	118	993	0.0131207	0.280221	BnaA01G0416300ZS;BnaA01G0416800ZS;BnaA02G0059200ZS;BnaA02G0090200ZS;BnaA02G0129800ZS;BnaA02G0131600ZS;BnaA02G0139700ZS;BnaA02G0211000ZS;BnaA02G0250700ZS;BnaA02G0353800ZS;BnaA03G0090400ZS;BnaA03G0097000ZS;BnaA03G0127600ZS;BnaA03G0271200ZS;BnaA03G0389200ZS;BnaA03G0466700ZS;BnaA03G0477100ZS;BnaA03G0517200ZS;BnaA03G0531700ZS;BnaA03G0566000ZS;BnaA04G0181800ZS;BnaA04G0282800ZS;BnaA05G0002200ZS;BnaA05G0…
GO:0000049	tRNA binding	10	48	0.015617	0.318833	BnaA01G0416600ZS;BnaA04G0140400ZS;BnaA06G0332100ZS;BnaA08G0288500ZS;BnaC01G0498800ZS;BnaC02G0490000ZS;BnaC06G0044800ZS;BnaC06G0392200ZS;NewGene_4859;NewGene_9443
GO:0016896	exoribonuclease activity, producing 5'-phosphomonoesters	10	48	0.015617	0.318833	BnaA02G0103400ZS;BnaA02G0216900ZS;BnaA03G0059600ZS;BnaA10G0010000ZS;BnaC01G0078300ZS;BnaC02G0086300ZS;BnaC02G0109300ZS;BnaC02G0290900ZS;BnaC06G0416900ZS;BnaC09G0449600ZS
GO:0003714	transcription corepressor activity	14	77	0.0157284	0.318833	BnaA01G0101200ZS;BnaA01G0419800ZS;BnaA02G0057000ZS;BnaA05G0380600ZS;BnaA07G0315000ZS;BnaA08G0205900ZS;BnaA09G0412500ZS;BnaC02G0066400ZS;BnaC05G0424600ZS;BnaC06G0303000ZS;BnaC06G0366400ZS;BnaC06G0411600ZS;BnaC08G0240100ZS;BnaC08G0473200ZS
GO:0004427	inorganic diphosphatase activity	6	22	0.016009	0.319112	BnaA02G0233900ZS;BnaA02G0251700ZS;BnaA07G0378600ZS;BnaA07G0378700ZS;BnaA09G0019600ZS;BnaC06G0445500ZS
GO:0009678	hydrogen-translocating pyrophosphatase activity	4	11	0.0168396	0.330167	BnaA02G0233900ZS;BnaA07G0378600ZS;BnaA07G0378700ZS;BnaC06G0445500ZS
GO:0004386	helicase activity	33	232	0.0172251	0.330433	BnaA01G0325900ZS;BnaA01G0422600ZS;BnaA02G0091300ZS;BnaA03G0039900ZS;BnaA03G0135300ZS;BnaA03G0226800ZS;BnaA03G0272900ZS;BnaA05G0020400ZS;BnaA06G0123400ZS;BnaA06G0434100ZS;BnaA07G0204800ZS;BnaA08G0042200ZS;BnaA08G0076200ZS;BnaA09G0005100ZS;BnaA09G0013400ZS;BnaA09G0060600ZS;BnaA09G0077700ZS;BnaA09G0176100ZS;BnaA09G0563400ZS;BnaA09G0655600ZS;BnaA10G0110900ZS;BnaC01G0403400ZS;BnaC01G0493400ZS;BnaC02G0…
GO:0016763	transferase activity, transferring pentosyl groups	14	78	0.0175033	0.330433	BnaA02G0131600ZS;BnaA03G0271200ZS;BnaA03G0466700ZS;BnaA05G0051600ZS;BnaA06G0060300ZS;BnaA08G0075500ZS;BnaC02G0085500ZS;BnaC02G0533000ZS;BnaC04G0057600ZS;BnaC05G0075600ZS;BnaC05G0207700ZS;BnaC06G0458900ZS;BnaC07G0064100ZS;NewGene_9943
GO:0003993	acid phosphatase activity	11	56	0.0177003	0.330433	BnaA04G0173800ZS;BnaA05G0461000ZS;BnaA06G0405600ZS;BnaA06G0438400ZS;BnaA08G0159800ZS;BnaC03G0779400ZS;BnaC04G0079800ZS;BnaC04G0471800ZS;BnaC07G0273900ZS;BnaC09G0110600ZS;NewGene_2863
GO:0004532	exoribonuclease activity	10	49	0.0179583	0.330433	BnaA02G0103400ZS;BnaA02G0216900ZS;BnaA03G0059600ZS;BnaA10G0010000ZS;BnaC01G0078300ZS;BnaC02G0086300ZS;BnaC02G0109300ZS;BnaC02G0290900ZS;BnaC06G0416900ZS;BnaC09G0449600ZS
GO:0017111	nucleoside-triphosphatase activity	164	1444	0.0197721	0.352853	BnaA01G0074800ZS;BnaA01G0084200ZS;BnaA01G0325900ZS;BnaA01G0340900ZS;BnaA01G0350800ZS;BnaA01G0359200ZS;BnaA01G0362400ZS;BnaA01G0420000ZS;BnaA01G0422600ZS;BnaA02G0030300ZS;BnaA02G0081700ZS;BnaA02G0081800ZS;BnaA02G0083100ZS;BnaA02G0091300ZS;BnaA02G0096900ZS;BnaA02G0129000ZS;BnaA02G0154900ZS;BnaA02G0233800ZS;BnaA02G0258900ZS;BnaA02G0296300ZS;BnaA03G0039900ZS;BnaA03G0135300ZS;BnaA03G0226800ZS;BnaA03G0…
GO:0015108	chloride transmembrane transporter activity	5	17	0.0198075	0.352853	BnaA02G0153900ZS;BnaA07G0175300ZS;BnaC03G0665900ZS;BnaC04G0425700ZS;BnaC06G0168900ZS
GO:0016796	exonuclease activity, active with either ribo- or deoxyribonucleic acids and producing 5'-phosphomonoesters	11	57	0.0200619	0.352853	BnaA02G0103400ZS;BnaA02G0216900ZS;BnaA03G0059600ZS;BnaA10G0010000ZS;BnaC01G0078300ZS;BnaC02G0086300ZS;BnaC02G0109300ZS;BnaC02G0120100ZS;BnaC02G0290900ZS;BnaC06G0416900ZS;BnaC09G0449600ZS
GO:0016787	hydrolase activity	667	6404	0.0209176	0.361727	BnaA01G0003200ZS;BnaA01G0008000ZS;BnaA01G0013700ZS;BnaA01G0065100ZS;BnaA01G0074800ZS;BnaA01G0084200ZS;BnaA01G0090400ZS;BnaA01G0110300ZS;BnaA01G0155500ZS;BnaA01G0156500ZS;BnaA01G0162000ZS;BnaA01G0183700ZS;BnaA01G0189800ZS;BnaA01G0201500ZS;BnaA01G0201900ZS;BnaA01G0218700ZS;BnaA01G0274200ZS;BnaA01G0290800ZS;BnaA01G0325900ZS;BnaA01G0339200ZS;BnaA01G0340900ZS;BnaA01G0347000ZS;BnaA01G0350800ZS;BnaA01G0…
GO:0036094	small molecule binding	662	6355	0.0211713	0.361727	BnaA01G0012100ZS;BnaA01G0054900ZS;BnaA01G0059000ZS;BnaA01G0063100ZS;BnaA01G0063400ZS;BnaA01G0070200ZS;BnaA01G0074800ZS;BnaA01G0079500ZS;BnaA01G0084000ZS;BnaA01G0084200ZS;BnaA01G0099400ZS;BnaA01G0133500ZS;BnaA01G0137100ZS;BnaA01G0140300ZS;BnaA01G0159700ZS;BnaA01G0192800ZS;BnaA01G0198600ZS;BnaA01G0223700ZS;BnaA01G0230200ZS;BnaA01G0268300ZS;BnaA01G0293000ZS;BnaA01G0295200ZS;BnaA01G0325900ZS;BnaA01G0…
GO:0035251	UDP-glucosyltransferase activity	21	136	0.0225424	0.362286	BnaA03G0090400ZS;BnaA03G0477100ZS;BnaA03G0531700ZS;BnaA05G0321900ZS;BnaA05G0488000ZS;BnaA06G0438300ZS;BnaA07G0338200ZS;BnaA09G0676300ZS;BnaA10G0013600ZS;BnaC02G0100700ZS;BnaC03G0102700ZS;BnaC04G0151400ZS;BnaC05G0548000ZS;BnaC06G0283800ZS;BnaC06G0379000ZS;BnaC06G0379400ZS;BnaC07G0225000ZS;BnaC07G0455400ZS;BnaC09G0457100ZS;Bnascaffold0026G0017700ZS;Bnascaffold0026G0017800ZS
GO:0016853	isomerase activity	59	468	0.0236949	0.362286	BnaA01G0062700ZS;BnaA01G0330600ZS;BnaA01G0401000ZS;BnaA02G0079000ZS;BnaA02G0118700ZS;BnaA02G0209600ZS;BnaA03G0140900ZS;BnaA03G0215300ZS;BnaA03G0524800ZS;BnaA04G0041400ZS;BnaA05G0096800ZS;BnaA05G0137100ZS;BnaA05G0480600ZS;BnaA06G0011300ZS;BnaA06G0293800ZS;BnaA07G0250300ZS;BnaA07G0254700ZS;BnaA07G0371900ZS;BnaA07G0378500ZS;BnaA08G0018600ZS;BnaA09G0558100ZS;BnaA09G0569200ZS;BnaA09G0594000ZS;BnaA10G0…
GO:0034511	U3 snoRNA binding	3	7	0.0238306	0.362286	BnaA03G0264500ZS;BnaA10G0199300ZS;NewGene_5866
GO:0046527	glucosyltransferase activity	22	145	0.0239053	0.362286	BnaA03G0090400ZS;BnaA03G0477100ZS;BnaA03G0531700ZS;BnaA04G0282800ZS;BnaA05G0321900ZS;BnaA05G0488000ZS;BnaA06G0438300ZS;BnaA07G0338200ZS;BnaA09G0676300ZS;BnaA10G0013600ZS;BnaC02G0100700ZS;BnaC03G0102700ZS;BnaC04G0151400ZS;BnaC05G0548000ZS;BnaC06G0283800ZS;BnaC06G0379000ZS;BnaC06G0379400ZS;BnaC07G0225000ZS;BnaC07G0455400ZS;BnaC09G0457100ZS;Bnascaffold0026G0017700ZS;Bnascaffold0026G0017800ZS
GO:0043168	anion binding	675	6498	0.0243238	0.362286	BnaA01G0012100ZS;BnaA01G0054900ZS;BnaA01G0059000ZS;BnaA01G0063100ZS;BnaA01G0063400ZS;BnaA01G0070200ZS;BnaA01G0074800ZS;BnaA01G0079500ZS;BnaA01G0083700ZS;BnaA01G0084000ZS;BnaA01G0084200ZS;BnaA01G0099400ZS;BnaA01G0133500ZS;BnaA01G0137100ZS;BnaA01G0140300ZS;BnaA01G0159700ZS;BnaA01G0192800ZS;BnaA01G0198600ZS;BnaA01G0230200ZS;BnaA01G0268300ZS;BnaA01G0295200ZS;BnaA01G0302800ZS;BnaA01G0325900ZS;BnaA01G0…
GO:0000166	nucleotide binding	641	6162	0.0256292	0.362286	BnaA01G0012100ZS;BnaA01G0054900ZS;BnaA01G0059000ZS;BnaA01G0063100ZS;BnaA01G0063400ZS;BnaA01G0070200ZS;BnaA01G0074800ZS;BnaA01G0079500ZS;BnaA01G0084000ZS;BnaA01G0084200ZS;BnaA01G0099400ZS;BnaA01G0133500ZS;BnaA01G0137100ZS;BnaA01G0140300ZS;BnaA01G0159700ZS;BnaA01G0192800ZS;BnaA01G0223700ZS;BnaA01G0230200ZS;BnaA01G0268300ZS;BnaA01G0293000ZS;BnaA01G0295200ZS;BnaA01G0325900ZS;BnaA01G0333900ZS;BnaA01G0…
GO:1901265	nucleoside phosphate binding	641	6162	0.0256292	0.362286	BnaA01G0012100ZS;BnaA01G0054900ZS;BnaA01G0059000ZS;BnaA01G0063100ZS;BnaA01G0063400ZS;BnaA01G0070200ZS;BnaA01G0074800ZS;BnaA01G0079500ZS;BnaA01G0084000ZS;BnaA01G0084200ZS;BnaA01G0099400ZS;BnaA01G0133500ZS;BnaA01G0137100ZS;BnaA01G0140300ZS;BnaA01G0159700ZS;BnaA01G0192800ZS;BnaA01G0223700ZS;BnaA01G0230200ZS;BnaA01G0268300ZS;BnaA01G0293000ZS;BnaA01G0295200ZS;BnaA01G0325900ZS;BnaA01G0333900ZS;BnaA01G0…
GO:0004033	aldo-keto reductase (NADP) activity	2	3	0.0265326	0.362286	BnaA01G0293000ZS;NewGene_978
GO:0004137	deoxycytidine kinase activity	2	3	0.0265326	0.362286	BnaC02G0261900ZS;BnaC08G0326900ZS
GO:0004318	enoyl-[acyl-carrier-protein] reductase (NADH) activity	2	3	0.0265326	0.362286	BnaA03G0389600ZS;BnaA03G0389700ZS
GO:0004343	glucosamine 6-phosphate N-acetyltransferase activity	2	3	0.0265326	0.362286	BnaA02G0060900ZS;BnaC01G0130100ZS
GO:0004378	GDP-Man:Man1GlcNAc2-PP-Dol alpha-1,3-mannosyltransferase activity	2	3	0.0265326	0.362286	BnaA07G0377300ZS;BnaC06G0444300ZS
GO:0008484	sulfuric ester hydrolase activity	2	3	0.0265326	0.362286	BnaC05G0558900ZS;BnaC07G0014600ZS
GO:0008839	4-hydroxy-tetrahydrodipicolinate reductase	2	3	0.0265326	0.362286	BnaA03G0136700ZS;BnaA04G0279900ZS
GO:0046592	polyamine oxidase activity	2	3	0.0265326	0.362286	BnaA02G0158400ZS;BnaA03G0511900ZS
GO:0043021	ribonucleoprotein complex binding	15	90	0.026659	0.362286	BnaA03G0064000ZS;BnaA03G0218800ZS;BnaA05G0151300ZS;BnaA07G0282800ZS;BnaA07G0309000ZS;BnaA09G0407900ZS;BnaA09G0545000ZS;BnaC01G0453800ZS;BnaC02G0069400ZS;BnaC03G0073200ZS;BnaC03G0623100ZS;BnaC03G0650200ZS;BnaC06G0326400ZS;BnaC09G0508100ZS;NewGene_3426
GO:0016668	oxidoreductase activity, acting on a sulfur group of donors, NAD(P) as acceptor	9	45	0.027248	0.362286	BnaA02G0085800ZS;BnaA03G0203500ZS;BnaA05G0463400ZS;BnaA10G0173400ZS;BnaC01G0241100ZS;BnaC01G0490500ZS;BnaC02G0101900ZS;BnaC06G0420800ZS;NewGene_799
GO:0016820	hydrolase activity, acting on acid anhydrides, catalyzing transmembrane movement of substances	43	328	0.0272623	0.362286	BnaA01G0074800ZS;BnaA01G0084200ZS;BnaA01G0362400ZS;BnaA01G0420000ZS;BnaA02G0030300ZS;BnaA02G0233800ZS;BnaA02G0258900ZS;BnaA03G0283700ZS;BnaA03G0564100ZS;BnaA04G0110700ZS;BnaA04G0138600ZS;BnaA04G0181400ZS;BnaA05G0080200ZS;BnaA05G0172200ZS;BnaA07G0329600ZS;BnaA07G0377600ZS;BnaA08G0141400ZS;BnaA08G0187200ZS;BnaA08G0259900ZS;BnaA09G0018400ZS;BnaA09G0587100ZS;BnaC01G0085900ZS;BnaC01G0088700ZS;BnaC01G0…
GO:0042626	ATPase activity, coupled to transmembrane movement of substances	43	328	0.0272623	0.362286	BnaA01G0074800ZS;BnaA01G0084200ZS;BnaA01G0362400ZS;BnaA01G0420000ZS;BnaA02G0030300ZS;BnaA02G0233800ZS;BnaA02G0258900ZS;BnaA03G0283700ZS;BnaA03G0564100ZS;BnaA04G0110700ZS;BnaA04G0138600ZS;BnaA04G0181400ZS;BnaA05G0080200ZS;BnaA05G0172200ZS;BnaA07G0329600ZS;BnaA07G0377600ZS;BnaA08G0141400ZS;BnaA08G0187200ZS;BnaA08G0259900ZS;BnaA09G0018400ZS;BnaA09G0587100ZS;BnaC01G0085900ZS;BnaC01G0088700ZS;BnaC01G0…
GO:0043492	ATPase activity, coupled to movement of substances	43	328	0.0272623	0.362286	BnaA01G0074800ZS;BnaA01G0084200ZS;BnaA01G0362400ZS;BnaA01G0420000ZS;BnaA02G0030300ZS;BnaA02G0233800ZS;BnaA02G0258900ZS;BnaA03G0283700ZS;BnaA03G0564100ZS;BnaA04G0110700ZS;BnaA04G0138600ZS;BnaA04G0181400ZS;BnaA05G0080200ZS;BnaA05G0172200ZS;BnaA07G0329600ZS;BnaA07G0377600ZS;BnaA08G0141400ZS;BnaA08G0187200ZS;BnaA08G0259900ZS;BnaA09G0018400ZS;BnaA09G0587100ZS;BnaC01G0085900ZS;BnaC01G0088700ZS;BnaC01G0…
GO:0016779	nucleotidyltransferase activity	40	302	0.0279357	0.367155	BnaA01G0198600ZS;BnaA02G0078000ZS;BnaA02G0213400ZS;BnaA03G0059600ZS;BnaA03G0098600ZS;BnaA03G0108900ZS;BnaA03G0152900ZS;BnaA03G0255500ZS;BnaA03G0461900ZS;BnaA05G0139800ZS;BnaA05G0498800ZS;BnaA06G0323100ZS;BnaA07G0249500ZS;BnaA07G0279600ZS;BnaA07G0349000ZS;BnaA08G0144900ZS;BnaA09G0574800ZS;BnaA10G0102000ZS;BnaA10G0154300ZS;BnaC01G0069400ZS;BnaC01G0152700ZS;BnaC01G0428900ZS;BnaC02G0070500ZS;BnaC02G0…
GO:0003951	NAD+ kinase activity	6	25	0.0295694	0.380928	BnaA01G0070200ZS;BnaA05G0347100ZS;BnaC01G0383300ZS;BnaC05G0377000ZS;BnaC05G0574200ZS;BnaC06G0442200ZS
GO:0015293	symporter activity	10	53	0.0299391	0.380928	BnaA03G0434400ZS;BnaA05G0043800ZS;BnaA07G0138800ZS;BnaA07G0175300ZS;BnaA07G0261900ZS;BnaA08G0238700ZS;BnaA10G0146200ZS;BnaC03G0665900ZS;BnaC04G0048400ZS;BnaC04G0280300ZS
GO:0051087	chaperone binding	10	53	0.0299391	0.380928	BnaA02G0379900ZS;BnaA03G0108200ZS;BnaA03G0494500ZS;BnaA05G0409600ZS;BnaA09G0483100ZS;BnaC02G0082600ZS;BnaC03G0029400ZS;BnaC05G0426600ZS;NewGene_4859;NewGene_9443
GO:0008131	primary amine oxidase activity	4	13	0.0311798	0.388448	BnaA01G0200500ZS;BnaA02G0263300ZS;BnaA08G0083500ZS;BnaC01G0252100ZS
GO:0019905	syntaxin binding	4	13	0.0311798	0.388448	BnaA07G0324800ZS;BnaA09G0647800ZS;BnaA09G0697600ZS;BnaC06G0380000ZS
GO:0004534	5'-3' exoribonuclease activity	3	8	0.0354095	0.427108	BnaA02G0216900ZS;BnaC02G0290900ZS;BnaC06G0416900ZS
GO:0008995	ribonuclease E activity	3	8	0.0354095	0.427108	BnaA07G0070600ZS;BnaA10G0114200ZS;BnaC07G0105800ZS
GO:0016788	hydrolase activity, acting on ester bonds	233	2145	0.0375473	0.427108	BnaA01G0013700ZS;BnaA01G0110300ZS;BnaA01G0155500ZS;BnaA01G0162000ZS;BnaA01G0183700ZS;BnaA01G0201500ZS;BnaA01G0218700ZS;BnaA01G0274200ZS;BnaA01G0339200ZS;BnaA01G0353900ZS;BnaA01G0376600ZS;BnaA01G0413000ZS;BnaA01G0413900ZS;BnaA01G0420200ZS;BnaA01G0421800ZS;BnaA02G0000400ZS;BnaA02G0001100ZS;BnaA02G0033400ZS;BnaA02G0073800ZS;BnaA02G0103400ZS;BnaA02G0107000ZS;BnaA02G0139500ZS;BnaA02G0154900ZS;BnaA02G0…
GO:0016760	cellulose synthase (UDP-forming) activity	10	55	0.0376736	0.427108	BnaA03G0477100ZS;BnaA03G0531700ZS;BnaA05G0488000ZS;BnaA06G0438300ZS;BnaA10G0013600ZS;BnaC05G0548000ZS;BnaC07G0225000ZS;BnaC07G0455400ZS;Bnascaffold0026G0017700ZS;Bnascaffold0026G0017800ZS
GO:0004865	protein serine/threonine phosphatase inhibitor activity	4	14	0.0403731	0.427108	BnaA07G0070600ZS;BnaA10G0114200ZS;BnaC04G0165000ZS;BnaC07G0105800ZS
GO:0005247	voltage-gated chloride channel activity	4	14	0.0403731	0.427108	BnaA02G0153900ZS;BnaA07G0175300ZS;BnaC04G0425700ZS;BnaC06G0168900ZS
GO:0005254	chloride channel activity	4	14	0.0403731	0.427108	BnaA02G0153900ZS;BnaA07G0175300ZS;BnaC04G0425700ZS;BnaC06G0168900ZS
GO:0070008	serine-type exopeptidase activity	14	87	0.0409748	0.427108	BnaA02G0133600ZS;BnaA02G0193700ZS;BnaA06G0030700ZS;BnaA06G0187100ZS;BnaA07G0358200ZS;BnaC02G0075600ZS;BnaC05G0565400ZS;BnaC06G0421500ZS;BnaC09G0561300ZS;NewGene_1473;NewGene_281;NewGene_433;NewGene_5725;NewGene_82
GO:0017076	purine nucleotide binding	578	5577	0.0419864	0.427108	BnaA01G0012100ZS;BnaA01G0054900ZS;BnaA01G0059000ZS;BnaA01G0063100ZS;BnaA01G0063400ZS;BnaA01G0070200ZS;BnaA01G0074800ZS;BnaA01G0079500ZS;BnaA01G0084000ZS;BnaA01G0084200ZS;BnaA01G0099400ZS;BnaA01G0133500ZS;BnaA01G0137100ZS;BnaA01G0140300ZS;BnaA01G0159700ZS;BnaA01G0192800ZS;BnaA01G0230200ZS;BnaA01G0268300ZS;BnaA01G0295200ZS;BnaA01G0325900ZS;BnaA01G0333900ZS;BnaA01G0335000ZS;BnaA01G0340900ZS;BnaA01G0…
GO:0000030	mannosyltransferase activity	7	34	0.0423066	0.427108	BnaA02G0090200ZS;BnaA05G0002200ZS;BnaA07G0377300ZS;BnaA08G0264400ZS;BnaC05G0548000ZS;BnaC06G0444300ZS;Bnascaffold0026G0017800ZS
GO:0016758	transferase activity, transferring hexosyl groups	53	431	0.0451699	0.427108	BnaA01G0416300ZS;BnaA02G0059200ZS;BnaA02G0090200ZS;BnaA02G0129800ZS;BnaA02G0353800ZS;BnaA03G0090400ZS;BnaA03G0389200ZS;BnaA03G0477100ZS;BnaA03G0517200ZS;BnaA03G0531700ZS;BnaA03G0566000ZS;BnaA04G0282800ZS;BnaA05G0002200ZS;BnaA05G0321900ZS;BnaA05G0353600ZS;BnaA05G0488000ZS;BnaA06G0438300ZS;BnaA07G0206300ZS;BnaA07G0329900ZS;BnaA07G0338200ZS;BnaA07G0360500ZS;BnaA07G0377300ZS;BnaA08G0264400ZS;BnaA08G0…
GO:0032553	ribonucleotide binding	581	5618	0.0469587	0.427108	BnaA01G0012100ZS;BnaA01G0054900ZS;BnaA01G0059000ZS;BnaA01G0063100ZS;BnaA01G0063400ZS;BnaA01G0070200ZS;BnaA01G0074800ZS;BnaA01G0079500ZS;BnaA01G0084000ZS;BnaA01G0084200ZS;BnaA01G0099400ZS;BnaA01G0133500ZS;BnaA01G0137100ZS;BnaA01G0140300ZS;BnaA01G0159700ZS;BnaA01G0192800ZS;BnaA01G0230200ZS;BnaA01G0268300ZS;BnaA01G0295200ZS;BnaA01G0325900ZS;BnaA01G0333900ZS;BnaA01G0335000ZS;BnaA01G0340900ZS;BnaA01G0…
GO:0016161	beta-amylase activity	5	21	0.0470903	0.427108	BnaA02G0126300ZS;BnaA09G0012700ZS;BnaA10G0186000ZS;BnaC02G0157300ZS;BnaC03G0463700ZS
GO:0005388	calcium-transporting ATPase activity	7	35	0.0486087	0.427108	BnaA01G0074800ZS;BnaA03G0564100ZS;BnaA08G0187200ZS;BnaA09G0018400ZS;BnaC01G0088700ZS;BnaC01G0196700ZS;BnaC08G0522000ZS
GO:0001883	purine nucleoside binding	575	5562	0.0489997	0.427108	BnaA01G0012100ZS;BnaA01G0054900ZS;BnaA01G0059000ZS;BnaA01G0063100ZS;BnaA01G0063400ZS;BnaA01G0070200ZS;BnaA01G0074800ZS;BnaA01G0079500ZS;BnaA01G0084000ZS;BnaA01G0084200ZS;BnaA01G0099400ZS;BnaA01G0133500ZS;BnaA01G0137100ZS;BnaA01G0140300ZS;BnaA01G0159700ZS;BnaA01G0192800ZS;BnaA01G0230200ZS;BnaA01G0268300ZS;BnaA01G0295200ZS;BnaA01G0325900ZS;BnaA01G0333900ZS;BnaA01G0335000ZS;BnaA01G0340900ZS;BnaA01G0…
GO:0032550	purine ribonucleoside binding	575	5562	0.0489997	0.427108	BnaA01G0012100ZS;BnaA01G0054900ZS;BnaA01G0059000ZS;BnaA01G0063100ZS;BnaA01G0063400ZS;BnaA01G0070200ZS;BnaA01G0074800ZS;BnaA01G0079500ZS;BnaA01G0084000ZS;BnaA01G0084200ZS;BnaA01G0099400ZS;BnaA01G0133500ZS;BnaA01G0137100ZS;BnaA01G0140300ZS;BnaA01G0159700ZS;BnaA01G0192800ZS;BnaA01G0230200ZS;BnaA01G0268300ZS;BnaA01G0295200ZS;BnaA01G0325900ZS;BnaA01G0333900ZS;BnaA01G0335000ZS;BnaA01G0340900ZS;BnaA01G0…
GO:0016615	malate dehydrogenase activity	6	28	0.0490484	0.427108	BnaA02G0032600ZS;BnaA09G0004700ZS;BnaA09G0013000ZS;BnaA10G0126300ZS;BnaA10G0247900ZS;BnaC02G0047800ZS
GO:0003720	telomerase activity	2	4	0.049656	0.427108	NewGene_4859;NewGene_9443
GO:0003721	telomerase RNA reverse transcriptase activity	2	4	0.049656	0.427108	NewGene_4859;NewGene_9443
GO:0004034	aldose 1-epimerase activity	2	4	0.049656	0.427108	BnaA01G0330600ZS;BnaC01G0408500ZS
GO:0004088	carbamoyl-phosphate synthase (glutamine-hydrolyzing) activity	2	4	0.049656	0.427108	BnaC02G0239800ZS;BnaC06G0360800ZS
GO:0004150	dihydroneopterin aldolase activity	2	4	0.049656	0.427108	BnaA05G0430900ZS;BnaC05G0484100ZS
GO:0004551	nucleotide diphosphatase activity	2	4	0.049656	0.427108	BnaA02G0083500ZS;BnaC04G0359500ZS
GO:0008477	purine nucleosidase activity	2	4	0.049656	0.427108	BnaA05G0086700ZS;BnaC03G0202900ZS
GO:0008940	nitrate reductase activity	2	4	0.049656	0.427108	BnaA07G0369900ZS;BnaC06G0434700ZS
GO:0016920	pyroglutamyl-peptidase activity	2	4	0.049656	0.427108	BnaA09G0452000ZS;BnaC05G0206400ZS
GO:0034513	box H/ACA snoRNA binding	2	4	0.049656	0.427108	BnaA03G0031300ZS;BnaA10G0255400ZS
GO:0035529	NADH pyrophosphatase activity	2	4	0.049656	0.427108	BnaA02G0083500ZS;BnaC04G0359500ZS
GO:0042781	3'-tRNA processing endoribonuclease activity	2	4	0.049656	0.427108	BnaA02G0212700ZS;BnaC02G0284100ZS
GO:0043546	molybdopterin cofactor binding	2	4	0.049656	0.427108	BnaA07G0369900ZS;BnaC06G0434700ZS
GO:0045437	uridine nucleosidase activity	2	4	0.049656	0.427108	BnaA05G0086700ZS;BnaC03G0202900ZS
GO:0046975	histone methyltransferase activity (H3-K36 specific)	2	4	0.049656	0.427108	BnaA07G0363700ZS;BnaA07G0367800ZS
GO:0047485	protein N-terminus binding	2	4	0.049656	0.427108	NewGene_4859;NewGene_9443
GO:0047622	adenosine nucleosidase activity	2	4	0.049656	0.427108	BnaA05G0086700ZS;BnaC03G0202900ZS
GO:0047724	inosine nucleosidase activity	2	4	0.049656	0.427108	BnaA05G0086700ZS;BnaC03G0202900ZS
GO:0047918	GDP-mannose 3,5-epimerase activity	2	4	0.049656	0.427108	BnaC02G0494500ZS;BnaC07G0338300ZS
GO:0050263	ribosylpyrimidine nucleosidase activity	2	4	0.049656	0.427108	BnaA05G0086700ZS;BnaC03G0202900ZS
GO:0050464	nitrate reductase (NADPH) activity	2	4	0.049656	0.427108	BnaA07G0369900ZS;BnaC06G0434700ZS
GO:0061649	ubiquitinated histone binding	2	4	0.049656	0.427108	BnaA03G0022400ZS;BnaC03G0027000ZS
GO:0072585	xanthosine nucleotidase activity	2	4	0.049656	0.427108	BnaA05G0086700ZS;BnaC03G0202900ZS
GO:0005253	anion channel activity	9	50	0.049903	0.427108	BnaA01G0419200ZS;BnaA02G0153900ZS;BnaA07G0175300ZS;BnaC01G0495900ZS;BnaC02G0066600ZS;BnaC04G0425700ZS;BnaC06G0168900ZS;BnaC06G0424100ZS;BnaC07G0368900ZS
GO:0008308	voltage-gated anion channel activity	9	50	0.049903	0.427108	BnaA01G0419200ZS;BnaA02G0153900ZS;BnaA07G0175300ZS;BnaC01G0495900ZS;BnaC02G0066600ZS;BnaC04G0425700ZS;BnaC06G0168900ZS;BnaC06G0424100ZS;BnaC07G0368900ZS
GO:0018024	histone-lysine N-methyltransferase activity	9	50	0.049903	0.427108	BnaA01G0302800ZS;BnaA07G0210200ZS;BnaA07G0363700ZS;BnaA07G0367800ZS;BnaA10G0278900ZS;BnaC06G0286100ZS;BnaC06G0395800ZS;BnaC06G0427500ZS;BnaC06G0432300ZS
GO:0032555	purine ribonucleotide binding	575	5564	0.0499959	0.427108	BnaA01G0012100ZS;BnaA01G0054900ZS;BnaA01G0059000ZS;BnaA01G0063100ZS;BnaA01G0063400ZS;BnaA01G0070200ZS;BnaA01G0074800ZS;BnaA01G0079500ZS;BnaA01G0084000ZS;BnaA01G0084200ZS;BnaA01G0099400ZS;BnaA01G0133500ZS;BnaA01G0137100ZS;BnaA01G0140300ZS;BnaA01G0159700ZS;BnaA01G0192800ZS;BnaA01G0230200ZS;BnaA01G0268300ZS;BnaA01G0295200ZS;BnaA01G0325900ZS;BnaA01G0333900ZS;BnaA01G0335000ZS;BnaA01G0340900ZS;BnaA01G0…
GO:0004784	superoxide dismutase activity	4	15	0.0509367	0.429016	BnaA04G0182200ZS;BnaC07G0373300ZS;BnaC07G0462000ZS;BnaC09G0062700ZS
GO:0016721	oxidoreductase activity, acting on superoxide radicals as acceptor	4	15	0.0509367	0.429016	BnaA04G0182200ZS;BnaC07G0373300ZS;BnaC07G0462000ZS;BnaC09G0062700ZS
GO:0016837	carbon-oxygen lyase activity, acting on polysaccharides	11	66	0.0526302	0.433035	BnaA02G0168700ZS;BnaA03G0014300ZS;BnaA07G0066000ZS;BnaA07G0278600ZS;BnaA08G0174400ZS;BnaA09G0083100ZS;BnaA10G0028700ZS;BnaC03G0545800ZS;BnaC06G0318700ZS;BnaC06G0341600ZS;BnaC09G0076700ZS
GO:0030570	pectate lyase activity	11	66	0.0526302	0.433035	BnaA02G0168700ZS;BnaA03G0014300ZS;BnaA07G0066000ZS;BnaA07G0278600ZS;BnaA08G0174400ZS;BnaA09G0083100ZS;BnaA10G0028700ZS;BnaC03G0545800ZS;BnaC06G0318700ZS;BnaC06G0341600ZS;BnaC09G0076700ZS
GO:0016651	oxidoreductase activity, acting on NAD(P)H	23	166	0.0528616	0.433035	BnaA01G0293000ZS;BnaA02G0061800ZS;BnaA02G0085800ZS;BnaA02G0108600ZS;BnaA02G0132800ZS;BnaA02G0358800ZS;BnaA03G0203500ZS;BnaA05G0463400ZS;BnaA05G0488500ZS;BnaA10G0173400ZS;BnaC01G0238800ZS;BnaC01G0241100ZS;BnaC01G0490500ZS;BnaC02G0101900ZS;BnaC03G0098900ZS;BnaC03G0674300ZS;BnaC05G0547500ZS;BnaC06G0411000ZS;BnaC06G0420800ZS;BnaC06G0446200ZS;BnaC08G0526900ZS;BnaC08G0527400ZS;NewGene_799
GO:0015925	galactosidase activity	8	43	0.0529359	0.433035	BnaA01G0156500ZS;BnaA02G0029200ZS;BnaA02G0405800ZS;BnaA07G0162400ZS;BnaA10G0062500ZS;BnaC01G0444900ZS;BnaC02G0452500ZS;BnaC03G0039500ZS
GO:0001882	nucleoside binding	576	5581	0.0535862	0.433035	BnaA01G0012100ZS;BnaA01G0054900ZS;BnaA01G0059000ZS;BnaA01G0063100ZS;BnaA01G0063400ZS;BnaA01G0070200ZS;BnaA01G0074800ZS;BnaA01G0079500ZS;BnaA01G0084000ZS;BnaA01G0084200ZS;BnaA01G0099400ZS;BnaA01G0133500ZS;BnaA01G0137100ZS;BnaA01G0140300ZS;BnaA01G0159700ZS;BnaA01G0192800ZS;BnaA01G0230200ZS;BnaA01G0268300ZS;BnaA01G0295200ZS;BnaA01G0325900ZS;BnaA01G0333900ZS;BnaA01G0335000ZS;BnaA01G0340900ZS;BnaA01G0…
GO:0032549	ribonucleoside binding	576	5581	0.0535862	0.433035	BnaA01G0012100ZS;BnaA01G0054900ZS;BnaA01G0059000ZS;BnaA01G0063100ZS;BnaA01G0063400ZS;BnaA01G0070200ZS;BnaA01G0074800ZS;BnaA01G0079500ZS;BnaA01G0084000ZS;BnaA01G0084200ZS;BnaA01G0099400ZS;BnaA01G0133500ZS;BnaA01G0137100ZS;BnaA01G0140300ZS;BnaA01G0159700ZS;BnaA01G0192800ZS;BnaA01G0230200ZS;BnaA01G0268300ZS;BnaA01G0295200ZS;BnaA01G0325900ZS;BnaA01G0333900ZS;BnaA01G0335000ZS;BnaA01G0340900ZS;BnaA01G0…
GO:0022804	active transmembrane transporter activity	91	793	0.0549197	0.440832	BnaA01G0074800ZS;BnaA01G0084200ZS;BnaA01G0230200ZS;BnaA01G0362400ZS;BnaA01G0420000ZS;BnaA02G0030300ZS;BnaA02G0233800ZS;BnaA02G0233900ZS;BnaA02G0258900ZS;BnaA03G0283700ZS;BnaA03G0434400ZS;BnaA03G0482500ZS;BnaA03G0564100ZS;BnaA04G0110700ZS;BnaA04G0138600ZS;BnaA04G0181400ZS;BnaA05G0043800ZS;BnaA05G0080200ZS;BnaA05G0172200ZS;BnaA05G0341700ZS;BnaA05G0341800ZS;BnaA06G0058100ZS;BnaA07G0138800ZS;BnaA07G0…
GO:0016209	antioxidant activity	37	291	0.0557334	0.444381	BnaA02G0085800ZS;BnaA02G0158300ZS;BnaA02G0207900ZS;BnaA02G0358800ZS;BnaA03G0152400ZS;BnaA03G0184500ZS;BnaA03G0203500ZS;BnaA03G0562900ZS;BnaA04G0146000ZS;BnaA04G0182200ZS;BnaA05G0081000ZS;BnaA05G0463400ZS;BnaA06G0136900ZS;BnaA06G0161600ZS;BnaA07G0132100ZS;BnaA07G0262900ZS;BnaA07G0368900ZS;BnaA08G0247000ZS;BnaA09G0015300ZS;BnaA10G0173400ZS;BnaC01G0030300ZS;BnaC01G0490500ZS;BnaC02G0101900ZS;BnaC03G0…
GO:0015450	P-P-bond-hydrolysis-driven protein transmembrane transporter activity	6	29	0.0569489	0.445935	BnaA01G0230200ZS;BnaA03G0482500ZS;BnaA10G0010200ZS;BnaC02G0269200ZS;BnaC06G0393500ZS;BnaC09G0596300ZS
GO:0016759	cellulose synthase activity	10	59	0.0570469	0.445935	BnaA03G0477100ZS;BnaA03G0531700ZS;BnaA05G0488000ZS;BnaA06G0438300ZS;BnaA10G0013600ZS;BnaC05G0548000ZS;BnaC07G0225000ZS;BnaC07G0455400ZS;Bnascaffold0026G0017700ZS;Bnascaffold0026G0017800ZS
GO:0017137	Rab GTPase binding	10	59	0.0570469	0.445935	BnaA01G0008000ZS;BnaA01G0426900ZS;BnaA02G0138800ZS;BnaA03G0287600ZS;BnaA03G0311000ZS;BnaA07G0038600ZS;BnaA07G0324800ZS;BnaC02G0175400ZS;BnaC04G0566000ZS;BnaC06G0380000ZS
GO:0097367	carbohydrate derivative binding	587	5701	0.0587702	0.456423	BnaA01G0012100ZS;BnaA01G0054900ZS;BnaA01G0059000ZS;BnaA01G0063100ZS;BnaA01G0063400ZS;BnaA01G0070200ZS;BnaA01G0074800ZS;BnaA01G0079500ZS;BnaA01G0084000ZS;BnaA01G0084200ZS;BnaA01G0099400ZS;BnaA01G0105700ZS;BnaA01G0133500ZS;BnaA01G0137100ZS;BnaA01G0140300ZS;BnaA01G0159700ZS;BnaA01G0192800ZS;BnaA01G0230200ZS;BnaA01G0268300ZS;BnaA01G0295200ZS;BnaA01G0325900ZS;BnaA01G0333900ZS;BnaA01G0335000ZS;BnaA01G0…
GO:0015037	peptide disulfide oxidoreductase activity	4	16	0.0628578	0.468111	BnaA02G0085800ZS;BnaA06G0136900ZS;BnaA10G0173400ZS;BnaC02G0101900ZS
GO:0015038	glutathione disulfide oxidoreductase activity	4	16	0.0628578	0.468111	BnaA02G0085800ZS;BnaA06G0136900ZS;BnaA10G0173400ZS;BnaC02G0101900ZS
GO:0015095	magnesium ion transmembrane transporter activity	4	16	0.0628578	0.468111	BnaA02G0196000ZS;BnaA07G0329100ZS;BnaA10G0231500ZS;BnaC06G0385200ZS
GO:0016744	transferase activity, transferring aldehyde or ketonic groups	4	16	0.0628578	0.468111	BnaA02G0048000ZS;BnaA02G0177900ZS;BnaC01G0246000ZS;BnaC02G0230900ZS
GO:0070034	telomerase RNA binding	4	16	0.0628578	0.468111	BnaC03G0650200ZS;BnaC05G0068900ZS;NewGene_4859;NewGene_9443
GO:0016702	oxidoreductase activity, acting on single donors with incorporation of molecular oxygen, incorporation of two atoms of oxygen	11	68	0.063015	0.468111	BnaA02G0167200ZS;BnaA06G0011600ZS;BnaA07G0279400ZS;BnaA08G0261700ZS;BnaA09G0676100ZS;BnaC03G0070600ZS;BnaC05G0457600ZS;BnaC06G0315600ZS;BnaC06G0319600ZS;BnaC07G0322200ZS;NewGene_2272
GO:0030145	manganese ion binding	11	68	0.063015	0.468111	BnaA01G0065100ZS;BnaA02G0168400ZS;BnaA06G0057800ZS;BnaA07G0334400ZS;BnaA10G0010600ZS;BnaA10G0172500ZS;BnaC01G0179800ZS;BnaC02G0216000ZS;BnaC06G0318800ZS;BnaC06G0392400ZS;NewGene_2747
GO:0008194	UDP-glycosyltransferase activity	50	414	0.0649154	0.475469	BnaA01G0416300ZS;BnaA02G0059200ZS;BnaA02G0250700ZS;BnaA03G0090400ZS;BnaA03G0127600ZS;BnaA03G0477100ZS;BnaA03G0531700ZS;BnaA05G0321900ZS;BnaA05G0340600ZS;BnaA05G0488000ZS;BnaA06G0438300ZS;BnaA07G0018400ZS;BnaA07G0206300ZS;BnaA07G0338200ZS;BnaA09G0004600ZS;BnaA09G0012900ZS;BnaA09G0676300ZS;BnaA10G0013600ZS;BnaA10G0208800ZS;BnaC01G0288300ZS;BnaC01G0288400ZS;BnaC02G0068800ZS;BnaC02G0077700ZS;BnaC02G0…
GO:0004557	alpha-galactosidase activity	3	10	0.0655257	0.475469	BnaA02G0029200ZS;BnaC02G0452500ZS;BnaC03G0039500ZS
GO:0052692	raffinose alpha-galactosidase activity	3	10	0.0655257	0.475469	BnaA02G0029200ZS;BnaC02G0452500ZS;BnaC03G0039500ZS
GO:0016701	oxidoreductase activity, acting on single donors with incorporation of molecular oxygen	14	93	0.0655956	0.475469	BnaA01G0293000ZS;BnaA02G0167200ZS;BnaA06G0011600ZS;BnaA07G0279400ZS;BnaA08G0092200ZS;BnaA08G0261700ZS;BnaA09G0676100ZS;BnaC03G0070600ZS;BnaC05G0457600ZS;BnaC06G0315600ZS;BnaC06G0319600ZS;BnaC07G0322200ZS;BnaC07G0469700ZS;NewGene_2272
GO:0030554	adenyl nucleotide binding	520	5043	0.0680338	0.482672	BnaA01G0012100ZS;BnaA01G0054900ZS;BnaA01G0063100ZS;BnaA01G0063400ZS;BnaA01G0070200ZS;BnaA01G0074800ZS;BnaA01G0079500ZS;BnaA01G0084000ZS;BnaA01G0084200ZS;BnaA01G0099400ZS;BnaA01G0133500ZS;BnaA01G0137100ZS;BnaA01G0140300ZS;BnaA01G0159700ZS;BnaA01G0230200ZS;BnaA01G0268300ZS;BnaA01G0295200ZS;BnaA01G0325900ZS;BnaA01G0333900ZS;BnaA01G0335000ZS;BnaA01G0340900ZS;BnaA01G0349500ZS;BnaA01G0358300ZS;BnaA01G0…
GO:0042162	telomeric DNA binding	7	38	0.0709327	0.482672	BnaA03G0464300ZS;BnaA08G0042200ZS;BnaC03G0650200ZS;BnaC05G0068900ZS;BnaC05G0303200ZS;NewGene_4859;NewGene_9443
GO:0003746	translation elongation factor activity	9	54	0.0750535	0.482672	BnaA05G0050100ZS;BnaA06G0434400ZS;BnaA07G0309000ZS;BnaA08G0160400ZS;BnaA08G0205400ZS;BnaA09G0661400ZS;BnaC02G0094900ZS;BnaC03G0111900ZS;BnaC07G0232700ZS
GO:0016278	lysine N-methyltransferase activity	10	62	0.0752205	0.482672	BnaA01G0302800ZS;BnaA02G0068800ZS;BnaA07G0210200ZS;BnaA07G0363700ZS;BnaA07G0367800ZS;BnaA10G0278900ZS;BnaC06G0286100ZS;BnaC06G0395800ZS;BnaC06G0427500ZS;BnaC06G0432300ZS
GO:0016279	protein-lysine N-methyltransferase activity	10	62	0.0752205	0.482672	BnaA01G0302800ZS;BnaA02G0068800ZS;BnaA07G0210200ZS;BnaA07G0363700ZS;BnaA07G0367800ZS;BnaA10G0278900ZS;BnaC06G0286100ZS;BnaC06G0395800ZS;BnaC06G0427500ZS;BnaC06G0432300ZS
GO:0032559	adenyl ribonucleotide binding	518	5034	0.0757261	0.482672	BnaA01G0012100ZS;BnaA01G0054900ZS;BnaA01G0063100ZS;BnaA01G0063400ZS;BnaA01G0070200ZS;BnaA01G0074800ZS;BnaA01G0079500ZS;BnaA01G0084000ZS;BnaA01G0084200ZS;BnaA01G0099400ZS;BnaA01G0133500ZS;BnaA01G0137100ZS;BnaA01G0140300ZS;BnaA01G0159700ZS;BnaA01G0230200ZS;BnaA01G0268300ZS;BnaA01G0295200ZS;BnaA01G0325900ZS;BnaA01G0333900ZS;BnaA01G0335000ZS;BnaA01G0340900ZS;BnaA01G0349500ZS;BnaA01G0358300ZS;BnaA01G0…
GO:0031406	carboxylic acid binding	16	112	0.0759731	0.482672	BnaA04G0273900ZS;BnaA05G0370500ZS;BnaA07G0240400ZS;BnaA07G0366100ZS;BnaA09G0090400ZS;BnaA09G0209600ZS;BnaA09G0569200ZS;BnaC02G0090100ZS;BnaC02G0158700ZS;BnaC03G0363000ZS;BnaC03G0431300ZS;BnaC04G0329600ZS;BnaC04G0591500ZS;BnaC05G0007800ZS;BnaC05G0409000ZS;BnaC07G0444700ZS
GO:0043177	organic acid binding	16	112	0.0759731	0.482672	BnaA04G0273900ZS;BnaA05G0370500ZS;BnaA07G0240400ZS;BnaA07G0366100ZS;BnaA09G0090400ZS;BnaA09G0209600ZS;BnaA09G0569200ZS;BnaC02G0090100ZS;BnaC02G0158700ZS;BnaC03G0363000ZS;BnaC03G0431300ZS;BnaC04G0329600ZS;BnaC04G0591500ZS;BnaC05G0007800ZS;BnaC05G0409000ZS;BnaC07G0444700ZS
GO:0061608	nuclear import signal receptor activity	4	17	0.0761041	0.482672	BnaC01G0241600ZS;BnaC02G0007800ZS;BnaC02G0340100ZS;BnaC09G0613200ZS
GO:0046961	proton-transporting ATPase activity, rotational mechanism	5	24	0.0773435	0.482672	BnaA02G0233800ZS;BnaA04G0138600ZS;BnaA07G0377600ZS;BnaC06G0253800ZS;BnaC06G0445300ZS
GO:0003980	UDP-glucose:glycoprotein glucosyltransferase activity	2	5	0.07749	0.482672	BnaC06G0379000ZS;BnaC06G0379400ZS
GO:0004049	anthranilate synthase activity	2	5	0.07749	0.482672	BnaA03G0229800ZS;BnaC09G0590700ZS
GO:0004556	alpha-amylase activity	2	5	0.07749	0.482672	BnaA07G0312900ZS;BnaC06G0364000ZS
GO:0004821	histidine-tRNA ligase activity	2	5	0.07749	0.482672	BnaA01G0414900ZS;BnaC01G0500300ZS
GO:0004831	tyrosine-tRNA ligase activity	2	5	0.07749	0.482672	BnaC01G0501700ZS;BnaC03G0347300ZS
GO:0008176	tRNA (guanine-N7-)-methyltransferase activity	2	5	0.07749	0.482672	BnaA06G0332100ZS;BnaA10G0192900ZS
GO:0015296	anion:cation symporter activity	2	5	0.07749	0.482672	BnaA07G0175300ZS;BnaC03G0665900ZS
GO:0016647	oxidoreductase activity, acting on the CH-NH group of donors, oxygen as acceptor	2	5	0.07749	0.482672	BnaA02G0158400ZS;BnaA03G0511900ZS
GO:0019825	oxygen binding	2	5	0.07749	0.482672	NewGene_3907;NewGene_8048
GO:0047453	ATP-dependent NAD(P)H-hydrate dehydratase activity	2	5	0.07749	0.482672	BnaA02G0077600ZS;BnaC02G0092100ZS
GO:0047746	chlorophyllase activity	2	5	0.07749	0.482672	BnaA06G0137700ZS;BnaC05G0166500ZS
GO:0052855	ADP-dependent NAD(P)H-hydrate dehydratase activity	2	5	0.07749	0.482672	BnaA02G0077600ZS;BnaC02G0092100ZS
GO:0008276	protein methyltransferase activity	15	104	0.0784964	0.482672	BnaA01G0302800ZS;BnaA02G0068800ZS;BnaA06G0359200ZS;BnaA07G0210200ZS;BnaA07G0363700ZS;BnaA07G0367800ZS;BnaA10G0278900ZS;BnaC02G0167500ZS;BnaC02G0172000ZS;BnaC02G0489900ZS;BnaC06G0286100ZS;BnaC06G0395800ZS;BnaC06G0427500ZS;BnaC06G0432300ZS;BnaC07G0333600ZS
GO:0050662	coenzyme binding	63	542	0.0789213	0.482672	BnaA01G0223700ZS;BnaA01G0293000ZS;BnaA01G0416200ZS;BnaA02G0005400ZS;BnaA02G0030900ZS;BnaA02G0059400ZS;BnaA02G0088800ZS;BnaA02G0108600ZS;BnaA02G0132800ZS;BnaA02G0177900ZS;BnaA03G0011200ZS;BnaA03G0184700ZS;BnaA03G0203200ZS;BnaA03G0389500ZS;BnaA04G0279900ZS;BnaA05G0410500ZS;BnaA06G0121200ZS;BnaA06G0300700ZS;BnaA06G0326700ZS;BnaA06G0384000ZS;BnaA07G0277100ZS;BnaA07G0284100ZS;BnaA07G0297900ZS;BnaA07G0…
GO:0033293	monocarboxylic acid binding	9	55	0.082367	0.482672	BnaA05G0370500ZS;BnaA09G0090400ZS;BnaA09G0209600ZS;BnaA09G0569200ZS;BnaC02G0158700ZS;BnaC03G0431300ZS;BnaC04G0329600ZS;BnaC05G0007800ZS;BnaC05G0409000ZS
GO:0003964	RNA-directed DNA polymerase activity	3	11	0.083783	0.482672	BnaC01G0428900ZS;NewGene_4859;NewGene_9443
GO:0004362	glutathione-disulfide reductase activity	3	11	0.083783	0.482672	BnaA02G0085800ZS;BnaA10G0173400ZS;BnaC02G0101900ZS
GO:0004470	malic enzyme activity	3	11	0.083783	0.482672	BnaA09G0004700ZS;BnaA09G0013000ZS;BnaC02G0047800ZS
GO:0004471	malate dehydrogenase (decarboxylating) (NAD+) activity	3	11	0.083783	0.482672	BnaA09G0004700ZS;BnaA09G0013000ZS;BnaC02G0047800ZS
GO:0008199	ferric iron binding	3	11	0.083783	0.482672	BnaA01G0293000ZS;BnaA03G0002200ZS;BnaA03G0266900ZS
GO:0008883	glutamyl-tRNA reductase activity	3	11	0.083783	0.482672	BnaA01G0223700ZS;BnaA09G0660100ZS;BnaC08G0523100ZS
GO:0043424	protein histidine kinase binding	3	11	0.083783	0.482672	BnaA07G0313000ZS;BnaC02G0243600ZS;BnaC06G0364100ZS
GO:0016628	oxidoreductase activity, acting on the CH-CH group of donors, NAD or NADP as acceptor	6	32	0.084957	0.482672	BnaA02G0211500ZS;BnaA03G0136700ZS;BnaA03G0389600ZS;BnaA03G0389700ZS;BnaA04G0279900ZS;BnaA05G0327800ZS
GO:0008483	transaminase activity	16	114	0.0860053	0.482672	BnaA02G0080200ZS;BnaA03G0184700ZS;BnaA05G0129900ZS;BnaA06G0032400ZS;BnaA07G0001300ZS;BnaA08G0140100ZS;BnaA08G0140200ZS;BnaA09G0123400ZS;BnaC01G0007500ZS;BnaC02G0324900ZS;BnaC03G0678000ZS;BnaC06G0385400ZS;BnaC08G0198900ZS;NewGene_2620;NewGene_6067;NewGene_6071
GO:0016627	oxidoreductase activity, acting on the CH-CH group of donors	16	114	0.0860053	0.482672	BnaA02G0211500ZS;BnaA03G0136700ZS;BnaA03G0389600ZS;BnaA03G0389700ZS;BnaA04G0279900ZS;BnaA05G0327800ZS;BnaA06G0300700ZS;BnaA09G0090400ZS;BnaA09G0701500ZS;BnaA10G0010800ZS;BnaA10G0248300ZS;BnaC02G0072100ZS;BnaC05G0045500ZS;BnaC06G0379500ZS;BnaC09G0086600ZS;Bnascaffold1706G0000200ZS
GO:0016769	transferase activity, transferring nitrogenous groups	16	114	0.0860053	0.482672	BnaA02G0080200ZS;BnaA03G0184700ZS;BnaA05G0129900ZS;BnaA06G0032400ZS;BnaA07G0001300ZS;BnaA08G0140100ZS;BnaA08G0140200ZS;BnaA09G0123400ZS;BnaC01G0007500ZS;BnaC02G0324900ZS;BnaC03G0678000ZS;BnaC06G0385400ZS;BnaC08G0198900ZS;NewGene_2620;NewGene_6067;NewGene_6071
GO:0000175	3'-5'-exoribonuclease activity	7	40	0.088699	0.482672	BnaA02G0103400ZS;BnaA03G0059600ZS;BnaA10G0010000ZS;BnaC01G0078300ZS;BnaC02G0086300ZS;BnaC02G0109300ZS;BnaC09G0449600ZS
GO:0019203	carbohydrate phosphatase activity	7	40	0.088699	0.482672	BnaA04G0048800ZS;BnaA04G0229500ZS;BnaA06G0301100ZS;BnaA08G0193400ZS;BnaA09G0486000ZS;BnaC03G0046000ZS;BnaC03G0679600ZS
GO:0047134	protein-disulfide reductase activity	4	18	0.0906255	0.482672	BnaA05G0463400ZS;BnaC01G0490500ZS;BnaC06G0420800ZS;NewGene_799
GO:0043167	ion binding	1093	10884	0.0909946	0.482672	BnaA01G0012100ZS;BnaA01G0015400ZS;BnaA01G0019600ZS;BnaA01G0054900ZS;BnaA01G0059000ZS;BnaA01G0063100ZS;BnaA01G0063400ZS;BnaA01G0065100ZS;BnaA01G0070200ZS;BnaA01G0073700ZS;BnaA01G0074800ZS;BnaA01G0079500ZS;BnaA01G0083700ZS;BnaA01G0084000ZS;BnaA01G0084200ZS;BnaA01G0087300ZS;BnaA01G0099400ZS;BnaA01G0114800ZS;BnaA01G0133500ZS;BnaA01G0137100ZS;BnaA01G0140300ZS;BnaA01G0155500ZS;BnaA01G0159700ZS;BnaA01G0…
GO:0016887	ATPase activity	76	673	0.0953258	0.482672	BnaA01G0074800ZS;BnaA01G0084200ZS;BnaA01G0340900ZS;BnaA01G0359200ZS;BnaA01G0362400ZS;BnaA01G0420000ZS;BnaA02G0030300ZS;BnaA02G0096900ZS;BnaA02G0154900ZS;BnaA02G0233800ZS;BnaA02G0258900ZS;BnaA03G0272700ZS;BnaA03G0283700ZS;BnaA03G0320200ZS;BnaA03G0564100ZS;BnaA04G0110700ZS;BnaA04G0138600ZS;BnaA04G0181400ZS;BnaA04G0234400ZS;BnaA05G0080200ZS;BnaA05G0151300ZS;BnaA05G0172200ZS;BnaA06G0012400ZS;BnaA06G0…
GO:0015267	channel activity	35	287	0.0965801	0.482672	BnaA01G0419200ZS;BnaA02G0153900ZS;BnaA03G0155900ZS;BnaA03G0177600ZS;BnaA03G0472100ZS;BnaA04G0033200ZS;BnaA04G0236300ZS;BnaA05G0101200ZS;BnaA05G0116800ZS;BnaA06G0058100ZS;BnaA06G0425300ZS;BnaA07G0175300ZS;BnaA07G0386200ZS;BnaA09G0012100ZS;BnaA09G0695800ZS;BnaA09G0717300ZS;BnaC01G0113300ZS;BnaC01G0321000ZS;BnaC01G0495900ZS;BnaC02G0066600ZS;BnaC02G0139500ZS;BnaC03G0316800ZS;BnaC04G0425700ZS;BnaC04G0…
GO:0022803	passive transmembrane transporter activity	35	287	0.0965801	0.482672	BnaA01G0419200ZS;BnaA02G0153900ZS;BnaA03G0155900ZS;BnaA03G0177600ZS;BnaA03G0472100ZS;BnaA04G0033200ZS;BnaA04G0236300ZS;BnaA05G0101200ZS;BnaA05G0116800ZS;BnaA06G0058100ZS;BnaA06G0425300ZS;BnaA07G0175300ZS;BnaA07G0386200ZS;BnaA09G0012100ZS;BnaA09G0695800ZS;BnaA09G0717300ZS;BnaC01G0113300ZS;BnaC01G0321000ZS;BnaC01G0495900ZS;BnaC02G0066600ZS;BnaC02G0139500ZS;BnaC03G0316800ZS;BnaC04G0425700ZS;BnaC04G0…
GO:0000215	tRNA 2'-phosphotransferase activity	1	1	0.0972609	0.482672	BnaA05G0051600ZS
GO:0000217	DNA secondary structure binding	1	1	0.0972609	0.482672	BnaA03G0272700ZS
GO:0000400	four-way junction DNA binding	1	1	0.0972609	0.482672	BnaA03G0272700ZS
GO:0003691	double-stranded telomeric DNA binding	1	1	0.0972609	0.482672	BnaC05G0303200ZS
GO:0003730	mRNA 3'-UTR binding	1	1	0.0972609	0.482672	BnaC03G0623100ZS
GO:0004038	allantoinase activity	1	1	0.0972609	0.482672	BnaA09G0234100ZS
GO:0004121	cystathionine beta-lyase activity	1	1	0.0972609	0.482672	BnaC08G0369300ZS
GO:0004300	enoyl-CoA hydratase activity	1	1	0.0972609	0.482672	BnaA08G0101900ZS
GO:0004528	phosphodiesterase I activity	1	1	0.0972609	0.482672	BnaC08G0048200ZS
GO:0004560	alpha-L-fucosidase activity	1	1	0.0972609	0.482672	BnaA04G0181700ZS
GO:0004795	threonine synthase activity	1	1	0.0972609	0.482672	BnaA02G0203200ZS
GO:0005365	myo-inositol transmembrane transporter activity	1	1	0.0972609	0.482672	BnaA03G0434400ZS
GO:0005366	myo-inositol:proton symporter activity	1	1	0.0972609	0.482672	BnaA03G0434400ZS
GO:0008297	single-stranded DNA exodeoxyribonuclease activity	1	1	0.0972609	0.482672	BnaC02G0120100ZS
GO:0008665	2'-phosphotransferase activity	1	1	0.0972609	0.482672	BnaA05G0051600ZS
GO:0009978	allene oxide synthase activity	1	1	0.0972609	0.482672	BnaC02G0379200ZS
GO:0015166	polyol transmembrane transporter activity	1	1	0.0972609	0.482672	BnaA03G0434400ZS
GO:0015665	alcohol transmembrane transporter activity	1	1	0.0972609	0.482672	BnaA03G0434400ZS
GO:0015928	fucosidase activity	1	1	0.0972609	0.482672	BnaA04G0181700ZS
GO:0030371	translation repressor activity	1	1	0.0972609	0.482672	BnaC03G0623100ZS
GO:0031493	nucleosomal histone binding	1	1	0.0972609	0.482672	BnaC08G0124900ZS
GO:0035173	histone kinase activity	1	1	0.0972609	0.482672	BnaA05G0053200ZS
GO:0035174	histone serine kinase activity	1	1	0.0972609	0.482672	BnaA05G0053200ZS
GO:0035598	N6-threonylcarbomyladenosine methylthiotransferase activity	1	1	0.0972609	0.482672	BnaC06G0387600ZS
GO:0042800	histone methyltransferase activity (H3-K4 specific)	1	1	0.0972609	0.482672	BnaC06G0432300ZS
GO:0045145	single-stranded DNA 5'-3' exodeoxyribonuclease activity	1	1	0.0972609	0.482672	BnaC02G0120100ZS
GO:0045290	D-arabinose 1-dehydrogenase [NAD(P)+] activity	1	1	0.0972609	0.482672	BnaA03G0538700ZS
GO:0045550	geranylgeranyl reductase activity	1	1	0.0972609	0.482672	BnaA02G0211500ZS
GO:0050201	fucokinase activity	1	1	0.0972609	0.482672	BnaA09G0693800ZS
GO:0050220	prostaglandin-E synthase activity	1	1	0.0972609	0.482672	BnaC02G0376300ZS
GO:0050313	sulfur dioxygenase activity	1	1	0.0972609	0.482672	BnaA06G0011600ZS
GO:0050577	GDP-L-fucose synthase activity	1	1	0.0972609	0.482672	BnaA07G0337700ZS
GO:1901618	organic hydroxy compound transmembrane transporter activity	1	1	0.0972609	0.482672	BnaA03G0434400ZS
GO:0005244	voltage-gated ion channel activity	12	82	0.0987571	0.485988	BnaA01G0419200ZS;BnaA02G0153900ZS;BnaA06G0425300ZS;BnaA07G0175300ZS;BnaC01G0113300ZS;BnaC01G0495900ZS;BnaC02G0066600ZS;BnaC04G0425700ZS;BnaC06G0168900ZS;BnaC06G0424100ZS;BnaC07G0368900ZS;BnaC07G0498100ZS
GO:0022832	voltage-gated channel activity	12	82	0.0987571	0.485988	BnaA01G0419200ZS;BnaA02G0153900ZS;BnaA06G0425300ZS;BnaA07G0175300ZS;BnaC01G0113300ZS;BnaC01G0495900ZS;BnaC02G0066600ZS;BnaC04G0425700ZS;BnaC06G0168900ZS;BnaC06G0424100ZS;BnaC07G0368900ZS;BnaC07G0498100ZS
GO:0005471	ATP:ADP antiporter activity	3	12	0.103928	0.485988	BnaA07G0225900ZS;BnaC06G0458200ZS;Bnascaffold0025G0001600ZS
GO:0008022	protein C-terminus binding	3	12	0.103928	0.485988	BnaC05G0426600ZS;NewGene_4859;NewGene_9443
GO:0004332	fructose-bisphosphate aldolase activity	4	19	0.106358	0.485988	BnaA01G0159600ZS;BnaA04G0235300ZS;BnaC01G0204000ZS;NewGene_809
GO:0004805	trehalose-phosphatase activity	4	19	0.106358	0.485988	BnaA06G0301100ZS;BnaA08G0193400ZS;BnaC03G0046000ZS;BnaC03G0679600ZS
GO:0008649	rRNA methyltransferase activity	4	19	0.106358	0.485988	BnaA03G0244300ZS;BnaA03G0488500ZS;BnaA06G0032800ZS;BnaC04G0006000ZS
GO:0016641	oxidoreductase activity, acting on the CH-NH2 group of donors, oxygen as acceptor	4	19	0.106358	0.485988	BnaA01G0200500ZS;BnaA02G0263300ZS;BnaA08G0083500ZS;BnaC01G0252100ZS
GO:0003879	ATP phosphoribosyltransferase activity	2	6	0.1089	0.485988	BnaA06G0060300ZS;BnaC05G0075600ZS
GO:0003909	DNA ligase activity	2	6	0.1089	0.485988	BnaA07G0288800ZS;BnaC06G0331900ZS
GO:0003910	DNA ligase (ATP) activity	2	6	0.1089	0.485988	BnaA07G0288800ZS;BnaC06G0331900ZS
GO:0004348	glucosylceramidase activity	2	6	0.1089	0.485988	BnaA01G0290800ZS;BnaA03G0243200ZS
GO:0004370	glycerol kinase activity	2	6	0.1089	0.485988	BnaA07G0226600ZS;BnaA07G0388700ZS
GO:0004807	triose-phosphate isomerase activity	2	6	0.1089	0.485988	BnaA04G0041400ZS;BnaC08G0455100ZS
GO:0004930	G-protein coupled receptor activity	2	6	0.1089	0.485988	BnaA03G0155900ZS;BnaC04G0490400ZS
GO:0005457	GDP-fucose transmembrane transporter activity	2	6	0.1089	0.485988	BnaC02G0098800ZS;BnaC06G0427300ZS
GO:0008187	poly-pyrimidine tract binding	2	6	0.1089	0.485988	BnaA01G0313100ZS;BnaC03G0623100ZS
GO:0016427	tRNA (cytosine) methyltransferase activity	2	6	0.1089	0.485988	BnaC01G0011000ZS;BnaC04G0436700ZS
GO:0016428	tRNA (cytosine-5-)-methyltransferase activity	2	6	0.1089	0.485988	BnaC01G0011000ZS;BnaC04G0436700ZS
GO:0019187	beta-1,4-mannosyltransferase activity	2	6	0.1089	0.485988	BnaC05G0548000ZS;Bnascaffold0026G0017800ZS
GO:0034485	phosphatidylinositol-3,4,5-trisphosphate 5-phosphatase activity	2	6	0.1089	0.485988	BnaA07G0327200ZS;BnaC06G0293900ZS
GO:0034594	phosphatidylinositol trisphosphate phosphatase activity	2	6	0.1089	0.485988	BnaA07G0327200ZS;BnaC06G0293900ZS
GO:0036080	purine nucleotide-sugar transmembrane transporter activity	2	6	0.1089	0.485988	BnaC02G0098800ZS;BnaC06G0427300ZS
GO:0038199	ethylene receptor activity	2	6	0.1089	0.485988	BnaA07G0286400ZS;BnaC06G0328100ZS
GO:0051740	ethylene binding	2	6	0.1089	0.485988	BnaA07G0286400ZS;BnaC06G0328100ZS
GO:0051753	mannan synthase activity	2	6	0.1089	0.485988	BnaC05G0548000ZS;Bnascaffold0026G0017800ZS
GO:0072328	alkene binding	2	6	0.1089	0.485988	BnaA07G0286400ZS;BnaC06G0328100ZS
GO:0016616	oxidoreductase activity, acting on the CH-OH group of donors, NAD or NADP as acceptor	28	227	0.113711	0.505569	BnaA01G0293000ZS;BnaA01G0416200ZS;BnaA02G0032600ZS;BnaA02G0059400ZS;BnaA03G0203200ZS;BnaA03G0538700ZS;BnaA05G0410500ZS;BnaA06G0110300ZS;BnaA06G0384000ZS;BnaA07G0277100ZS;BnaA07G0284100ZS;BnaA07G0297900ZS;BnaA07G0337700ZS;BnaA07G0350500ZS;BnaA07G0361800ZS;BnaA09G0004700ZS;BnaA09G0013000ZS;BnaA10G0126300ZS;BnaA10G0247900ZS;BnaC02G0047800ZS;BnaC02G0069000ZS;BnaC02G0203000ZS;BnaC05G0229300ZS;BnaC05G0…
GO:0034061	DNA polymerase activity	7	43	0.119593	0.529754	BnaA07G0279600ZS;BnaA08G0144900ZS;BnaC01G0069400ZS;BnaC01G0428900ZS;BnaC05G0294800ZS;NewGene_4859;NewGene_9443
GO:0008409	5'-3' exonuclease activity	4	20	0.123224	0.53907	BnaA02G0216900ZS;BnaC02G0120100ZS;BnaC02G0290900ZS;BnaC06G0416900ZS
GO:0016423	tRNA (guanine) methyltransferase activity	4	20	0.123224	0.53907	BnaA01G0416600ZS;BnaA06G0332100ZS;BnaA10G0192900ZS;BnaC01G0498800ZS
GO:0008565	protein transporter activity	13	94	0.123255	0.53907	BnaA01G0230200ZS;BnaA02G0067500ZS;BnaA02G0155000ZS;BnaA03G0482500ZS;BnaA10G0010200ZS;BnaC01G0241600ZS;BnaC02G0007800ZS;BnaC02G0198200ZS;BnaC02G0269200ZS;BnaC02G0340100ZS;BnaC06G0393500ZS;BnaC09G0596300ZS;BnaC09G0613200ZS
GO:0042054	histone methyltransferase activity	9	60	0.125083	0.53907	BnaA01G0302800ZS;BnaA07G0210200ZS;BnaA07G0363700ZS;BnaA07G0367800ZS;BnaA10G0278900ZS;BnaC06G0286100ZS;BnaC06G0395800ZS;BnaC06G0427500ZS;BnaC06G0432300ZS
GO:0004222	metalloendopeptidase activity	14	103	0.125182	0.53907	BnaA02G0366900ZS;BnaA03G0139500ZS;BnaA03G0278400ZS;BnaA05G0485700ZS;BnaA05G0486600ZS;BnaA09G0670600ZS;BnaA10G0210500ZS;BnaC03G0202600ZS;BnaC04G0432700ZS;BnaC05G0557500ZS;BnaC05G0565100ZS;BnaC05G0571000ZS;BnaC06G0319100ZS;BnaC06G0367900ZS
GO:0004185	serine-type carboxypeptidase activity	11	77	0.125422	0.53907	BnaA02G0133600ZS;BnaA02G0193700ZS;BnaA06G0187100ZS;BnaC02G0075600ZS;BnaC05G0565400ZS;BnaC09G0561300ZS;NewGene_1473;NewGene_281;NewGene_433;NewGene_5725;NewGene_82
GO:0004439	phosphatidylinositol-4,5-bisphosphate 5-phosphatase activity	3	13	0.125753	0.53907	BnaA05G0120900ZS;BnaA07G0327200ZS;BnaC06G0293900ZS
GO:0008519	ammonium transmembrane transporter activity	3	13	0.125753	0.53907	BnaA05G0072900ZS;BnaA09G0017700ZS;BnaC08G0072000ZS
GO:0015217	ADP transmembrane transporter activity	3	13	0.125753	0.53907	BnaA07G0225900ZS;BnaC06G0458200ZS;Bnascaffold0025G0001600ZS
GO:0004518	nuclease activity	89	812	0.127581	0.541329	BnaA01G0013700ZS;BnaA01G0110300ZS;BnaA01G0201500ZS;BnaA01G0274200ZS;BnaA01G0413900ZS;BnaA01G0420200ZS;BnaA02G0103400ZS;BnaA02G0154900ZS;BnaA02G0160400ZS;BnaA02G0212700ZS;BnaA02G0216900ZS;BnaA03G0059600ZS;BnaA03G0247200ZS;BnaA03G0273300ZS;BnaA03G0391300ZS;BnaA03G0461800ZS;BnaA04G0265100ZS;BnaA05G0401800ZS;BnaA06G0064700ZS;BnaA06G0065600ZS;BnaA06G0086400ZS;BnaA06G0136600ZS;BnaA06G0185300ZS;BnaA06G0…
GO:0042578	phosphoric ester hydrolase activity	74	667	0.128303	0.541329	BnaA01G0155500ZS;BnaA01G0339200ZS;BnaA01G0413000ZS;BnaA01G0421800ZS;BnaA02G0000400ZS;BnaA02G0001100ZS;BnaA02G0107000ZS;BnaA02G0204200ZS;BnaA02G0406600ZS;BnaA03G0230000ZS;BnaA03G0540200ZS;BnaA03G0560600ZS;BnaA04G0048800ZS;BnaA04G0173800ZS;BnaA04G0229500ZS;BnaA05G0063200ZS;BnaA05G0120900ZS;BnaA05G0136300ZS;BnaA05G0461000ZS;BnaA05G0491300ZS;BnaA06G0118800ZS;BnaA06G0301100ZS;BnaA06G0405600ZS;BnaA06G0…
GO:0051287	NAD binding	19	148	0.128484	0.541329	BnaA02G0030900ZS;BnaA02G0059400ZS;BnaA03G0203200ZS;BnaA06G0121200ZS;BnaA07G0277100ZS;BnaA07G0284100ZS;BnaA07G0297900ZS;BnaA09G0004700ZS;BnaA09G0013000ZS;BnaC02G0047800ZS;BnaC02G0069000ZS;BnaC02G0203000ZS;BnaC02G0257100ZS;BnaC02G0319900ZS;BnaC02G0494500ZS;BnaC05G0153100ZS;BnaC06G0459500ZS;BnaC07G0338300ZS;NewGene_7677
GO:0003729	mRNA binding	27	221	0.128543	0.541329	BnaA02G0069900ZS;BnaA02G0111900ZS;BnaA04G0232300ZS;BnaA04G0238800ZS;BnaA05G0388400ZS;BnaA06G0397400ZS;BnaA07G0070600ZS;BnaA07G0177500ZS;BnaA07G0280500ZS;BnaA07G0373700ZS;BnaA09G0005100ZS;BnaA09G0013400ZS;BnaA10G0114200ZS;BnaC01G0239300ZS;BnaC01G0442500ZS;BnaC02G0080800ZS;BnaC03G0623100ZS;BnaC03G0692700ZS;BnaC06G0306700ZS;BnaC06G0329800ZS;BnaC06G0425100ZS;BnaC06G0439500ZS;BnaC07G0105800ZS;BnaC08G0…
GO:0044822	poly(A) RNA binding	27	221	0.128543	0.541329	BnaA02G0069900ZS;BnaA02G0111900ZS;BnaA04G0232300ZS;BnaA04G0238800ZS;BnaA05G0388400ZS;BnaA06G0397400ZS;BnaA07G0070600ZS;BnaA07G0177500ZS;BnaA07G0280500ZS;BnaA07G0373700ZS;BnaA09G0005100ZS;BnaA09G0013400ZS;BnaA10G0114200ZS;BnaC01G0239300ZS;BnaC01G0442500ZS;BnaC02G0080800ZS;BnaC03G0623100ZS;BnaC03G0692700ZS;BnaC06G0306700ZS;BnaC06G0329800ZS;BnaC06G0425100ZS;BnaC06G0439500ZS;BnaC07G0105800ZS;BnaC08G0…
GO:0004527	exonuclease activity	13	95	0.130807	0.548932	BnaA02G0103400ZS;BnaA02G0216900ZS;BnaA03G0059600ZS;BnaA10G0010000ZS;BnaC01G0078300ZS;BnaC02G0086300ZS;BnaC02G0109300ZS;BnaC02G0120100ZS;BnaC02G0290900ZS;BnaC05G0294800ZS;BnaC06G0416900ZS;BnaC08G0048200ZS;BnaC09G0449600ZS
GO:1901681	sulfur compound binding	9	61	0.134823	0.551964	BnaA02G0005400ZS;BnaA02G0177900ZS;BnaA03G0229900ZS;BnaA05G0140500ZS;BnaA06G0136900ZS;BnaC01G0475900ZS;BnaC02G0230900ZS;BnaC07G0457100ZS;BnaC07G0478500ZS
GO:0016791	phosphatase activity	60	535	0.136767	0.551964	BnaA01G0155500ZS;BnaA01G0339200ZS;BnaA01G0413000ZS;BnaA02G0000400ZS;BnaA02G0107000ZS;BnaA02G0204200ZS;BnaA02G0406600ZS;BnaA03G0230000ZS;BnaA03G0540200ZS;BnaA04G0048800ZS;BnaA04G0173800ZS;BnaA04G0229500ZS;BnaA05G0063200ZS;BnaA05G0120900ZS;BnaA05G0136300ZS;BnaA05G0461000ZS;BnaA05G0491300ZS;BnaA06G0301100ZS;BnaA06G0405600ZS;BnaA06G0428700ZS;BnaA06G0438400ZS;BnaA07G0314200ZS;BnaA07G0327200ZS;BnaA08G0…
GO:0004791	thioredoxin-disulfide reductase activity	4	21	0.141137	0.551964	BnaA03G0203500ZS;BnaA05G0463400ZS;BnaC01G0490500ZS;BnaC06G0420800ZS
GO:0016273	arginine N-methyltransferase activity	4	21	0.141137	0.551964	BnaA06G0359200ZS;BnaC02G0167500ZS;BnaC02G0489900ZS;BnaC07G0333600ZS
GO:0016274	protein-arginine N-methyltransferase activity	4	21	0.141137	0.551964	BnaA06G0359200ZS;BnaC02G0167500ZS;BnaC02G0489900ZS;BnaC07G0333600ZS
GO:0000996	core DNA-dependent RNA polymerase binding promoter specificity activity	2	7	0.142928	0.551964	BnaA04G0237300ZS;BnaA08G0299000ZS
GO:0004452	isopentenyl-diphosphate delta-isomerase activity	2	7	0.142928	0.551964	BnaC01G0179800ZS;BnaC01G0502500ZS
GO:0004457	lactate dehydrogenase activity	2	7	0.142928	0.551964	BnaA05G0410500ZS;BnaC05G0461900ZS
GO:0004459	L-lactate dehydrogenase activity	2	7	0.142928	0.551964	BnaA05G0410500ZS;BnaC05G0461900ZS
GO:0004634	phosphopyruvate hydratase activity	2	7	0.142928	0.551964	BnaA04G0182300ZS;BnaC06G0403800ZS
GO:0008430	selenium binding	2	7	0.142928	0.551964	BnaA08G0081600ZS;BnaC04G0356400ZS
GO:0016987	sigma factor activity	2	7	0.142928	0.551964	BnaA04G0237300ZS;BnaA08G0299000ZS
GO:0008175	tRNA methyltransferase activity	6	37	0.145405	0.551964	BnaA01G0416600ZS;BnaA06G0332100ZS;BnaA10G0192900ZS;BnaC01G0011000ZS;BnaC01G0498800ZS;BnaC04G0436700ZS
GO:0019001	guanyl nucleotide binding	61	548	0.147873	0.551964	BnaA01G0059000ZS;BnaA01G0192800ZS;BnaA01G0350800ZS;BnaA02G0081700ZS;BnaA02G0081800ZS;BnaA02G0083100ZS;BnaA02G0129000ZS;BnaA02G0296300ZS;BnaA03G0439100ZS;BnaA03G0458700ZS;BnaA04G0230200ZS;BnaA04G0232900ZS;BnaA05G0025900ZS;BnaA05G0050100ZS;BnaA05G0127500ZS;BnaA05G0151300ZS;BnaA05G0328800ZS;BnaA05G0488800ZS;BnaA06G0434400ZS;BnaA07G0199900ZS;BnaA07G0318500ZS;BnaA07G0355200ZS;BnaA08G0238400ZS;BnaA09G0…
GO:0004376	glycolipid mannosyltransferase activity	3	14	0.149038	0.551964	BnaA02G0090200ZS;BnaA07G0377300ZS;BnaC06G0444300ZS
GO:0005536	glucose binding	3	14	0.149038	0.551964	BnaA06G0030200ZS;BnaA08G0025600ZS;NewGene_2875
GO:0008097	5S rRNA binding	3	14	0.149038	0.551964	BnaC02G0262100ZS;BnaC03G0697000ZS;BnaC07G0210200ZS
GO:0034595	phosphatidylinositol phosphate 5-phosphatase activity	3	14	0.149038	0.551964	BnaA05G0120900ZS;BnaA07G0327200ZS;BnaC06G0293900ZS
GO:0008810	cellulase activity	8	54	0.150312	0.551964	BnaA01G0003200ZS;BnaA02G0217100ZS;BnaA03G0256000ZS;BnaA07G0320700ZS;BnaA07G0325300ZS;BnaA09G0024300ZS;BnaC06G0299200ZS;BnaC06G0417000ZS
GO:0016830	carbon-carbon lyase activity	24	198	0.153672	0.551964	BnaA01G0083700ZS;BnaA01G0159600ZS;BnaA01G0415300ZS;BnaA02G0005400ZS;BnaA02G0103000ZS;BnaA03G0229800ZS;BnaA04G0235300ZS;BnaA05G0092200ZS;BnaA05G0430900ZS;BnaA06G0332100ZS;BnaA08G0216800ZS;BnaA09G0125200ZS;BnaA09G0439500ZS;BnaC01G0204000ZS;BnaC01G0500000ZS;BnaC02G0090400ZS;BnaC05G0153100ZS;BnaC05G0452700ZS;BnaC05G0484100ZS;BnaC05G0568400ZS;BnaC07G0522700ZS;BnaC09G0590700ZS;NewGene_7677;NewGene_809
GO:0004402	histone acetyltransferase activity	7	46	0.155279	0.551964	BnaA01G0363300ZS;BnaA04G0046800ZS;BnaA07G0379400ZS;BnaC01G0015600ZS;BnaC03G0133000ZS;BnaC06G0446100ZS;BnaC08G0287700ZS
GO:0061733	peptide-lysine-N-acetyltransferase activity	7	46	0.155279	0.551964	BnaA01G0363300ZS;BnaA04G0046800ZS;BnaA07G0379400ZS;BnaC01G0015600ZS;BnaC03G0133000ZS;BnaC06G0446100ZS;BnaC08G0287700ZS
GO:0019843	rRNA binding	16	125	0.155675	0.551964	BnaA02G0072200ZS;BnaA04G0232300ZS;BnaA05G0168100ZS;BnaA06G0270900ZS;BnaA07G0075800ZS;BnaA09G0681300ZS;BnaA10G0191500ZS;BnaC02G0067400ZS;BnaC02G0262100ZS;BnaC02G0367500ZS;BnaC03G0071400ZS;BnaC03G0623100ZS;BnaC03G0697000ZS;BnaC06G0390000ZS;BnaC07G0117500ZS;BnaC07G0210200ZS
GO:0004014	adenosylmethionine decarboxylase activity	4	22	0.160005	0.551964	BnaA01G0415300ZS;BnaC01G0500000ZS;BnaC02G0090400ZS;BnaC05G0568400ZS
GO:0004602	glutathione peroxidase activity	4	22	0.160005	0.551964	BnaA02G0158300ZS;BnaA03G0152400ZS;BnaA09G0015300ZS;BnaC03G0178400ZS
GO:0004724	magnesium-dependent protein serine/threonine phosphatase activity	4	22	0.160005	0.551964	BnaA02G0000400ZS;BnaA08G0170900ZS;BnaA08G0201100ZS;BnaA09G0466500ZS
GO:0042393	histone binding	11	81	0.161264	0.551964	BnaA03G0022400ZS;BnaA03G0430400ZS;BnaA04G0236100ZS;BnaA09G0121400ZS;BnaA09G0182600ZS;BnaC01G0121100ZS;BnaC03G0027000ZS;BnaC05G0117300ZS;BnaC06G0323700ZS;BnaC08G0124900ZS;BnaC08G0369400ZS
GO:0016638	oxidoreductase activity, acting on the CH-NH2 group of donors	5	30	0.161636	0.551964	BnaA01G0200500ZS;BnaA02G0263300ZS;BnaA08G0083500ZS;BnaC01G0252100ZS;BnaC03G0034100ZS
GO:0016829	lyase activity	69	630	0.163073	0.551964	BnaA01G0083700ZS;BnaA01G0159600ZS;BnaA01G0207400ZS;BnaA01G0208500ZS;BnaA01G0415300ZS;BnaA02G0005400ZS;BnaA02G0077600ZS;BnaA02G0103000ZS;BnaA02G0168700ZS;BnaA02G0203200ZS;BnaA03G0014300ZS;BnaA03G0039300ZS;BnaA03G0201900ZS;BnaA03G0229800ZS;BnaA03G0312600ZS;BnaA04G0182300ZS;BnaA04G0235300ZS;BnaA05G0004200ZS;BnaA05G0052800ZS;BnaA05G0092200ZS;BnaA05G0430900ZS;BnaA05G0437900ZS;BnaA06G0332100ZS;BnaA07G0…
GO:0005525	GTP binding	60	544	0.167703	0.551964	BnaA01G0059000ZS;BnaA01G0192800ZS;BnaA01G0350800ZS;BnaA02G0081700ZS;BnaA02G0081800ZS;BnaA02G0083100ZS;BnaA02G0129000ZS;BnaA02G0296300ZS;BnaA03G0439100ZS;BnaA03G0458700ZS;BnaA04G0230200ZS;BnaA04G0232900ZS;BnaA05G0025900ZS;BnaA05G0050100ZS;BnaA05G0127500ZS;BnaA05G0151300ZS;BnaA05G0328800ZS;BnaA05G0488800ZS;BnaA06G0434400ZS;BnaA07G0199900ZS;BnaA07G0318500ZS;BnaA07G0355200ZS;BnaA08G0238400ZS;BnaA09G0…
GO:0032561	guanyl ribonucleotide binding	60	544	0.167703	0.551964	BnaA01G0059000ZS;BnaA01G0192800ZS;BnaA01G0350800ZS;BnaA02G0081700ZS;BnaA02G0081800ZS;BnaA02G0083100ZS;BnaA02G0129000ZS;BnaA02G0296300ZS;BnaA03G0439100ZS;BnaA03G0458700ZS;BnaA04G0230200ZS;BnaA04G0232900ZS;BnaA05G0025900ZS;BnaA05G0050100ZS;BnaA05G0127500ZS;BnaA05G0151300ZS;BnaA05G0328800ZS;BnaA05G0488800ZS;BnaA06G0434400ZS;BnaA07G0199900ZS;BnaA07G0318500ZS;BnaA07G0355200ZS;BnaA08G0238400ZS;BnaA09G0…
GO:0015294	solute:cation symporter activity	7	47	0.168152	0.551964	BnaA03G0434400ZS;BnaA07G0138800ZS;BnaA07G0175300ZS;BnaA07G0261900ZS;BnaA08G0238700ZS;BnaA10G0146200ZS;BnaC03G0665900ZS
GO:0015085	calcium ion transmembrane transporter activity	10	73	0.169167	0.551964	BnaA01G0074800ZS;BnaA03G0564100ZS;BnaA06G0058100ZS;BnaA08G0187200ZS;BnaA09G0018400ZS;BnaC01G0088700ZS;BnaC01G0196700ZS;BnaC01G0321000ZS;BnaC01G0450600ZS;BnaC08G0522000ZS
GO:0004180	carboxypeptidase activity	11	82	0.170948	0.551964	BnaA02G0133600ZS;BnaA02G0193700ZS;BnaA06G0187100ZS;BnaC02G0075600ZS;BnaC05G0565400ZS;BnaC09G0561300ZS;NewGene_1473;NewGene_281;NewGene_433;NewGene_5725;NewGene_82
GO:0008238	exopeptidase activity	21	173	0.171036	0.551964	BnaA01G0065100ZS;BnaA02G0133600ZS;BnaA02G0193700ZS;BnaA05G0393500ZS;BnaA06G0030700ZS;BnaA06G0187100ZS;BnaA07G0358200ZS;BnaA09G0452000ZS;BnaC02G0075600ZS;BnaC05G0206400ZS;BnaC05G0565400ZS;BnaC06G0421500ZS;BnaC08G0499000ZS;BnaC09G0561300ZS;NewGene_1473;NewGene_2414;NewGene_281;NewGene_433;NewGene_5725;NewGene_7979;NewGene_82
GO:0003860	3-hydroxyisobutyryl-CoA hydrolase activity	3	15	0.173564	0.551964	BnaA04G0189100ZS;BnaA08G0148300ZS;BnaC04G0185200ZS
GO:0004096	catalase activity	3	15	0.173564	0.551964	BnaA07G0132100ZS;BnaA08G0247000ZS;BnaC05G0176000ZS
GO:0016813	hydrolase activity, acting on carbon-nitrogen (but not peptide) bonds, in linear amidines	3	15	0.173564	0.551964	BnaA10G0255500ZS;BnaC03G0295100ZS;BnaC07G0221100ZS
GO:0030151	molybdenum ion binding	3	15	0.173564	0.551964	BnaA07G0369900ZS;BnaC05G0138200ZS;BnaC06G0434700ZS
GO:0034593	phosphatidylinositol bisphosphate phosphatase activity	3	15	0.173564	0.551964	BnaA05G0120900ZS;BnaA07G0327200ZS;BnaC06G0293900ZS
GO:0004864	protein phosphatase inhibitor activity	6	39	0.173885	0.551964	BnaA07G0070600ZS;BnaA09G0209600ZS;BnaA10G0114200ZS;BnaC04G0165000ZS;BnaC05G0007800ZS;BnaC07G0105800ZS
GO:0008237	metallopeptidase activity	19	155	0.174457	0.551964	BnaA01G0065100ZS;BnaA02G0193700ZS;BnaA02G0366900ZS;BnaA03G0139500ZS;BnaA03G0278400ZS;BnaA05G0485700ZS;BnaA05G0486600ZS;BnaA07G0342600ZS;BnaA09G0670600ZS;BnaA10G0210500ZS;BnaC03G0202600ZS;BnaC04G0432700ZS;BnaC05G0557500ZS;BnaC05G0565100ZS;BnaC05G0571000ZS;BnaC06G0319100ZS;BnaC06G0367900ZS;BnaC06G0402800ZS;BnaC08G0499000ZS
GO:0005487	nucleocytoplasmic transporter activity	5	31	0.178315	0.551964	BnaA02G0067500ZS;BnaC01G0241600ZS;BnaC02G0007800ZS;BnaC02G0340100ZS;BnaC09G0613200ZS
GO:0016799	hydrolase activity, hydrolyzing N-glycosyl compounds	5	31	0.178315	0.551964	BnaA02G0288700ZS;BnaA05G0086700ZS;BnaA05G0372700ZS;BnaC03G0202900ZS;BnaC09G0050700ZS
GO:0003999	adenine phosphoribosyltransferase activity	2	8	0.178768	0.551964	BnaA03G0466700ZS;BnaC06G0458900ZS
GO:0004109	coproporphyrinogen oxidase activity	2	8	0.178768	0.551964	BnaA09G0701500ZS;Bnascaffold1706G0000200ZS
GO:0004478	methionine adenosyltransferase activity	2	8	0.178768	0.551964	BnaA05G0007400ZS;BnaC04G0009200ZS
GO:0004512	inositol-3-phosphate synthase activity	2	8	0.178768	0.551964	BnaA09G0594000ZS;BnaC01G0009000ZS
GO:0004616	phosphogluconate dehydrogenase (decarboxylating) activity	2	8	0.178768	0.551964	BnaA01G0416200ZS;BnaC05G0570800ZS
GO:0004645	phosphorylase activity	2	8	0.178768	0.551964	BnaA02G0129800ZS;BnaA02G0353800ZS
GO:0004794	L-threonine ammonia-lyase activity	2	8	0.178768	0.551964	BnaA03G0312600ZS;BnaA05G0437900ZS
GO:0004809	tRNA (guanine-N2-)-methyltransferase activity	2	8	0.178768	0.551964	BnaA01G0416600ZS;BnaC01G0498800ZS
GO:0015112	nitrate transmembrane transporter activity	2	8	0.178768	0.551964	BnaA01G0305900ZS;BnaA07G0175300ZS
GO:0016812	hydrolase activity, acting on carbon-nitrogen (but not peptide) bonds, in cyclic amides	2	8	0.178768	0.551964	BnaA02G0111700ZS;BnaA09G0234100ZS
GO:0045296	cadherin binding	2	8	0.178768	0.551964	BnaA01G0426900ZS;BnaA03G0311000ZS
GO:0050839	cell adhesion molecule binding	2	8	0.178768	0.551964	BnaA01G0426900ZS;BnaA03G0311000ZS
GO:0052793	pectin acetylesterase activity	2	8	0.178768	0.551964	BnaC01G0125300ZS;NewGene_174
GO:0070181	small ribosomal subunit rRNA binding	2	8	0.178768	0.551964	BnaA04G0232300ZS;BnaC03G0623100ZS
GO:0019829	cation-transporting ATPase activity	20	165	0.179725	0.551964	BnaA01G0074800ZS;BnaA02G0030300ZS;BnaA02G0233800ZS;BnaA02G0258900ZS;BnaA03G0564100ZS;BnaA04G0138600ZS;BnaA07G0377600ZS;BnaA08G0141400ZS;BnaA08G0187200ZS;BnaA09G0018400ZS;BnaA09G0587100ZS;BnaC01G0085900ZS;BnaC01G0088700ZS;BnaC01G0196700ZS;BnaC02G0033300ZS;BnaC06G0253800ZS;BnaC06G0445300ZS;BnaC07G0494200ZS;BnaC08G0522000ZS;BnaC09G0245200ZS
GO:0042625	ATPase coupled ion transmembrane transporter activity	20	165	0.179725	0.551964	BnaA01G0074800ZS;BnaA02G0030300ZS;BnaA02G0233800ZS;BnaA02G0258900ZS;BnaA03G0564100ZS;BnaA04G0138600ZS;BnaA07G0377600ZS;BnaA08G0141400ZS;BnaA08G0187200ZS;BnaA09G0018400ZS;BnaA09G0587100ZS;BnaC01G0085900ZS;BnaC01G0088700ZS;BnaC01G0196700ZS;BnaC02G0033300ZS;BnaC06G0253800ZS;BnaC06G0445300ZS;BnaC07G0494200ZS;BnaC08G0522000ZS;BnaC09G0245200ZS
GO:0034212	peptide N-acetyltransferase activity	7	48	0.181474	0.551964	BnaA01G0363300ZS;BnaA04G0046800ZS;BnaA07G0379400ZS;BnaC01G0015600ZS;BnaC03G0133000ZS;BnaC06G0446100ZS;BnaC08G0287700ZS
GO:0042623	ATPase activity, coupled	50	451	0.182484	0.551964	BnaA01G0074800ZS;BnaA01G0084200ZS;BnaA01G0362400ZS;BnaA01G0420000ZS;BnaA02G0030300ZS;BnaA02G0233800ZS;BnaA02G0258900ZS;BnaA03G0272700ZS;BnaA03G0283700ZS;BnaA03G0564100ZS;BnaA04G0110700ZS;BnaA04G0138600ZS;BnaA04G0181400ZS;BnaA05G0080200ZS;BnaA05G0172200ZS;BnaA06G0123400ZS;BnaA07G0329600ZS;BnaA07G0377600ZS;BnaA08G0141400ZS;BnaA08G0187200ZS;BnaA08G0259900ZS;BnaA09G0018400ZS;BnaA09G0587100ZS;BnaC01G0…
GO:0000033	alpha-1,3-mannosyltransferase activity	1	2	0.185065	0.551964	BnaA07G0377300ZS
GO:0000225	N-acetylglucosaminylphosphatidylinositol deacetylase activity	1	2	0.185065	0.551964	BnaA07G0202700ZS
GO:0000773	phosphatidyl-N-methylethanolamine N-methyltransferase activity	1	2	0.185065	0.551964	BnaC02G0323000ZS
GO:0003689	DNA clamp loader activity	1	2	0.185065	0.551964	BnaC02G0108100ZS
GO:0003848	2-amino-4-hydroxy-6-hydroxymethyldihydropteridine diphosphokinase activity	1	2	0.185065	0.551964	BnaC01G0086700ZS
GO:0003868	4-hydroxyphenylpyruvate dioxygenase activity	1	2	0.185065	0.551964	BnaA09G0676100ZS
GO:0004032	alditol:NADP+ 1-oxidoreductase activity	1	2	0.185065	0.551964	NewGene_978
GO:0004067	asparaginase activity	1	2	0.185065	0.551964	BnaA05G0393500ZS
GO:0004105	choline-phosphate cytidylyltransferase activity	1	2	0.185065	0.551964	BnaA01G0198600ZS
GO:0004126	cytidine deaminase activity	1	2	0.185065	0.551964	BnaC07G0490100ZS
GO:0004128	cytochrome-b5 reductase activity, acting on NAD(P)H	1	2	0.185065	0.551964	BnaC03G0098900ZS
GO:0004156	dihydropteroate synthase activity	1	2	0.185065	0.551964	BnaC01G0086700ZS
GO:0004608	phosphatidylethanolamine N-methyltransferase activity	1	2	0.185065	0.551964	BnaC02G0323000ZS
GO:0005539	glycosaminoglycan binding	1	2	0.185065	0.551964	BnaC02G0306400ZS
GO:0008106	alcohol dehydrogenase (NADP+) activity	1	2	0.185065	0.551964	NewGene_978
GO:0008251	tRNA-specific adenosine deaminase activity	1	2	0.185065	0.551964	BnaA02G0175800ZS
GO:0008265	Mo-molybdopterin cofactor sulfurase activity	1	2	0.185065	0.551964	BnaC05G0138200ZS
GO:0008465	glycerate dehydrogenase activity	1	2	0.185065	0.551964	BnaA07G0277100ZS
GO:0008798	beta-aspartyl-peptidase activity	1	2	0.185065	0.551964	BnaA05G0393500ZS
GO:0008987	quinolinate synthetase A activity	1	2	0.185065	0.551964	BnaC09G0323400ZS
GO:0009039	urease activity	1	2	0.185065	0.551964	BnaC02G0214400ZS
GO:0009671	nitrate:proton symporter activity	1	2	0.185065	0.551964	BnaA07G0175300ZS
GO:0010283	pinoresinol reductase activity	1	2	0.185065	0.551964	BnaA05G0327800ZS
GO:0010285	L,L-diaminopimelate aminotransferase activity	1	2	0.185065	0.551964	BnaA08G0140200ZS
GO:0010314	phosphatidylinositol-5-phosphate binding	1	2	0.185065	0.551964	BnaA01G0302800ZS
GO:0010349	L-galactose dehydrogenase activity	1	2	0.185065	0.551964	BnaA03G0538700ZS
GO:0016436	rRNA (uridine) methyltransferase activity	1	2	0.185065	0.551964	BnaA06G0032800ZS
GO:0016673	oxidoreductase activity, acting on a sulfur group of donors, iron-sulfur protein as acceptor	1	2	0.185065	0.551964	BnaA03G0319400ZS
GO:0019237	centromeric DNA binding	1	2	0.185065	0.551964	BnaA06G0105400ZS
GO:0030332	cyclin binding	1	2	0.185065	0.551964	BnaA06G0387900ZS
GO:0030785	[ribulose-bisphosphate carboxylase]-lysine N-methyltransferase activity	1	2	0.185065	0.551964	BnaC08G0494600ZS
GO:0031210	phosphatidylcholine binding	1	2	0.185065	0.551964	BnaA01G0198600ZS
GO:0033170	protein-DNA loading ATPase activity	1	2	0.185065	0.551964	BnaC02G0108100ZS
GO:0035560	pheophoridase activity	1	2	0.185065	0.551964	BnaA01G0183700ZS
GO:0035596	methylthiotransferase activity	1	2	0.185065	0.551964	BnaC06G0387600ZS
GO:0036218	dTTP diphosphatase activity	1	2	0.185065	0.551964	BnaC04G0359500ZS
GO:0042282	hydroxymethylglutaryl-CoA reductase activity	1	2	0.185065	0.551964	BnaA07G0361800ZS
GO:0042834	peptidoglycan binding	1	2	0.185065	0.551964	BnaC02G0306400ZS
GO:0043027	cysteine-type endopeptidase inhibitor activity involved in apoptotic process	1	2	0.185065	0.551964	BnaC05G0085700ZS
GO:0043028	cysteine-type endopeptidase regulator activity involved in apoptotic process	1	2	0.185065	0.551964	BnaC05G0085700ZS
GO:0046608	carotenoid isomerase activity	1	2	0.185065	0.551964	Bnascaffold0026G0072300ZS
GO:0047150	betaine-homocysteine S-methyltransferase activity	1	2	0.185065	0.551964	BnaA06G0392600ZS
GO:0048531	beta-1,3-galactosyltransferase activity	1	2	0.185065	0.551964	BnaC06G0435100ZS
GO:0050311	sulfite reductase (ferredoxin) activity	1	2	0.185065	0.551964	BnaA03G0319400ZS
GO:0050497	transferase activity, transferring alkylthio groups	1	2	0.185065	0.551964	BnaC06G0387600ZS
GO:0050997	quaternary ammonium group binding	1	2	0.185065	0.551964	BnaA01G0198600ZS
GO:0051011	microtubule minus-end binding	1	2	0.185065	0.551964	BnaC02G0082200ZS
GO:0070042	rRNA (uridine-N3-)-methyltransferase activity	1	2	0.185065	0.551964	BnaA06G0032800ZS
GO:0070279	vitamin B6 binding	1	2	0.185065	0.551964	BnaA03G0184700ZS
GO:0070405	ammonium ion binding	1	2	0.185065	0.551964	BnaA01G0198600ZS
GO:0071568	UFM1 transferase activity	1	2	0.185065	0.551964	BnaC03G0643500ZS
GO:0080084	5S rDNA binding	1	2	0.185065	0.551964	BnaC02G0262100ZS
GO:0080101	phosphatidyl-N-dimethylethanolamine N-methyltransferase activity	1	2	0.185065	0.551964	BnaC02G0323000ZS
GO:1990404	protein ADP-ribosylase activity	1	2	0.185065	0.551964	BnaA03G0271200ZS
GO:0016407	acetyltransferase activity	22	185	0.189093	0.562575	BnaA01G0363300ZS;BnaA02G0060900ZS;BnaA04G0046800ZS;BnaA04G0219400ZS;BnaA04G0221100ZS;BnaA07G0092600ZS;BnaA07G0379400ZS;BnaA08G0288500ZS;BnaA09G0532700ZS;BnaC01G0015600ZS;BnaC01G0130100ZS;BnaC03G0132800ZS;BnaC03G0133000ZS;BnaC03G0175100ZS;BnaC05G0249400ZS;BnaC05G0546500ZS;BnaC05G0562600ZS;BnaC06G0292000ZS;BnaC06G0446100ZS;BnaC07G0080600ZS;BnaC08G0202300ZS;BnaC08G0287700ZS
GO:0035639	purine ribonucleoside triphosphate binding	525	5217	0.192034	0.569906	BnaA01G0012100ZS;BnaA01G0054900ZS;BnaA01G0059000ZS;BnaA01G0063100ZS;BnaA01G0063400ZS;BnaA01G0070200ZS;BnaA01G0074800ZS;BnaA01G0079500ZS;BnaA01G0084000ZS;BnaA01G0084200ZS;BnaA01G0099400ZS;BnaA01G0133500ZS;BnaA01G0137100ZS;BnaA01G0140300ZS;BnaA01G0159700ZS;BnaA01G0192800ZS;BnaA01G0295200ZS;BnaA01G0325900ZS;BnaA01G0333900ZS;BnaA01G0335000ZS;BnaA01G0340900ZS;BnaA01G0349500ZS;BnaA01G0350800ZS;BnaA01G0…
GO:0016289	CoA hydrolase activity	5	32	0.195603	0.579063	BnaA04G0189100ZS;BnaA05G0139200ZS;BnaA08G0018900ZS;BnaA08G0148300ZS;BnaC04G0185200ZS
GO:0016810	hydrolase activity, acting on carbon-nitrogen (but not peptide) bonds	18	149	0.198883	0.579409	BnaA02G0068000ZS;BnaA02G0103000ZS;BnaA02G0111700ZS;BnaA02G0175800ZS;BnaA03G0542400ZS;BnaA05G0393500ZS;BnaA07G0202700ZS;BnaA09G0005000ZS;BnaA09G0070100ZS;BnaA09G0234100ZS;BnaA10G0229900ZS;BnaA10G0255500ZS;BnaC02G0078200ZS;BnaC02G0214400ZS;BnaC03G0295100ZS;BnaC03G0601400ZS;BnaC07G0221100ZS;BnaC07G0490100ZS
GO:0003917	DNA topoisomerase type I activity	3	16	0.199111	0.579409	BnaA01G0062700ZS;BnaA03G0524800ZS;BnaC01G0076000ZS
GO:0004017	adenylate kinase activity	3	16	0.199111	0.579409	BnaC03G0112400ZS;BnaC04G0017300ZS;BnaC09G0438500ZS
GO:0004312	fatty acid synthase activity	3	16	0.199111	0.579409	BnaA03G0389600ZS;BnaA03G0389700ZS;BnaC03G0169200ZS
GO:0004571	mannosyl-oligosaccharide 1,2-alpha-mannosidase activity	3	16	0.199111	0.579409	BnaA02G0283400ZS;BnaA06G0023400ZS;NewGene_9726
GO:0030060	L-malate dehydrogenase activity	3	16	0.199111	0.579409	BnaA02G0032600ZS;BnaA10G0126300ZS;BnaA10G0247900ZS
GO:0030976	thiamine pyrophosphate binding	3	16	0.199111	0.579409	BnaA02G0005400ZS;BnaA02G0177900ZS;BnaC02G0230900ZS
GO:0016208	AMP binding	4	24	0.200206	0.581179	BnaA05G0387300ZS;BnaA07G0300100ZS;BnaC06G0346900ZS;Bnascaffold0026G0025400ZS
GO:0008320	protein transmembrane transporter activity	6	41	0.204429	0.589148	BnaA01G0230200ZS;BnaA03G0482500ZS;BnaA10G0010200ZS;BnaC02G0269200ZS;BnaC06G0393500ZS;BnaC09G0596300ZS
GO:0019212	phosphatase inhibitor activity	6	41	0.204429	0.589148	BnaA07G0070600ZS;BnaA09G0209600ZS;BnaA10G0114200ZS;BnaC04G0165000ZS;BnaC05G0007800ZS;BnaC07G0105800ZS
GO:0022884	macromolecule transmembrane transporter activity	6	41	0.204429	0.589148	BnaA01G0230200ZS;BnaA03G0482500ZS;BnaA10G0010200ZS;BnaC02G0269200ZS;BnaC06G0393500ZS;BnaC09G0596300ZS
GO:0003887	DNA-directed DNA polymerase activity	5	33	0.213441	0.591458	BnaA07G0279600ZS;BnaA08G0144900ZS;BnaC01G0069400ZS;BnaC01G0428900ZS;BnaC05G0294800ZS
GO:0004565	beta-galactosidase activity	5	33	0.213441	0.591458	BnaA01G0156500ZS;BnaA02G0405800ZS;BnaA07G0162400ZS;BnaA10G0062500ZS;BnaC01G0444900ZS
GO:0000774	adenyl-nucleotide exchange factor activity	2	9	0.215745	0.591458	BnaA03G0494500ZS;BnaC02G0082600ZS
GO:0000828	inositol hexakisphosphate kinase activity	2	9	0.215745	0.591458	BnaA01G0419400ZS;BnaC03G0341500ZS
GO:0000832	inositol hexakisphosphate 5-kinase activity	2	9	0.215745	0.591458	BnaA01G0419400ZS;BnaC03G0341500ZS
GO:0003830	beta-1,4-mannosylglycoprotein 4-beta-N-acetylglucosaminyltransferase activity	2	9	0.215745	0.591458	BnaC05G0097600ZS;BnaC06G0317200ZS
GO:0003955	NAD(P)H dehydrogenase (quinone) activity	2	9	0.215745	0.591458	BnaA02G0108600ZS;BnaA02G0132800ZS
GO:0005078	MAP-kinase scaffold activity	2	9	0.215745	0.591458	BnaA08G0258500ZS;BnaC08G0470700ZS
GO:0008460	dTDP-glucose 4,6-dehydratase activity	2	9	0.215745	0.591458	BnaA07G0376200ZS;BnaC06G0442000ZS
GO:0008878	glucose-1-phosphate adenylyltransferase activity	2	9	0.215745	0.591458	BnaA02G0078000ZS;BnaC02G0092700ZS
GO:0016174	NAD(P)H oxidase activity	2	9	0.215745	0.591458	BnaC08G0526900ZS;BnaC08G0527400ZS
GO:0016863	intramolecular oxidoreductase activity, transposing C=C bonds	2	9	0.215745	0.591458	BnaC01G0179800ZS;BnaC01G0502500ZS
GO:0016886	ligase activity, forming phosphoric ester bonds	2	9	0.215745	0.591458	BnaA07G0288800ZS;BnaC06G0331900ZS
GO:0033857	diphosphoinositol-pentakisphosphate kinase activity	2	9	0.215745	0.591458	BnaA01G0419400ZS;BnaC03G0341500ZS
GO:0035591	signaling adaptor activity	2	9	0.215745	0.591458	BnaA08G0258500ZS;BnaC08G0470700ZS
GO:0050113	inositol oxygenase activity	2	9	0.215745	0.591458	BnaA01G0293000ZS;BnaC07G0469700ZS
GO:0050567	glutaminyl-tRNA synthase (glutamine-hydrolyzing) activity	2	9	0.215745	0.591458	NewGene_2250;NewGene_2587
GO:0052723	inositol hexakisphosphate 1-kinase activity	2	9	0.215745	0.591458	BnaA01G0419400ZS;BnaC03G0341500ZS
GO:0052724	inositol hexakisphosphate 3-kinase activity	2	9	0.215745	0.591458	BnaA01G0419400ZS;BnaC03G0341500ZS
GO:0070403	NAD+ binding	2	9	0.215745	0.591458	BnaA02G0030900ZS;NewGene_7677
GO:0080032	methyl jasmonate esterase activity	2	9	0.215745	0.591458	BnaA01G0183700ZS;BnaA01G0376600ZS
GO:0052689	carboxylic ester hydrolase activity	33	294	0.216864	0.591458	BnaA01G0183700ZS;BnaA01G0218700ZS;BnaA01G0353900ZS;BnaA01G0376600ZS;BnaA02G0033400ZS;BnaA02G0139500ZS;BnaA03G0219900ZS;BnaA03G0337800ZS;BnaA04G0299000ZS;BnaA05G0158000ZS;BnaA06G0126500ZS;BnaA06G0137700ZS;BnaA08G0160400ZS;BnaA09G0024600ZS;BnaA09G0067900ZS;BnaA09G0653000ZS;BnaA10G0098500ZS;BnaA10G0286900ZS;BnaC01G0056500ZS;BnaC01G0125300ZS;BnaC02G0096500ZS;BnaC02G0444000ZS;BnaC02G0490000ZS;BnaC03G0…
GO:0017016	Ras GTPase binding	14	114	0.217099	0.591458	BnaA01G0008000ZS;BnaA01G0426900ZS;BnaA02G0067500ZS;BnaA02G0138800ZS;BnaA03G0153300ZS;BnaA03G0153400ZS;BnaA03G0287600ZS;BnaA03G0311000ZS;BnaA07G0038600ZS;BnaA07G0324800ZS;BnaC02G0175400ZS;BnaC04G0566000ZS;BnaC06G0380000ZS;BnaC06G0392200ZS
GO:0031267	small GTPase binding	14	114	0.217099	0.591458	BnaA01G0008000ZS;BnaA01G0426900ZS;BnaA02G0067500ZS;BnaA02G0138800ZS;BnaA03G0153300ZS;BnaA03G0153400ZS;BnaA03G0287600ZS;BnaA03G0311000ZS;BnaA07G0038600ZS;BnaA07G0324800ZS;BnaC02G0175400ZS;BnaC04G0566000ZS;BnaC06G0380000ZS;BnaC06G0392200ZS
GO:0016836	hydro-lyase activity	19	161	0.219765	0.597362	BnaA01G0208500ZS;BnaA02G0077600ZS;BnaA03G0039300ZS;BnaA04G0182300ZS;BnaA05G0004200ZS;BnaA05G0052800ZS;BnaA07G0317600ZS;BnaA07G0358300ZS;BnaA07G0376200ZS;BnaA08G0046400ZS;BnaA08G0101900ZS;BnaC02G0092100ZS;BnaC02G0379200ZS;BnaC05G0559700ZS;BnaC06G0363000ZS;BnaC06G0403800ZS;BnaC06G0421600ZS;BnaC06G0442000ZS;BnaC07G0471900ZS
GO:0016857	racemase and epimerase activity, acting on carbohydrates and derivatives	7	51	0.223868	0.607135	BnaA01G0330600ZS;BnaA05G0096800ZS;BnaA09G0558100ZS;BnaC01G0195300ZS;BnaC01G0408500ZS;BnaC02G0494500ZS;BnaC07G0338300ZS
GO:0000062	fatty-acyl-CoA binding	3	17	0.22547	0.607347	BnaC01G0475900ZS;BnaC07G0457100ZS;BnaC07G0478500ZS
GO:0000990	transcription factor activity, core RNA polymerase binding	3	17	0.22547	0.607347	BnaA03G0314400ZS;BnaA04G0237300ZS;BnaA08G0299000ZS
GO:0015924	mannosyl-oligosaccharide mannosidase activity	3	17	0.22547	0.607347	BnaA02G0283400ZS;BnaA06G0023400ZS;NewGene_9726
GO:0016879	ligase activity, forming carbon-nitrogen bonds	19	162	0.227795	0.61223	BnaA01G0308800ZS;BnaA05G0424300ZS;BnaA07G0082900ZS;BnaA07G0199900ZS;BnaA09G0134600ZS;BnaC01G0456500ZS;BnaC02G0075000ZS;BnaC02G0239800ZS;BnaC03G0046500ZS;BnaC05G0267800ZS;BnaC05G0297400ZS;BnaC05G0476200ZS;BnaC06G0360800ZS;BnaC06G0406300ZS;BnaC07G0094300ZS;BnaC07G0433200ZS;BnaC08G0056100ZS;NewGene_2250;NewGene_2587
GO:0004144	diacylglycerol O-acyltransferase activity	5	34	0.231766	0.621506	BnaA01G0219600ZS;BnaA02G0197500ZS;BnaA05G0142600ZS;BnaC01G0279200ZS;BnaC08G0049200ZS
GO:0016614	oxidoreductase activity, acting on CH-OH group of donors	30	269	0.240782	0.622322	BnaA01G0293000ZS;BnaA01G0416200ZS;BnaA02G0032600ZS;BnaA02G0059400ZS;BnaA03G0203200ZS;BnaA03G0538700ZS;BnaA05G0410500ZS;BnaA06G0110300ZS;BnaA06G0384000ZS;BnaA07G0277100ZS;BnaA07G0284100ZS;BnaA07G0297900ZS;BnaA07G0337700ZS;BnaA07G0350500ZS;BnaA07G0361800ZS;BnaA09G0004700ZS;BnaA09G0013000ZS;BnaA10G0126300ZS;BnaA10G0247900ZS;BnaC02G0047800ZS;BnaC02G0069000ZS;BnaC02G0203000ZS;BnaC05G0229300ZS;BnaC05G0…
GO:0016410	N-acyltransferase activity	15	126	0.242503	0.622322	BnaA01G0363300ZS;BnaA02G0060900ZS;BnaA04G0046800ZS;BnaA07G0379400ZS;BnaA08G0288500ZS;BnaA09G0532700ZS;BnaC01G0015600ZS;BnaC01G0130100ZS;BnaC03G0133000ZS;BnaC04G0613400ZS;BnaC06G0292000ZS;BnaC06G0446100ZS;BnaC07G0080600ZS;BnaC08G0202300ZS;BnaC08G0287700ZS
GO:0004535	poly(A)-specific ribonuclease activity	4	26	0.243007	0.622322	BnaA02G0103400ZS;BnaC02G0086300ZS;BnaC02G0109300ZS;BnaC09G0449600ZS
GO:0008080	N-acetyltransferase activity	14	117	0.246259	0.622322	BnaA01G0363300ZS;BnaA02G0060900ZS;BnaA04G0046800ZS;BnaA07G0379400ZS;BnaA08G0288500ZS;BnaA09G0532700ZS;BnaC01G0015600ZS;BnaC01G0130100ZS;BnaC03G0133000ZS;BnaC06G0292000ZS;BnaC06G0446100ZS;BnaC07G0080600ZS;BnaC08G0202300ZS;BnaC08G0287700ZS
GO:0004673	protein histidine kinase activity	5	35	0.250515	0.622322	BnaA07G0278100ZS;BnaA07G0286400ZS;BnaA09G0661700ZS;BnaC04G0004200ZS;BnaC06G0328100ZS
GO:0015301	anion:anion antiporter activity	5	35	0.250515	0.622322	BnaA07G0225900ZS;BnaC04G0008400ZS;BnaC04G0262800ZS;BnaC06G0458200ZS;Bnascaffold0025G0001600ZS
GO:0016775	phosphotransferase activity, nitrogenous group as acceptor	5	35	0.250515	0.622322	BnaA07G0278100ZS;BnaA07G0286400ZS;BnaA09G0661700ZS;BnaC04G0004200ZS;BnaC06G0328100ZS
GO:0004435	phosphatidylinositol phospholipase C activity	3	18	0.252439	0.622322	BnaA10G0142900ZS;BnaC02G0133300ZS;BnaC08G0358300ZS
GO:0004525	ribonuclease III activity	3	18	0.252439	0.622322	BnaA01G0013700ZS;BnaA08G0008300ZS;BnaC05G0545800ZS
GO:0004629	phospholipase C activity	3	18	0.252439	0.622322	BnaA10G0142900ZS;BnaC02G0133300ZS;BnaC08G0358300ZS
GO:0005351	sugar:proton symporter activity	3	18	0.252439	0.622322	BnaA07G0138800ZS;BnaA07G0261900ZS;BnaA10G0146200ZS
GO:0005402	cation:sugar symporter activity	3	18	0.252439	0.622322	BnaA07G0138800ZS;BnaA07G0261900ZS;BnaA10G0146200ZS
GO:0032296	double-stranded RNA-specific ribonuclease activity	3	18	0.252439	0.622322	BnaA01G0013700ZS;BnaA08G0008300ZS;BnaC05G0545800ZS
GO:0004450	isocitrate dehydrogenase (NADP+) activity	2	10	0.2533	0.622322	BnaA07G0284100ZS;BnaC02G0203000ZS
GO:0004618	phosphoglycerate kinase activity	2	10	0.2533	0.622322	BnaA01G0364900ZS;BnaC02G0320100ZS
GO:0004751	ribose-5-phosphate isomerase activity	2	10	0.2533	0.622322	BnaA01G0401000ZS;BnaA05G0480600ZS
GO:0008200	ion channel inhibitor activity	2	10	0.2533	0.622322	BnaC04G0042900ZS;NewGene_938
GO:0016247	channel regulator activity	2	10	0.2533	0.622322	BnaC04G0042900ZS;NewGene_938
GO:0016248	channel inhibitor activity	2	10	0.2533	0.622322	BnaC04G0042900ZS;NewGene_938
GO:0017080	sodium channel regulator activity	2	10	0.2533	0.622322	BnaC04G0042900ZS;NewGene_938
GO:0019871	sodium channel inhibitor activity	2	10	0.2533	0.622322	BnaC04G0042900ZS;NewGene_938
GO:0031491	nucleosome binding	2	10	0.2533	0.622322	BnaC02G0089000ZS;BnaC08G0124900ZS
GO:0032947	protein complex scaffold	2	10	0.2533	0.622322	BnaA08G0258500ZS;BnaC08G0470700ZS
GO:0047334	diphosphate-fructose-6-phosphate 1-phosphotransferase activity	2	10	0.2533	0.622322	BnaC06G0426200ZS;BnaC08G0509100ZS
GO:0005507	copper ion binding	18	156	0.257183	0.622322	BnaA01G0200500ZS;BnaA02G0005900ZS;BnaA02G0011500ZS;BnaA02G0100800ZS;BnaA02G0263300ZS;BnaA05G0074200ZS;BnaA05G0400200ZS;BnaA07G0323100ZS;BnaA07G0357800ZS;BnaA07G0358400ZS;BnaA08G0083500ZS;BnaA08G0140200ZS;BnaC01G0252100ZS;BnaC01G0432100ZS;BnaC06G0377900ZS;BnaC06G0421000ZS;NewGene_134;NewGene_7458
GO:0000906	6,7-dimethyl-8-ribityllumazine synthase activity	1	3	0.264331	0.622322	BnaA03G0215300ZS
GO:0003866	3-phosphoshikimate 1-carboxyvinyltransferase activity	1	3	0.264331	0.622322	BnaA05G0051600ZS
GO:0003913	DNA photolyase activity	1	3	0.264331	0.622322	BnaA06G0332100ZS
GO:0003935	GTP cyclohydrolase II activity	1	3	0.264331	0.622322	BnaA02G0103000ZS
GO:0003938	IMP dehydrogenase activity	1	3	0.264331	0.622322	BnaA06G0110300ZS
GO:0004057	arginyltransferase activity	1	3	0.264331	0.622322	BnaA10G0273500ZS
GO:0004061	arylformamidase activity	1	3	0.264331	0.622322	BnaA03G0542400ZS
GO:0004181	metallocarboxypeptidase activity	1	3	0.264331	0.622322	BnaA02G0193700ZS
GO:0004329	formate-tetrahydrofolate ligase activity	1	3	0.264331	0.622322	BnaC05G0297400ZS
GO:0004400	histidinol-phosphate transaminase activity	1	3	0.264331	0.622322	BnaC06G0385400ZS
GO:0004477	methenyltetrahydrofolate cyclohydrolase activity	1	3	0.264331	0.622322	BnaA09G0005000ZS
GO:0004496	mevalonate kinase activity	1	3	0.264331	0.622322	BnaA09G0056400ZS
GO:0004639	phosphoribosylaminoimidazolesuccinocarboxamide synthase activity	1	3	0.264331	0.622322	BnaA01G0308800ZS
GO:0004642	phosphoribosylformylglycinamidine synthase activity	1	3	0.264331	0.622322	BnaC06G0406300ZS
GO:0004729	oxygen-dependent protoporphyrinogen oxidase activity	1	3	0.264331	0.622322	BnaA10G0010800ZS
GO:0008193	tRNA guanylyltransferase activity	1	3	0.264331	0.622322	BnaA03G0152900ZS
GO:0008266	poly(U) RNA binding	1	3	0.264331	0.622322	BnaC03G0623100ZS
GO:0008661	1-deoxy-D-xylulose-5-phosphate synthase activity	1	3	0.264331	0.622322	BnaC01G0246000ZS
GO:0008685	2-C-methyl-D-erythritol 2,4-cyclodiphosphate synthase activity	1	3	0.264331	0.622322	BnaA09G0136300ZS
GO:0008934	inositol monophosphate 1-phosphatase activity	1	3	0.264331	0.622322	BnaA05G0491300ZS
GO:0015377	cation:chloride symporter activity	1	3	0.264331	0.622322	BnaC03G0665900ZS
GO:0016531	copper chaperone activity	1	3	0.264331	0.622322	BnaC01G0432100ZS
GO:0016618	hydroxypyruvate reductase activity	1	3	0.264331	0.622322	BnaA07G0277100ZS
GO:0016631	enoyl-[acyl-carrier-protein] reductase activity	1	3	0.264331	0.622322	BnaA03G0389700ZS
GO:0016867	intramolecular transferase activity, transferring acyl groups	1	3	0.264331	0.622322	BnaA03G0215300ZS
GO:0033971	hydroxyisourate hydrolase activity	1	3	0.264331	0.622322	BnaA02G0111700ZS
GO:0042283	dolichyl pyrophosphate Glc1Man9GlcNAc2 alpha-1,3-glucosyltransferase activity	1	3	0.264331	0.622322	BnaA04G0282800ZS
GO:0043682	copper-transporting ATPase activity	1	3	0.264331	0.622322	BnaA08G0141400ZS
GO:0046408	chlorophyll synthetase activity	1	3	0.264331	0.622322	BnaA01G0205600ZS
GO:0052834	inositol monophosphate phosphatase activity	1	3	0.264331	0.622322	BnaA05G0491300ZS
GO:0070491	repressing transcription factor binding	1	3	0.264331	0.622322	BnaC05G0303200ZS
GO:0070626	(S)-2-(5-amino-1-(5-phospho-D-ribosyl)imidazole-4-carboxamido)succinate AMP-lyase (fumarate-forming) activity	1	3	0.264331	0.622322	BnaA08G0110000ZS
GO:0070818	protoporphyrinogen oxidase activity	1	3	0.264331	0.622322	BnaA10G0010800ZS
GO:1990381	ubiquitin-specific protease binding	1	3	0.264331	0.622322	BnaA01G0079200ZS
GO:1990610	acetolactate synthase regulator activity	1	3	0.264331	0.622322	BnaC02G0073500ZS
GO:1990817	RNA adenylyltransferase activity	1	3	0.264331	0.622322	NewGene_3426
GO:1990883	rRNA cytidine N-acetyltransferase activity	1	3	0.264331	0.622322	BnaA08G0288500ZS
GO:0005524	ATP binding	468	4686	0.265295	0.623366	BnaA01G0012100ZS;BnaA01G0054900ZS;BnaA01G0063100ZS;BnaA01G0063400ZS;BnaA01G0070200ZS;BnaA01G0074800ZS;BnaA01G0079500ZS;BnaA01G0084000ZS;BnaA01G0084200ZS;BnaA01G0099400ZS;BnaA01G0133500ZS;BnaA01G0137100ZS;BnaA01G0140300ZS;BnaA01G0159700ZS;BnaA01G0295200ZS;BnaA01G0325900ZS;BnaA01G0333900ZS;BnaA01G0335000ZS;BnaA01G0340900ZS;BnaA01G0349500ZS;BnaA01G0358300ZS;BnaA01G0358700ZS;BnaA01G0358800ZS;BnaA01G0…
GO:0048029	monosaccharide binding	7	54	0.269283	0.627422	BnaA04G0273900ZS;BnaA06G0030200ZS;BnaA08G0025600ZS;BnaC02G0090100ZS;BnaC03G0363000ZS;BnaC04G0591500ZS;NewGene_2875
GO:0003916	DNA topoisomerase activity	5	36	0.269626	0.627422	BnaA01G0062700ZS;BnaA03G0524800ZS;BnaC01G0076000ZS;BnaC09G0605100ZS;BnaC09G0614700ZS
GO:0004197	cysteine-type endopeptidase activity	6	45	0.270421	0.627422	BnaA01G0189800ZS;BnaA02G0099500ZS;BnaA02G0407600ZS;BnaA10G0156400ZS;BnaC02G0063600ZS;BnaC03G0202600ZS
GO:0016884	carbon-nitrogen ligase activity, with glutamine as amido-N-donor	6	45	0.270421	0.627422	BnaC02G0239800ZS;BnaC03G0046500ZS;BnaC06G0360800ZS;BnaC06G0406300ZS;NewGene_2250;NewGene_2587
GO:0051536	iron-sulfur cluster binding	22	196	0.270919	0.627422	BnaA03G0273600ZS;BnaA03G0319400ZS;BnaA05G0065100ZS;BnaA07G0041200ZS;BnaA07G0279600ZS;BnaA07G0326200ZS;BnaA10G0170300ZS;BnaA10G0288100ZS;BnaC01G0238800ZS;BnaC02G0105400ZS;BnaC03G0582000ZS;BnaC06G0272800ZS;BnaC06G0382000ZS;BnaC06G0387600ZS;BnaC06G0413000ZS;BnaC06G0446200ZS;BnaC08G0202400ZS;BnaC08G0205600ZS;BnaC09G0108500ZS;BnaC09G0321500ZS;BnaC09G0323400ZS;BnaC09G0338500ZS
GO:0051540	metal cluster binding	22	196	0.270919	0.627422	BnaA03G0273600ZS;BnaA03G0319400ZS;BnaA05G0065100ZS;BnaA07G0041200ZS;BnaA07G0279600ZS;BnaA07G0326200ZS;BnaA10G0170300ZS;BnaA10G0288100ZS;BnaC01G0238800ZS;BnaC02G0105400ZS;BnaC03G0582000ZS;BnaC06G0272800ZS;BnaC06G0382000ZS;BnaC06G0387600ZS;BnaC06G0413000ZS;BnaC06G0446200ZS;BnaC08G0202400ZS;BnaC08G0205600ZS;BnaC09G0108500ZS;BnaC09G0321500ZS;BnaC09G0323400ZS;BnaC09G0338500ZS
GO:0003682	chromatin binding	17	148	0.27106	0.627422	BnaA03G0022400ZS;BnaA03G0430400ZS;BnaA03G0460500ZS;BnaA04G0236100ZS;BnaA05G0082900ZS;BnaA05G0397400ZS;BnaA09G0121400ZS;BnaA09G0182600ZS;BnaC02G0069200ZS;BnaC02G0089000ZS;BnaC03G0027000ZS;BnaC05G0303200ZS;BnaC06G0310900ZS;BnaC06G0311000ZS;BnaC06G0311100ZS;BnaC08G0124900ZS;BnaC08G0369400ZS
GO:0072509	divalent inorganic cation transmembrane transporter activity	15	129	0.271686	0.627422	BnaA01G0074800ZS;BnaA02G0196000ZS;BnaA03G0564100ZS;BnaA06G0058100ZS;BnaA07G0329100ZS;BnaA08G0187200ZS;BnaA09G0018400ZS;BnaA10G0035800ZS;BnaA10G0231500ZS;BnaC01G0088700ZS;BnaC01G0196700ZS;BnaC01G0321000ZS;BnaC01G0450600ZS;BnaC06G0385200ZS;BnaC08G0522000ZS
GO:0004519	endonuclease activity	71	678	0.271743	0.627422	BnaA01G0013700ZS;BnaA01G0110300ZS;BnaA01G0201500ZS;BnaA01G0274200ZS;BnaA01G0413900ZS;BnaA01G0420200ZS;BnaA02G0154900ZS;BnaA02G0160400ZS;BnaA02G0212700ZS;BnaA03G0247200ZS;BnaA03G0273300ZS;BnaA03G0391300ZS;BnaA03G0461800ZS;BnaA04G0265100ZS;BnaA05G0401800ZS;BnaA06G0064700ZS;BnaA06G0065600ZS;BnaA06G0086400ZS;BnaA06G0136600ZS;BnaA06G0185300ZS;BnaA06G0426300ZS;BnaA07G0359600ZS;BnaA08G0008300ZS;BnaA08G0…
GO:0004396	hexokinase activity	3	19	0.279829	0.643607	BnaA06G0030200ZS;BnaA08G0025600ZS;NewGene_2875
GO:0052866	phosphatidylinositol phosphate phosphatase activity	3	19	0.279829	0.643607	BnaA05G0120900ZS;BnaA07G0327200ZS;BnaC06G0293900ZS
GO:0042802	identical protein binding	23	207	0.281511	0.64401	BnaA01G0183700ZS;BnaA03G0184700ZS;BnaA03G0494500ZS;BnaA05G0380600ZS;BnaA07G0082900ZS;BnaA07G0250600ZS;BnaA08G0046400ZS;BnaA08G0106700ZS;BnaA09G0071100ZS;BnaA09G0209600ZS;BnaA09G0661700ZS;BnaA09G0661900ZS;BnaC01G0451500ZS;BnaC02G0082600ZS;BnaC02G0261900ZS;BnaC04G0428300ZS;BnaC05G0007800ZS;BnaC05G0303200ZS;BnaC05G0424600ZS;BnaC08G0326900ZS;BnaC08G0497800ZS;NewGene_4859;NewGene_9443
GO:0004190	aspartic-type endopeptidase activity	20	178	0.28162	0.64401	BnaA01G0361000ZS;BnaA02G0037500ZS;BnaA02G0095300ZS;BnaA05G0374500ZS;BnaA07G0106400ZS;BnaA08G0309700ZS;BnaA08G0319900ZS;BnaA10G0006200ZS;BnaA10G0067300ZS;BnaA10G0240100ZS;BnaC02G0091200ZS;BnaC03G0032100ZS;BnaC04G0325100ZS;BnaC05G0310600ZS;BnaC07G0399300ZS;BnaC08G0532000ZS;BnaC09G0201200ZS;BnaC09G0548000ZS;Bnascaffold0027G0057000ZS;Bnascaffold0027G0062100ZS
GO:0070001	aspartic-type peptidase activity	20	178	0.28162	0.64401	BnaA01G0361000ZS;BnaA02G0037500ZS;BnaA02G0095300ZS;BnaA05G0374500ZS;BnaA07G0106400ZS;BnaA08G0309700ZS;BnaA08G0319900ZS;BnaA10G0006200ZS;BnaA10G0067300ZS;BnaA10G0240100ZS;BnaC02G0091200ZS;BnaC03G0032100ZS;BnaC04G0325100ZS;BnaC05G0310600ZS;BnaC07G0399300ZS;BnaC08G0532000ZS;BnaC09G0201200ZS;BnaC09G0548000ZS;Bnascaffold0027G0057000ZS;Bnascaffold0027G0062100ZS
GO:0004506	squalene monooxygenase activity	2	11	0.29097	0.660342	BnaA06G0326700ZS;BnaC07G0367400ZS
GO:0034722	gamma-glutamyl-peptidase activity	2	11	0.29097	0.660342	NewGene_2414;NewGene_7979
GO:0050307	sucrose-phosphate phosphatase activity	2	11	0.29097	0.660342	BnaA04G0048800ZS;BnaA04G0229500ZS
GO:0070182	DNA polymerase binding	2	11	0.29097	0.660342	BnaA08G0091900ZS;BnaC04G0322600ZS
GO:0051020	GTPase binding	14	122	0.29784	0.674653	BnaA01G0008000ZS;BnaA01G0426900ZS;BnaA02G0067500ZS;BnaA02G0138800ZS;BnaA03G0153300ZS;BnaA03G0153400ZS;BnaA03G0287600ZS;BnaA03G0311000ZS;BnaA07G0038600ZS;BnaA07G0324800ZS;BnaC02G0175400ZS;BnaC04G0566000ZS;BnaC06G0380000ZS;BnaC06G0392200ZS
GO:0016740	transferase activity	681	6879	0.299759	0.677717	BnaA01G0012100ZS;BnaA01G0054900ZS;BnaA01G0063100ZS;BnaA01G0063400ZS;BnaA01G0070200ZS;BnaA01G0079500ZS;BnaA01G0084000ZS;BnaA01G0099400ZS;BnaA01G0111800ZS;BnaA01G0115300ZS;BnaA01G0133500ZS;BnaA01G0135900ZS;BnaA01G0137100ZS;BnaA01G0140300ZS;BnaA01G0159700ZS;BnaA01G0160300ZS;BnaA01G0198600ZS;BnaA01G0205600ZS;BnaA01G0207600ZS;BnaA01G0219600ZS;BnaA01G0219900ZS;BnaA01G0296700ZS;BnaA01G0302800ZS;BnaA01G0…
GO:0044769	ATPase activity, coupled to transmembrane movement of ions, rotational mechanism	9	75	0.304789	0.687344	BnaA02G0030300ZS;BnaA02G0233800ZS;BnaA02G0258900ZS;BnaA04G0138600ZS;BnaA07G0377600ZS;BnaC02G0033300ZS;BnaC06G0253800ZS;BnaC06G0445300ZS;BnaC09G0245200ZS
GO:0047262	polygalacturonate 4-alpha-galacturonosyltransferase activity	6	47	0.305186	0.687344	BnaA01G0416300ZS;BnaA02G0059200ZS;BnaA07G0206300ZS;BnaA10G0208800ZS;BnaC02G0068800ZS;BnaC09G0371800ZS
GO:0003968	RNA-directed RNA polymerase activity	3	20	0.307466	0.687344	BnaA10G0154300ZS;NewGene_4859;NewGene_9443
GO:0019213	deacetylase activity	3	20	0.307466	0.687344	BnaA02G0030900ZS;BnaA07G0202700ZS;BnaC03G0601400ZS
GO:0030983	mismatched DNA binding	3	20	0.307466	0.687344	BnaA02G0154900ZS;BnaA03G0272700ZS;BnaA08G0104800ZS
GO:2001070	starch binding	3	20	0.307466	0.687344	BnaA02G0377200ZS;BnaA09G0486000ZS;BnaC09G0049400ZS
GO:0008242	omega peptidase activity	5	38	0.308682	0.688775	BnaA05G0393500ZS;BnaA09G0452000ZS;BnaC05G0206400ZS;NewGene_2414;NewGene_7979
GO:0060590	ATPase regulator activity	4	29	0.310307	0.689062	BnaA03G0108200ZS;BnaA03G0494500ZS;BnaC02G0082600ZS;BnaC03G0029400ZS
GO:0019842	vitamin binding	8	66	0.310802	0.689062	BnaA02G0005400ZS;BnaA02G0177900ZS;BnaA03G0184700ZS;BnaA04G0273900ZS;BnaC02G0090100ZS;BnaC02G0230900ZS;BnaC03G0363000ZS;BnaC04G0591500ZS
GO:0008374	O-acyltransferase activity	15	134	0.322724	0.689062	BnaA01G0219600ZS;BnaA02G0197500ZS;BnaA04G0219400ZS;BnaA05G0142600ZS;BnaA05G0487000ZS;BnaA07G0092600ZS;BnaA07G0098900ZS;BnaC01G0129300ZS;BnaC01G0279200ZS;BnaC03G0132800ZS;BnaC03G0175100ZS;BnaC05G0249400ZS;BnaC05G0546000ZS;BnaC05G0562600ZS;BnaC08G0049200ZS
GO:0015662	ATPase activity, coupled to transmembrane movement of ions, phosphorylative mechanism	8	67	0.325712	0.689062	BnaA01G0074800ZS;BnaA03G0564100ZS;BnaA08G0141400ZS;BnaA08G0187200ZS;BnaA09G0018400ZS;BnaC01G0088700ZS;BnaC01G0196700ZS;BnaC08G0522000ZS
GO:0004045	aminoacyl-tRNA hydrolase activity	2	12	0.328378	0.689062	BnaA06G0126500ZS;BnaC01G0056500ZS
GO:0034979	NAD-dependent protein deacetylase activity	2	12	0.328378	0.689062	BnaA02G0030900ZS;BnaC03G0601400ZS
GO:0080030	methyl indole-3-acetate esterase activity	2	12	0.328378	0.689062	BnaA01G0183700ZS;BnaA01G0376600ZS
GO:0048038	quinone binding	5	39	0.328505	0.689062	BnaA01G0200500ZS;BnaA02G0263300ZS;BnaA07G0278100ZS;BnaA08G0083500ZS;BnaC01G0252100ZS
GO:0050664	oxidoreductase activity, acting on NAD(P)H, oxygen as acceptor	4	30	0.333179	0.689062	BnaA02G0358800ZS;BnaC03G0674300ZS;BnaC08G0526900ZS;BnaC08G0527400ZS
GO:0000179	rRNA (adenine-N6,N6-)-dimethyltransferase activity	1	4	0.335889	0.689062	BnaC04G0006000ZS
GO:0000182	rDNA binding	1	4	0.335889	0.689062	BnaC02G0262100ZS
GO:0002151	G-quadruplex RNA binding	1	4	0.335889	0.689062	BnaA04G0048300ZS
GO:0003844	1,4-alpha-glucan branching enzyme activity	1	4	0.335889	0.689062	BnaA05G0353600ZS
GO:0003878	ATP citrate synthase activity	1	4	0.335889	0.689062	BnaA02G0367200ZS
GO:0003991	acetylglutamate kinase activity	1	4	0.335889	0.689062	BnaA04G0028600ZS
GO:0004019	adenylosuccinate synthase activity	1	4	0.335889	0.689062	BnaA07G0199900ZS
GO:0004044	amidophosphoribosyltransferase activity	1	4	0.335889	0.689062	BnaC07G0064100ZS
GO:0004048	anthranilate phosphoribosyltransferase activity	1	4	0.335889	0.689062	BnaC02G0085500ZS
GO:0004149	dihydrolipoyllysine-residue succinyltransferase activity	1	4	0.335889	0.689062	BnaC02G0162500ZS
GO:0004379	glycylpeptide N-tetradecanoyltransferase activity	1	4	0.335889	0.689062	BnaC04G0613400ZS
GO:0004563	beta-N-acetylhexosaminidase activity	1	4	0.335889	0.689062	BnaA07G0283200ZS
GO:0004579	dolichyl-diphosphooligosaccharide-protein glycotransferase activity	1	4	0.335889	0.689062	BnaA07G0360500ZS
GO:0004655	porphobilinogen synthase activity	1	4	0.335889	0.689062	BnaC06G0363000ZS
GO:0004820	glycine-tRNA ligase activity	1	4	0.335889	0.689062	BnaC06G0273100ZS
GO:0004844	uracil DNA N-glycosylase activity	1	4	0.335889	0.689062	BnaA05G0372700ZS
GO:0005344	oxygen transporter activity	1	4	0.335889	0.689062	NewGene_8048
GO:0008184	glycogen phosphorylase activity	1	4	0.335889	0.689062	BnaA02G0353800ZS
GO:0008453	alanine-glyoxylate transaminase activity	1	4	0.335889	0.689062	BnaA03G0184700ZS
GO:0008686	3,4-dihydroxy-2-butanone-4-phosphate synthase activity	1	4	0.335889	0.689062	BnaA02G0103000ZS
GO:0008840	4-hydroxy-tetrahydrodipicolinate synthase	1	4	0.335889	0.689062	BnaA05G0052800ZS
GO:0009044	xylan 1,4-beta-xylosidase activity	1	4	0.335889	0.689062	BnaA07G0372000ZS
GO:0015929	hexosaminidase activity	1	4	0.335889	0.689062	BnaA07G0283200ZS
GO:0016018	cyclosporin A binding	1	4	0.335889	0.689062	NewGene_3401
GO:0016530	metallochaperone activity	1	4	0.335889	0.689062	BnaC01G0432100ZS
GO:0016748	succinyltransferase activity	1	4	0.335889	0.689062	BnaC02G0162500ZS
GO:0016751	S-succinyltransferase activity	1	4	0.335889	0.689062	BnaC02G0162500ZS
GO:0019107	myristoyltransferase activity	1	4	0.335889	0.689062	BnaC04G0613400ZS
GO:0022821	potassium ion antiporter activity	1	4	0.335889	0.689062	BnaA08G0104700ZS
GO:0030267	glyoxylate reductase (NADP) activity	1	4	0.335889	0.689062	BnaA07G0277100ZS
GO:0030337	DNA polymerase processivity factor activity	1	4	0.335889	0.689062	BnaA09G0672400ZS
GO:0047632	agmatine deiminase activity	1	4	0.335889	0.689062	BnaA10G0255500ZS
GO:0051751	alpha-1,4-mannosyltransferase activity	1	4	0.335889	0.689062	BnaA02G0090200ZS
GO:0052745	inositol phosphate phosphatase activity	1	4	0.335889	0.689062	BnaA05G0491300ZS
GO:0070840	dynein complex binding	1	4	0.335889	0.689062	BnaC06G0439200ZS
GO:0080048	GDP-D-glucose phosphorylase activity	1	4	0.335889	0.689062	BnaA02G0129800ZS
GO:0097506	deaminated base DNA N-glycosylase activity	1	4	0.335889	0.689062	BnaA05G0372700ZS
GO:0097599	xylanase activity	1	4	0.335889	0.689062	BnaA07G0372000ZS
GO:0022838	substrate-specific channel activity	22	205	0.346018	0.708627	BnaA01G0419200ZS;BnaA02G0153900ZS;BnaA03G0155900ZS;BnaA05G0116800ZS;BnaA06G0058100ZS;BnaA06G0425300ZS;BnaA07G0175300ZS;BnaC01G0113300ZS;BnaC01G0321000ZS;BnaC01G0495900ZS;BnaC02G0066600ZS;BnaC02G0139500ZS;BnaC03G0316800ZS;BnaC04G0425700ZS;BnaC04G0490400ZS;BnaC06G0168900ZS;BnaC06G0424100ZS;BnaC07G0368900ZS;BnaC07G0498100ZS;BnaC08G0403500ZS;NewGene_736;NewGene_921
GO:0015295	solute:proton symporter activity	5	40	0.348446	0.711163	BnaA03G0434400ZS;BnaA07G0138800ZS;BnaA07G0261900ZS;BnaA08G0238700ZS;BnaA10G0146200ZS
GO:0016411	acylglycerol O-acyltransferase activity	5	40	0.348446	0.711163	BnaA01G0219600ZS;BnaA02G0197500ZS;BnaA05G0142600ZS;BnaC01G0279200ZS;BnaC08G0049200ZS
GO:0016859	cis-trans isomerase activity	13	117	0.349546	0.712192	BnaA02G0079000ZS;BnaA02G0209600ZS;BnaA05G0137100ZS;BnaA06G0293800ZS;BnaA07G0254700ZS;BnaA10G0143000ZS;BnaC03G0644100ZS;BnaC03G0777500ZS;BnaC04G0180500ZS;BnaC06G0282700ZS;BnaC08G0359700ZS;Bnascaffold0026G0072300ZS;NewGene_3401
GO:0046982	protein heterodimerization activity	19	176	0.351233	0.714412	BnaA02G0216700ZS;BnaA03G0101700ZS;BnaA04G0185900ZS;BnaA05G0068900ZS;BnaA08G0297600ZS;BnaA09G0057400ZS;BnaA10G0161600ZS;BnaC01G0429800ZS;BnaC02G0069500ZS;BnaC02G0094700ZS;BnaC02G0289900ZS;BnaC03G0115600ZS;BnaC04G0331500ZS;BnaC05G0569400ZS;BnaC06G0425700ZS;BnaC07G0261700ZS;BnaC08G0345800ZS;BnaC08G0473000ZS;BnaC09G0573000ZS
GO:0022836	gated channel activity	15	137	0.354428	0.719687	BnaA01G0419200ZS;BnaA02G0153900ZS;BnaA03G0155900ZS;BnaA05G0116800ZS;BnaA06G0425300ZS;BnaA07G0175300ZS;BnaC01G0113300ZS;BnaC01G0495900ZS;BnaC02G0066600ZS;BnaC04G0425700ZS;BnaC04G0490400ZS;BnaC06G0168900ZS;BnaC06G0424100ZS;BnaC07G0368900ZS;BnaC07G0498100ZS
GO:0052716	hydroquinone:oxygen oxidoreductase activity	4	31	0.356122	0.721902	BnaA02G0005900ZS;BnaA02G0011500ZS;BnaA02G0100800ZS;BnaA05G0074200ZS
GO:0016538	cyclin-dependent protein serine/threonine kinase regulator activity	6	50	0.358574	0.725643	BnaA08G0046800ZS;BnaA08G0265900ZS;BnaC01G0126500ZS;BnaC07G0388700ZS;BnaC08G0308100ZS;Bnascaffold0025G0005700ZS
GO:1901363	heterocyclic compound binding	1363	13912	0.362022	0.729353	BnaA01G0012100ZS;BnaA01G0013700ZS;BnaA01G0015400ZS;BnaA01G0018900ZS;BnaA01G0036700ZS;BnaA01G0054900ZS;BnaA01G0059000ZS;BnaA01G0062700ZS;BnaA01G0063100ZS;BnaA01G0063400ZS;BnaA01G0067200ZS;BnaA01G0070200ZS;BnaA01G0073700ZS;BnaA01G0074800ZS;BnaA01G0079500ZS;BnaA01G0083700ZS;BnaA01G0084000ZS;BnaA01G0084200ZS;BnaA01G0086200ZS;BnaA01G0090500ZS;BnaA01G0090900ZS;BnaA01G0093000ZS;BnaA01G0099400ZS;BnaA01G0…
GO:0008375	acetylglucosaminyltransferase activity	3	22	0.362847	0.729353	BnaC04G0537600ZS;BnaC05G0097600ZS;BnaC06G0317200ZS
GO:0016597	amino acid binding	3	22	0.362847	0.729353	BnaA07G0240400ZS;BnaA07G0366100ZS;BnaC07G0444700ZS
GO:0070567	cytidylyltransferase activity	3	22	0.362847	0.729353	BnaA01G0198600ZS;BnaC01G0152700ZS;BnaC03G0258100ZS
GO:0003979	UDP-glucose 6-dehydrogenase activity	2	13	0.365219	0.730285	BnaA02G0059400ZS;BnaC02G0069000ZS
GO:0004020	adenylylsulfate kinase activity	2	13	0.365219	0.730285	BnaA09G0105100ZS;BnaC03G0514500ZS
GO:0030544	Hsp70 protein binding	2	13	0.365219	0.730285	BnaC02G0108300ZS;BnaC05G0426600ZS
GO:0016854	racemase and epimerase activity	7	60	0.365753	0.730285	BnaA01G0330600ZS;BnaA05G0096800ZS;BnaA09G0558100ZS;BnaC01G0195300ZS;BnaC01G0408500ZS;BnaC02G0494500ZS;BnaC07G0338300ZS
GO:0016844	strictosidine synthase activity	5	41	0.368448	0.73444	BnaA01G0207400ZS;BnaA03G0201900ZS;BnaA09G0480100ZS;BnaC04G0303200ZS;BnaC06G0403500ZS
GO:0051213	dioxygenase activity	12	109	0.370583	0.737465	BnaA02G0167200ZS;BnaA05G0349400ZS;BnaA06G0011600ZS;BnaA07G0279400ZS;BnaA08G0261700ZS;BnaA09G0676100ZS;BnaC03G0070600ZS;BnaC05G0457600ZS;BnaC06G0315600ZS;BnaC06G0319600ZS;BnaC07G0322200ZS;NewGene_2272
GO:0043169	cation binding	490	4970	0.373883	0.742797	BnaA01G0015400ZS;BnaA01G0019600ZS;BnaA01G0065100ZS;BnaA01G0073700ZS;BnaA01G0079500ZS;BnaA01G0087300ZS;BnaA01G0114800ZS;BnaA01G0155500ZS;BnaA01G0195700ZS;BnaA01G0198600ZS;BnaA01G0200500ZS;BnaA01G0219900ZS;BnaA01G0233800ZS;BnaA01G0293000ZS;BnaA01G0296700ZS;BnaA01G0325700ZS;BnaA01G0363300ZS;BnaA01G0399200ZS;BnaA01G0420600ZS;BnaA01G0420700ZS;BnaA01G0428500ZS;BnaA02G0000400ZS;BnaA02G0005400ZS;BnaA02G0…
GO:0097159	organic cyclic compound binding	1363	13924	0.378536	0.747458	BnaA01G0012100ZS;BnaA01G0013700ZS;BnaA01G0015400ZS;BnaA01G0018900ZS;BnaA01G0036700ZS;BnaA01G0054900ZS;BnaA01G0059000ZS;BnaA01G0062700ZS;BnaA01G0063100ZS;BnaA01G0063400ZS;BnaA01G0067200ZS;BnaA01G0070200ZS;BnaA01G0073700ZS;BnaA01G0074800ZS;BnaA01G0079500ZS;BnaA01G0083700ZS;BnaA01G0084000ZS;BnaA01G0084200ZS;BnaA01G0086200ZS;BnaA01G0090500ZS;BnaA01G0090900ZS;BnaA01G0093000ZS;BnaA01G0099400ZS;BnaA01G0…
GO:0016840	carbon-nitrogen lyase activity	8	71	0.38631	0.747458	BnaA01G0207400ZS;BnaA03G0201900ZS;BnaA03G0312600ZS;BnaA05G0437900ZS;BnaA08G0110000ZS;BnaA09G0480100ZS;BnaC04G0303200ZS;BnaC06G0403500ZS
GO:0016843	amine-lyase activity	5	42	0.388458	0.747458	BnaA01G0207400ZS;BnaA03G0201900ZS;BnaA09G0480100ZS;BnaC04G0303200ZS;BnaC06G0403500ZS
GO:0005216	ion channel activity	21	200	0.389571	0.747458	BnaA01G0419200ZS;BnaA02G0153900ZS;BnaA03G0155900ZS;BnaA05G0116800ZS;BnaA06G0058100ZS;BnaA06G0425300ZS;BnaA07G0175300ZS;BnaC01G0113300ZS;BnaC01G0321000ZS;BnaC01G0495900ZS;BnaC02G0066600ZS;BnaC02G0139500ZS;BnaC03G0316800ZS;BnaC04G0425700ZS;BnaC04G0490400ZS;BnaC06G0168900ZS;BnaC06G0424100ZS;BnaC07G0368900ZS;BnaC07G0498100ZS;NewGene_736;NewGene_921
GO:0008378	galactosyltransferase activity	3	23	0.390315	0.747458	BnaA09G0004600ZS;BnaA09G0012900ZS;BnaC06G0435100ZS
GO:0003924	GTPase activity	41	401	0.391755	0.747458	BnaA01G0350800ZS;BnaA02G0081700ZS;BnaA02G0081800ZS;BnaA02G0083100ZS;BnaA02G0129000ZS;BnaA02G0296300ZS;BnaA03G0439100ZS;BnaA03G0458700ZS;BnaA04G0230200ZS;BnaA04G0232900ZS;BnaA05G0050100ZS;BnaA05G0328800ZS;BnaA06G0434400ZS;BnaA07G0355200ZS;BnaA08G0238400ZS;BnaA09G0056900ZS;BnaA10G0290700ZS;BnaC01G0135200ZS;BnaC01G0377800ZS;BnaC01G0434700ZS;BnaC02G0088600ZS;BnaC02G0096800ZS;BnaC02G0096900ZS;BnaC02G0…
GO:0000287	magnesium ion binding	27	261	0.397462	0.747458	BnaA01G0219900ZS;BnaA01G0296700ZS;BnaA02G0005400ZS;BnaA02G0251700ZS;BnaA03G0152900ZS;BnaA03G0569700ZS;BnaA04G0048800ZS;BnaA04G0182300ZS;BnaA04G0229500ZS;BnaA06G0060300ZS;BnaA07G0199900ZS;BnaA07G0273500ZS;BnaA07G0284100ZS;BnaA07G0303700ZS;BnaA09G0019600ZS;BnaC01G0179800ZS;BnaC02G0088600ZS;BnaC02G0203000ZS;BnaC02G0268500ZS;BnaC04G0287400ZS;BnaC05G0075600ZS;BnaC06G0352500ZS;BnaC06G0393100ZS;BnaC06G0…
GO:0000995	transcription factor activity, core RNA polymerase III binding	1	5	0.400489	0.747458	BnaA03G0314400ZS
GO:0004000	adenosine deaminase activity	1	5	0.400489	0.747458	BnaA02G0175800ZS
GO:0004018	N6-(1,2-dicarboxyethyl)AMP AMP-lyase (fumarate-forming) activity	1	5	0.400489	0.747458	BnaA08G0110000ZS
GO:0004314	[acyl-carrier-protein] S-malonyltransferase activity	1	5	0.400489	0.747458	BnaC03G0169200ZS
GO:0004371	glycerone kinase activity	1	5	0.400489	0.747458	BnaC08G0047300ZS
GO:0004474	malate synthase activity	1	5	0.400489	0.747458	NewGene_10188
GO:0004657	proline dehydrogenase activity	1	5	0.400489	0.747458	BnaA06G0368500ZS
GO:0004668	protein-arginine deiminase activity	1	5	0.400489	0.747458	BnaA10G0255500ZS
GO:0005372	water transmembrane transporter activity	1	5	0.400489	0.747458	BnaC08G0403500ZS
GO:0005459	UDP-galactose transmembrane transporter activity	1	5	0.400489	0.747458	BnaC06G0427300ZS
GO:0005460	UDP-glucose transmembrane transporter activity	1	5	0.400489	0.747458	BnaC06G0427300ZS
GO:0008506	sucrose:proton symporter activity	1	5	0.400489	0.747458	BnaA07G0261900ZS
GO:0015250	water channel activity	1	5	0.400489	0.747458	BnaC08G0403500ZS
GO:0016419	S-malonyltransferase activity	1	5	0.400489	0.747458	BnaC03G0169200ZS
GO:0016420	malonyltransferase activity	1	5	0.400489	0.747458	BnaC03G0169200ZS
GO:0016433	rRNA (adenine) methyltransferase activity	1	5	0.400489	0.747458	BnaC04G0006000ZS
GO:0016672	oxidoreductase activity, acting on a sulfur group of donors, quinone or similar compound as acceptor	1	5	0.400489	0.747458	BnaA06G0136900ZS
GO:0033862	UMP kinase activity	1	5	0.400489	0.747458	BnaA05G0497600ZS
GO:0045174	glutathione dehydrogenase (ascorbate) activity	1	5	0.400489	0.747458	BnaA06G0136900ZS
GO:0047429	nucleoside-triphosphate diphosphatase activity	1	5	0.400489	0.747458	BnaC04G0359500ZS
GO:0048027	mRNA 5'-UTR binding	1	5	0.400489	0.747458	BnaA04G0232300ZS
GO:0048040	UDP-glucuronate decarboxylase activity	1	5	0.400489	0.747458	NewGene_7677
GO:0051059	NF-kappaB binding	1	5	0.400489	0.747458	NewGene_6038
GO:0051499	D-aminoacyl-tRNA deacylase activity	1	5	0.400489	0.747458	BnaC02G0444000ZS
GO:1990841	promoter-specific chromatin binding	1	5	0.400489	0.747458	BnaC05G0303200ZS
GO:0001664	G-protein coupled receptor binding	2	14	0.401249	0.747458	BnaA05G0328800ZS;BnaC07G0071100ZS
GO:0004861	cyclin-dependent protein serine/threonine kinase inhibitor activity	2	14	0.401249	0.747458	BnaC07G0388700ZS;BnaC08G0308100ZS
GO:0031683	G-protein beta/gamma-subunit complex binding	2	14	0.401249	0.747458	BnaA05G0328800ZS;BnaC08G0507400ZS
GO:0032266	phosphatidylinositol-3-phosphate binding	2	14	0.401249	0.747458	BnaA03G0519300ZS;BnaA10G0279100ZS
GO:0052654	L-leucine transaminase activity	2	14	0.401249	0.747458	BnaA06G0032400ZS;BnaC08G0198900ZS
GO:0052655	L-valine transaminase activity	2	14	0.401249	0.747458	BnaA06G0032400ZS;BnaC08G0198900ZS
GO:0052656	L-isoleucine transaminase activity	2	14	0.401249	0.747458	BnaA06G0032400ZS;BnaC08G0198900ZS
GO:0008408	3'-5' exonuclease activity	8	72	0.401577	0.747458	BnaA02G0103400ZS;BnaA03G0059600ZS;BnaA10G0010000ZS;BnaC01G0078300ZS;BnaC02G0086300ZS;BnaC02G0109300ZS;BnaC05G0294800ZS;BnaC09G0449600ZS
GO:0031418	L-ascorbic acid binding	4	33	0.401897	0.747458	BnaA04G0273900ZS;BnaC02G0090100ZS;BnaC03G0363000ZS;BnaC04G0591500ZS
GO:0016835	carbon-oxygen lyase activity	33	322	0.402478	0.747458	BnaA01G0208500ZS;BnaA02G0077600ZS;BnaA02G0168700ZS;BnaA02G0203200ZS;BnaA03G0014300ZS;BnaA03G0039300ZS;BnaA04G0182300ZS;BnaA05G0004200ZS;BnaA05G0052800ZS;BnaA07G0066000ZS;BnaA07G0278600ZS;BnaA07G0317600ZS;BnaA07G0358300ZS;BnaA07G0376200ZS;BnaA08G0046400ZS;BnaA08G0101900ZS;BnaA08G0174400ZS;BnaA09G0083100ZS;BnaA10G0028700ZS;BnaC01G0507200ZS;BnaC02G0092100ZS;BnaC02G0379200ZS;BnaC03G0545800ZS;BnaC04G0…
GO:0044877	macromolecular complex binding	64	637	0.410916	0.761947	BnaA01G0340900ZS;BnaA02G0145800ZS;BnaA03G0022400ZS;BnaA03G0064000ZS;BnaA03G0100500ZS;BnaA03G0218800ZS;BnaA03G0430400ZS;BnaA03G0460500ZS;BnaA04G0236100ZS;BnaA05G0004200ZS;BnaA05G0082900ZS;BnaA05G0151300ZS;BnaA05G0328800ZS;BnaA05G0330700ZS;BnaA05G0397400ZS;BnaA06G0127700ZS;BnaA07G0104200ZS;BnaA07G0282800ZS;BnaA07G0309000ZS;BnaA09G0095300ZS;BnaA09G0121400ZS;BnaA09G0182600ZS;BnaA09G0407900ZS;BnaA09G0…
GO:0008312	7S RNA binding	3	24	0.417474	0.772908	BnaA05G0039600ZS;BnaC06G0319300ZS;BnaC06G0339800ZS
GO:0045330	aspartyl esterase activity	16	153	0.41893	0.774096	BnaA01G0353900ZS;BnaA02G0033400ZS;BnaA02G0139500ZS;BnaA03G0219900ZS;BnaA03G0337800ZS;BnaA04G0299000ZS;BnaA05G0158000ZS;BnaA09G0024600ZS;BnaA09G0653000ZS;BnaA10G0098500ZS;BnaC02G0096500ZS;BnaC03G0043600ZS;BnaC04G0056600ZS;BnaC04G0056800ZS;BnaC06G0081100ZS;BnaC09G0355200ZS
GO:0003755	peptidyl-prolyl cis-trans isomerase activity	12	113	0.41941	0.774096	BnaA02G0079000ZS;BnaA02G0209600ZS;BnaA05G0137100ZS;BnaA06G0293800ZS;BnaA07G0254700ZS;BnaA10G0143000ZS;BnaC03G0644100ZS;BnaC03G0777500ZS;BnaC04G0180500ZS;BnaC06G0282700ZS;BnaC08G0359700ZS;NewGene_3401
GO:0000155	phosphorelay sensor kinase activity	4	34	0.424581	0.778832	BnaA07G0286400ZS;BnaA09G0661700ZS;BnaC04G0004200ZS;BnaC06G0328100ZS
GO:0016780	phosphotransferase activity, for other substituted phosphate groups	4	34	0.424581	0.778832	BnaA07G0277200ZS;BnaA10G0196400ZS;BnaC05G0558900ZS;BnaC07G0014600ZS
GO:0016861	intramolecular oxidoreductase activity, interconverting aldoses and ketoses	4	34	0.424581	0.778832	BnaA01G0401000ZS;BnaA04G0041400ZS;BnaA05G0480600ZS;BnaC08G0455100ZS
GO:0017056	structural constituent of nuclear pore	4	34	0.424581	0.778832	BnaA01G0018500ZS;BnaA02G0240800ZS;BnaA05G0049900ZS;BnaC09G0591100ZS
GO:0010181	FMN binding	6	54	0.430366	0.784644	BnaA02G0108600ZS;BnaA02G0132800ZS;BnaA03G0389500ZS;BnaA05G0410500ZS;BnaC05G0461900ZS;BnaC06G0413000ZS
GO:0016413	O-acetyltransferase activity	6	54	0.430366	0.784644	BnaA04G0219400ZS;BnaA07G0092600ZS;BnaC03G0132800ZS;BnaC03G0175100ZS;BnaC05G0249400ZS;BnaC05G0562600ZS
GO:0036442	hydrogen-exporting ATPase activity	6	54	0.430366	0.784644	BnaA02G0233800ZS;BnaA04G0138600ZS;BnaA07G0377600ZS;BnaA09G0018400ZS;BnaC06G0253800ZS;BnaC06G0445300ZS
GO:0004601	peroxidase activity	24	235	0.43217	0.784644	BnaA02G0158300ZS;BnaA02G0207900ZS;BnaA02G0358800ZS;BnaA03G0152400ZS;BnaA03G0184500ZS;BnaA03G0562900ZS;BnaA04G0146000ZS;BnaA06G0161600ZS;BnaA07G0132100ZS;BnaA07G0262900ZS;BnaA07G0368900ZS;BnaA08G0247000ZS;BnaA09G0015300ZS;BnaC01G0030300ZS;BnaC03G0178400ZS;BnaC03G0216600ZS;BnaC04G0230600ZS;BnaC05G0176000ZS;BnaC06G0282500ZS;BnaC06G0382700ZS;BnaC06G0433300ZS;BnaC08G0331500ZS;BnaC08G0445300ZS;BnaC08G0…
GO:0016684	oxidoreductase activity, acting on peroxide as acceptor	24	235	0.43217	0.784644	BnaA02G0158300ZS;BnaA02G0207900ZS;BnaA02G0358800ZS;BnaA03G0152400ZS;BnaA03G0184500ZS;BnaA03G0562900ZS;BnaA04G0146000ZS;BnaA06G0161600ZS;BnaA07G0132100ZS;BnaA07G0262900ZS;BnaA07G0368900ZS;BnaA08G0247000ZS;BnaA09G0015300ZS;BnaC01G0030300ZS;BnaC03G0178400ZS;BnaC03G0216600ZS;BnaC04G0230600ZS;BnaC05G0176000ZS;BnaC06G0282500ZS;BnaC06G0382700ZS;BnaC06G0433300ZS;BnaC08G0331500ZS;BnaC08G0445300ZS;BnaC08G0…
GO:0004860	protein kinase inhibitor activity	2	15	0.436278	0.784644	BnaC07G0388700ZS;BnaC08G0308100ZS
GO:0008252	nucleotidase activity	2	15	0.436278	0.784644	BnaA02G0406600ZS;BnaC06G0286900ZS
GO:0016405	CoA-ligase activity	2	15	0.436278	0.784644	BnaA08G0247200ZS;BnaC02G0031300ZS
GO:0016841	ammonia-lyase activity	2	15	0.436278	0.784644	BnaA03G0312600ZS;BnaA05G0437900ZS
GO:0019136	deoxynucleoside kinase activity	2	15	0.436278	0.784644	BnaC02G0261900ZS;BnaC08G0326900ZS
GO:0030291	protein serine/threonine kinase inhibitor activity	2	15	0.436278	0.784644	BnaC07G0388700ZS;BnaC08G0308100ZS
GO:0047617	acyl-CoA hydrolase activity	2	15	0.436278	0.784644	BnaA05G0139200ZS;BnaA08G0018900ZS
GO:0070569	uridylyltransferase activity	2	15	0.436278	0.784644	BnaA05G0498800ZS;BnaA09G0574800ZS
GO:0050661	NADP binding	14	135	0.441932	0.788409	BnaA01G0223700ZS;BnaA01G0293000ZS;BnaA01G0416200ZS;BnaA04G0279900ZS;BnaA06G0121200ZS;BnaA06G0384000ZS;BnaA09G0649000ZS;BnaA09G0660100ZS;BnaC02G0257100ZS;BnaC02G0319900ZS;BnaC05G0153100ZS;BnaC05G0570800ZS;BnaC08G0507900ZS;BnaC08G0523100ZS
GO:0004559	alpha-mannosidase activity	3	25	0.44422	0.788409	BnaA02G0283400ZS;BnaA06G0023400ZS;NewGene_9726
GO:0016774	phosphotransferase activity, carboxyl group as acceptor	3	25	0.44422	0.788409	BnaA01G0364900ZS;BnaA04G0028600ZS;BnaC02G0320100ZS
GO:0008081	phosphoric diester hydrolase activity	11	105	0.444822	0.788409	BnaA01G0421800ZS;BnaA03G0560600ZS;BnaA08G0200000ZS;BnaA10G0142900ZS;BnaC02G0133300ZS;BnaC04G0411400ZS;BnaC06G0279900ZS;BnaC06G0322200ZS;BnaC08G0048200ZS;BnaC08G0358300ZS;NewGene_389
GO:0004540	ribonuclease activity	26	257	0.446645	0.788409	BnaA01G0013700ZS;BnaA01G0420200ZS;BnaA02G0103400ZS;BnaA02G0212700ZS;BnaA02G0216900ZS;BnaA03G0059600ZS;BnaA06G0185300ZS;BnaA07G0070600ZS;BnaA08G0008300ZS;BnaA09G0130700ZS;BnaA10G0010000ZS;BnaA10G0114200ZS;BnaC01G0078300ZS;BnaC01G0428900ZS;BnaC02G0086300ZS;BnaC02G0109300ZS;BnaC02G0256800ZS;BnaC02G0284100ZS;BnaC02G0290900ZS;BnaC03G0650200ZS;BnaC05G0545800ZS;BnaC06G0416900ZS;BnaC07G0105800ZS;BnaC09G0…
GO:0016762	xyloglucan:xyloglucosyl transferase activity	7	65	0.447861	0.788409	BnaA03G0389200ZS;BnaA03G0517200ZS;BnaA03G0566000ZS;BnaA08G0288100ZS;BnaC02G0144400ZS;BnaC07G0077200ZS;BnaC07G0495600ZS
GO:0000149	SNARE binding	5	45	0.448031	0.788409	BnaA04G0225000ZS;BnaA07G0324800ZS;BnaA09G0647800ZS;BnaA09G0697600ZS;BnaC06G0380000ZS
GO:0016814	hydrolase activity, acting on carbon-nitrogen (but not peptide) bonds, in cyclic amidines	5	45	0.448031	0.788409	BnaA02G0103000ZS;BnaA02G0175800ZS;BnaA09G0005000ZS;BnaA09G0070100ZS;BnaC07G0490100ZS
GO:0004722	protein serine/threonine phosphatase activity	21	207	0.453274	0.788409	BnaA01G0155500ZS;BnaA01G0339200ZS;BnaA01G0413000ZS;BnaA02G0000400ZS;BnaA03G0540200ZS;BnaA05G0136300ZS;BnaA08G0170900ZS;BnaA08G0201100ZS;BnaA09G0466500ZS;BnaC01G0198000ZS;BnaC02G0093100ZS;BnaC02G0217400ZS;BnaC02G0223700ZS;BnaC03G0347400ZS;BnaC03G0763500ZS;BnaC04G0133200ZS;BnaC04G0528000ZS;BnaC05G0021600ZS;BnaC06G0098800ZS;BnaC06G0393700ZS;BnaC07G0482600ZS
GO:0000992	polymerase III regulatory region sequence-specific DNA binding	1	6	0.458807	0.788409	BnaA03G0314400ZS
GO:0000993	RNA polymerase II core binding	1	6	0.458807	0.788409	BnaC06G0329800ZS
GO:0001006	RNA polymerase III type 3 promoter sequence-specific DNA binding	1	6	0.458807	0.788409	BnaA03G0314400ZS
GO:0001016	RNA polymerase III regulatory region DNA binding	1	6	0.458807	0.788409	BnaA03G0314400ZS
GO:0001032	RNA polymerase III type 3 promoter DNA binding	1	6	0.458807	0.788409	BnaA03G0314400ZS
GO:0003849	3-deoxy-7-phosphoheptulonate synthase activity	1	6	0.458807	0.788409	BnaC06G0439600ZS
GO:0003852	2-isopropylmalate synthase activity	1	6	0.458807	0.788409	BnaC08G0469100ZS
GO:0003881	CDP-diacylglycerol-inositol 3-phosphatidyltransferase activity	1	6	0.458807	0.788409	BnaA07G0277200ZS
GO:0004367	glycerol-3-phosphate dehydrogenase [NAD+] activity	1	6	0.458807	0.788409	BnaA03G0203200ZS
GO:0004573	mannosyl-oligosaccharide glucosidase activity	1	6	0.458807	0.788409	BnaC06G0320200ZS
GO:0004594	pantothenate kinase activity	1	6	0.458807	0.788409	BnaC03G0761700ZS
GO:0004619	phosphoglycerate mutase activity	1	6	0.458807	0.788409	BnaA07G0371900ZS
GO:0004816	asparagine-tRNA ligase activity	1	6	0.458807	0.788409	BnaA08G0104000ZS
GO:0004822	isoleucine-tRNA ligase activity	1	6	0.458807	0.788409	BnaC02G0490000ZS
GO:0004829	threonine-tRNA ligase activity	1	6	0.458807	0.788409	BnaA03G0386100ZS
GO:0017112	Rab guanyl-nucleotide exchange factor activity	1	6	0.458807	0.788409	BnaA01G0008000ZS
GO:0017176	phosphatidylinositol N-acetylglucosaminyltransferase activity	1	6	0.458807	0.788409	BnaC04G0537600ZS
GO:0030623	U5 snRNA binding	1	6	0.458807	0.788409	BnaA01G0106100ZS
GO:0046524	sucrose-phosphate synthase activity	1	6	0.458807	0.788409	BnaC02G0100700ZS
GO:0070402	NADPH binding	1	6	0.458807	0.788409	BnaA04G0279900ZS
GO:0090353	polygalacturonase inhibitor activity	1	6	0.458807	0.788409	NewGene_10091
GO:1990889	H4K20me3 modified histone binding	1	6	0.458807	0.788409	BnaC01G0121100ZS
GO:0016790	thiolester hydrolase activity	6	56	0.465855	0.796473	BnaA04G0189100ZS;BnaA05G0139200ZS;BnaA08G0018900ZS;BnaA08G0148300ZS;BnaC04G0185200ZS;BnaC06G0331300ZS
GO:0003918	DNA topoisomerase type II (ATP-hydrolyzing) activity	2	16	0.470159	0.796473	BnaC09G0605100ZS;BnaC09G0614700ZS
GO:0004069	L-aspartate:2-oxoglutarate aminotransferase activity	2	16	0.470159	0.796473	BnaA02G0080200ZS;BnaA05G0129900ZS
GO:0004084	branched-chain-amino-acid transaminase activity	2	16	0.470159	0.796473	BnaA06G0032400ZS;BnaC08G0198900ZS
GO:0004605	phosphatidate cytidylyltransferase activity	2	16	0.470159	0.796473	BnaC01G0152700ZS;BnaC03G0258100ZS
GO:0008515	sucrose transmembrane transporter activity	2	16	0.470159	0.796473	BnaA07G0261900ZS;BnaC05G0197900ZS
GO:0015154	disaccharide transmembrane transporter activity	2	16	0.470159	0.796473	BnaA07G0261900ZS;BnaC05G0197900ZS
GO:0015157	oligosaccharide transmembrane transporter activity	2	16	0.470159	0.796473	BnaA07G0261900ZS;BnaC05G0197900ZS
GO:0033558	protein deacetylase activity	2	16	0.470159	0.796473	BnaA02G0030900ZS;BnaC03G0601400ZS
GO:0061505	DNA topoisomerase II activity	2	16	0.470159	0.796473	BnaC09G0605100ZS;BnaC09G0614700ZS
GO:0031072	heat shock protein binding	6	57	0.483383	0.816907	BnaA03G0108200ZS;BnaA05G0381100ZS;BnaC02G0108200ZS;BnaC02G0108300ZS;BnaC05G0425400ZS;BnaC05G0426600ZS
GO:0046872	metal ion binding	480	4923	0.483812	0.816907	BnaA01G0015400ZS;BnaA01G0019600ZS;BnaA01G0065100ZS;BnaA01G0073700ZS;BnaA01G0079500ZS;BnaA01G0087300ZS;BnaA01G0114800ZS;BnaA01G0155500ZS;BnaA01G0195700ZS;BnaA01G0200500ZS;BnaA01G0219900ZS;BnaA01G0233800ZS;BnaA01G0293000ZS;BnaA01G0296700ZS;BnaA01G0325700ZS;BnaA01G0363300ZS;BnaA01G0399200ZS;BnaA01G0420600ZS;BnaA01G0420700ZS;BnaA01G0428500ZS;BnaA02G0000400ZS;BnaA02G0005400ZS;BnaA02G0005900ZS;BnaA02G0…
GO:0005516	calmodulin binding	15	149	0.48427	0.816907	BnaA01G0074800ZS;BnaA03G0029500ZS;BnaA03G0478900ZS;BnaA03G0564100ZS;BnaA06G0345700ZS;BnaA07G0028200ZS;BnaA08G0162400ZS;BnaA08G0187200ZS;BnaA09G0118600ZS;BnaA09G0236100ZS;BnaA10G0257200ZS;BnaC01G0088700ZS;BnaC04G0484900ZS;BnaC08G0364700ZS;BnaC08G0455800ZS
GO:0005088	Ras guanyl-nucleotide exchange factor activity	5	47	0.486918	0.819063	BnaA01G0008000ZS;BnaA02G0146800ZS;BnaC01G0375600ZS;BnaC08G0356200ZS;BnaC09G0321100ZS
GO:0043022	ribosome binding	5	47	0.486918	0.819063	BnaA05G0151300ZS;BnaA07G0282800ZS;BnaA07G0309000ZS;BnaA09G0407900ZS;BnaA09G0545000ZS
GO:0003713	transcription coactivator activity	4	37	0.491058	0.82371	BnaA03G0539700ZS;BnaC06G0314500ZS;BnaC08G0124900ZS;NewGene_6038
GO:0016307	phosphatidylinositol phosphate kinase activity	4	37	0.491058	0.82371	BnaA02G0192200ZS;BnaA07G0322700ZS;BnaA09G0015900ZS;BnaA09G0655500ZS
GO:0019205	nucleobase-containing compound kinase activity	8	78	0.492415	0.82483	BnaA05G0497600ZS;BnaC01G0173500ZS;BnaC01G0204000ZS;BnaC02G0261900ZS;BnaC03G0112400ZS;BnaC04G0017300ZS;BnaC08G0326900ZS;BnaC09G0438500ZS
GO:0043295	glutathione binding	3	27	0.496132	0.826619	BnaA03G0229900ZS;BnaA05G0140500ZS;BnaA06G0136900ZS
GO:1900750	oligopeptide binding	3	27	0.496132	0.826619	BnaA03G0229900ZS;BnaA05G0140500ZS;BnaA06G0136900ZS
GO:0016776	phosphotransferase activity, phosphate group as acceptor	7	68	0.496282	0.826619	BnaA01G0419400ZS;BnaA05G0497600ZS;BnaC01G0173500ZS;BnaC03G0112400ZS;BnaC03G0341500ZS;BnaC04G0017300ZS;BnaC09G0438500ZS
GO:0030599	pectinesterase activity	16	161	0.502649	0.826619	BnaA01G0353900ZS;BnaA02G0033400ZS;BnaA02G0139500ZS;BnaA03G0219900ZS;BnaA03G0337800ZS;BnaA04G0299000ZS;BnaA05G0158000ZS;BnaA09G0024600ZS;BnaA09G0653000ZS;BnaA10G0098500ZS;BnaC02G0096500ZS;BnaC03G0043600ZS;BnaC04G0056600ZS;BnaC04G0056800ZS;BnaC06G0081100ZS;BnaC09G0355200ZS
GO:0005452	inorganic anion exchanger activity	2	17	0.502784	0.826619	BnaC04G0008400ZS;BnaC04G0262800ZS
GO:0015292	uniporter activity	2	17	0.502784	0.826619	BnaA06G0058100ZS;BnaC01G0321000ZS
GO:0032977	membrane insertase activity	2	17	0.502784	0.826619	BnaA02G0155000ZS;BnaC02G0198200ZS
GO:0035250	UDP-galactosyltransferase activity	2	17	0.502784	0.826619	BnaA09G0004600ZS;BnaA09G0012900ZS
GO:0022857	transmembrane transporter activity	209	2146	0.503149	0.826619	BnaA01G0074800ZS;BnaA01G0084200ZS;BnaA01G0230200ZS;BnaA01G0231500ZS;BnaA01G0263300ZS;BnaA01G0305900ZS;BnaA01G0362400ZS;BnaA01G0410800ZS;BnaA01G0419200ZS;BnaA01G0420000ZS;BnaA01G0421600ZS;BnaA02G0030300ZS;BnaA02G0067400ZS;BnaA02G0081600ZS;BnaA02G0131200ZS;BnaA02G0153900ZS;BnaA02G0175100ZS;BnaA02G0187300ZS;BnaA02G0196000ZS;BnaA02G0215800ZS;BnaA02G0223300ZS;BnaA02G0233800ZS;BnaA02G0233900ZS;BnaA02G0…
GO:0004364	glutathione transferase activity	8	79	0.507236	0.826619	BnaA02G0158300ZS;BnaA06G0136900ZS;BnaA07G0176900ZS;BnaA07G0314000ZS;BnaA08G0263200ZS;BnaA09G0171400ZS;BnaC07G0169100ZS;BnaC07G0278200ZS
GO:0004357	glutamate-cysteine ligase activity	1	7	0.511453	0.826619	BnaC08G0056100ZS
GO:0004373	glycogen (starch) synthase activity	1	7	0.511453	0.826619	BnaA05G0321900ZS
GO:0004617	phosphoglycerate dehydrogenase activity	1	7	0.511453	0.826619	BnaA07G0350500ZS
GO:0004774	succinate-CoA ligase activity	1	7	0.511453	0.826619	BnaC02G0031300ZS
GO:0004775	succinate-CoA ligase (ADP-forming) activity	1	7	0.511453	0.826619	BnaC02G0031300ZS
GO:0004801	sedoheptulose-7-phosphate:D-glyceraldehyde-3-phosphate glyceronetransferase activity	1	7	0.511453	0.826619	BnaA02G0048000ZS
GO:0004826	phenylalanine-tRNA ligase activity	1	7	0.511453	0.826619	BnaA04G0140400ZS
GO:0005109	frizzled binding	1	7	0.511453	0.826619	BnaC07G0071100ZS
GO:0008192	RNA guanylyltransferase activity	1	7	0.511453	0.826619	BnaA03G0152900ZS
GO:0008792	arginine decarboxylase activity	1	7	0.511453	0.826619	BnaC07G0522700ZS
GO:0016849	phosphorus-oxygen lyase activity	1	7	0.511453	0.826619	BnaA09G0136300ZS
GO:0030942	endoplasmic reticulum signal peptide binding	1	7	0.511453	0.826619	BnaA05G0039600ZS
GO:0033743	peptide-methionine (R)-S-oxide reductase activity	1	7	0.511453	0.826619	BnaC07G0438600ZS
GO:0045182	translation regulator activity	1	7	0.511453	0.826619	BnaC03G0623100ZS
GO:0070568	guanylyltransferase activity	1	7	0.511453	0.826619	BnaA03G0152900ZS
GO:0080031	methyl salicylate esterase activity	1	7	0.511453	0.826619	BnaA01G0376600ZS
GO:0019201	nucleotide kinase activity	4	38	0.512514	0.826935	BnaA05G0497600ZS;BnaC03G0112400ZS;BnaC04G0017300ZS;BnaC09G0438500ZS
GO:0005215	transporter activity	218	2242	0.513032	0.826935	BnaA01G0074800ZS;BnaA01G0084200ZS;BnaA01G0230200ZS;BnaA01G0231500ZS;BnaA01G0263300ZS;BnaA01G0305900ZS;BnaA01G0362400ZS;BnaA01G0410800ZS;BnaA01G0419200ZS;BnaA01G0420000ZS;BnaA01G0421600ZS;BnaA02G0030300ZS;BnaA02G0067400ZS;BnaA02G0067500ZS;BnaA02G0081600ZS;BnaA02G0131200ZS;BnaA02G0153900ZS;BnaA02G0155000ZS;BnaA02G0175100ZS;BnaA02G0187300ZS;BnaA02G0196000ZS;BnaA02G0215800ZS;BnaA02G0223300ZS;BnaA02G0…
GO:0016168	chlorophyll binding	5	49	0.524781	0.844736	BnaA02G0004400ZS;BnaA02G0134200ZS;BnaA04G0221200ZS;BnaA05G0100800ZS;BnaA07G0190300ZS
GO:0003954	NADH dehydrogenase activity	4	39	0.533544	0.851675	BnaA02G0061800ZS;BnaA05G0488500ZS;BnaC01G0238800ZS;BnaC05G0547500ZS
GO:0046910	pectinesterase inhibitor activity	4	39	0.533544	0.851675	BnaA02G0139500ZS;BnaA03G0219900ZS;BnaA03G0337800ZS;BnaC03G0043600ZS
GO:0046912	transferase activity, transferring acyl groups, acyl groups converted into alkyl on transfer	4	39	0.533544	0.851675	BnaA02G0367200ZS;BnaA06G0356800ZS;BnaC08G0469100ZS;NewGene_10188
GO:0015171	amino acid transmembrane transporter activity	2	18	0.534077	0.851675	BnaA04G0120500ZS;BnaA07G0368400ZS
GO:0043047	single-stranded telomeric DNA binding	2	18	0.534077	0.851675	BnaA03G0464300ZS;BnaC05G0068900ZS
GO:0047938	glucose-6-phosphate 1-epimerase activity	2	18	0.534077	0.851675	BnaA09G0558100ZS;BnaC01G0195300ZS
GO:0098847	sequence-specific single stranded DNA binding	2	18	0.534077	0.851675	BnaA03G0464300ZS;BnaC05G0068900ZS
GO:0051537	2 iron, 2 sulfur cluster binding	7	71	0.543286	0.856004	BnaA07G0326200ZS;BnaA10G0170300ZS;BnaC02G0105400ZS;BnaC03G0582000ZS;BnaC06G0382000ZS;BnaC08G0205600ZS;BnaC09G0338500ZS
GO:0004089	carbonate dehydratase activity	3	29	0.545486	0.856004	BnaA07G0317600ZS;BnaA08G0046400ZS;BnaC05G0559700ZS
GO:0005249	voltage-gated potassium channel activity	3	29	0.545486	0.856004	BnaA06G0425300ZS;BnaC01G0113300ZS;BnaC07G0498100ZS
GO:0019206	nucleoside kinase activity	3	29	0.545486	0.856004	BnaC01G0204000ZS;BnaC02G0261900ZS;BnaC08G0326900ZS
GO:0019238	cyclohydrolase activity	3	29	0.545486	0.856004	BnaA02G0103000ZS;BnaA09G0005000ZS;BnaA09G0070100ZS
GO:0003777	microtubule motor activity	15	155	0.547953	0.856004	BnaA01G0340900ZS;BnaA05G0004200ZS;BnaA06G0127700ZS;BnaA10G0297000ZS;BnaC02G0158400ZS;BnaC02G0165100ZS;BnaC02G0265000ZS;BnaC04G0139700ZS;BnaC05G0153800ZS;BnaC06G0091300ZS;BnaC06G0388600ZS;BnaC07G0391900ZS;BnaC08G0287000ZS;BnaC08G0349000ZS;BnaC09G0618000ZS
GO:0042803	protein homodimerization activity	14	145	0.552639	0.856004	BnaA01G0183700ZS;BnaA03G0494500ZS;BnaA07G0250600ZS;BnaA08G0106700ZS;BnaA09G0209600ZS;BnaA09G0661700ZS;BnaC02G0082600ZS;BnaC02G0261900ZS;BnaC04G0428300ZS;BnaC05G0007800ZS;BnaC05G0303200ZS;BnaC08G0326900ZS;NewGene_4859;NewGene_9443
GO:0016798	hydrolase activity, acting on glycosyl bonds	85	882	0.553098	0.856004	BnaA01G0003200ZS;BnaA01G0156500ZS;BnaA01G0290800ZS;BnaA01G0377300ZS;BnaA02G0029200ZS;BnaA02G0126300ZS;BnaA02G0217100ZS;BnaA02G0277500ZS;BnaA02G0283400ZS;BnaA02G0288700ZS;BnaA02G0366700ZS;BnaA02G0405800ZS;BnaA02G0409200ZS;BnaA03G0211900ZS;BnaA03G0213500ZS;BnaA03G0243200ZS;BnaA03G0256000ZS;BnaA03G0320500ZS;BnaA03G0389200ZS;BnaA03G0517200ZS;BnaA03G0566000ZS;BnaA04G0030300ZS;BnaA04G0181700ZS;BnaA04G0…
GO:0004743	pyruvate kinase activity	4	40	0.55411	0.856004	BnaA01G0219900ZS;BnaA01G0296700ZS;BnaC04G0287400ZS;BnaC08G0499200ZS
GO:0016682	oxidoreductase activity, acting on diphenols and related substances as donors, oxygen as acceptor	4	40	0.55411	0.856004	BnaA02G0005900ZS;BnaA02G0011500ZS;BnaA02G0100800ZS;BnaA05G0074200ZS
GO:0030955	potassium ion binding	4	40	0.55411	0.856004	BnaA01G0219900ZS;BnaA01G0296700ZS;BnaC04G0287400ZS;BnaC08G0499200ZS
GO:0031420	alkali metal ion binding	4	40	0.55411	0.856004	BnaA01G0219900ZS;BnaA01G0296700ZS;BnaC04G0287400ZS;BnaC08G0499200ZS
GO:1901981	phosphatidylinositol phosphate binding	4	40	0.55411	0.856004	BnaA01G0302800ZS;BnaA03G0519300ZS;BnaA09G0403300ZS;BnaA10G0279100ZS
GO:0000234	phosphoethanolamine N-methyltransferase activity	1	8	0.558979	0.856004	BnaA07G0255200ZS
GO:0001098	basal transcription machinery binding	1	8	0.558979	0.856004	BnaC06G0329800ZS
GO:0001099	basal RNA polymerase II transcription machinery binding	1	8	0.558979	0.856004	BnaC06G0329800ZS
GO:0001872	(1->3)-beta-D-glucan binding	1	8	0.558979	0.856004	BnaA07G0272000ZS
GO:0003933	GTP cyclohydrolase activity	1	8	0.558979	0.856004	BnaA02G0103000ZS
GO:0003983	UTP:glucose-1-phosphate uridylyltransferase activity	1	8	0.558979	0.856004	BnaA05G0498800ZS
GO:0004148	dihydrolipoyl dehydrogenase activity	1	8	0.558979	0.856004	BnaC01G0241100ZS
GO:0004333	fumarate hydratase activity	1	8	0.558979	0.856004	BnaA05G0004200ZS
GO:0004420	hydroxymethylglutaryl-CoA reductase (NADPH) activity	1	8	0.558979	0.856004	BnaA07G0361800ZS
GO:0004815	aspartate-tRNA ligase activity	1	8	0.558979	0.856004	BnaA03G0524800ZS
GO:0004828	serine-tRNA ligase activity	1	8	0.558979	0.856004	BnaC08G0510500ZS
GO:0008446	GDP-mannose 4,6-dehydratase activity	1	8	0.558979	0.856004	BnaA01G0208500ZS
GO:0016639	oxidoreductase activity, acting on the CH-NH2 group of donors, NAD or NADP as acceptor	1	8	0.558979	0.856004	BnaC03G0034100ZS
GO:0016889	endodeoxyribonuclease activity, producing 3'-phosphomonoesters	1	8	0.558979	0.856004	BnaC09G0614700ZS
GO:0017150	tRNA dihydrouridine synthase activity	1	8	0.558979	0.856004	BnaC06G0379500ZS
GO:0043139	5'-3' DNA helicase activity	1	8	0.558979	0.856004	BnaA02G0091300ZS
GO:0051748	UTP-monosaccharide-1-phosphate uridylyltransferase activity	1	8	0.558979	0.856004	BnaA05G0498800ZS
GO:0097602	cullin family protein binding	1	8	0.558979	0.856004	BnaA02G0086400ZS
GO:0008094	DNA-dependent ATPase activity	5	51	0.56137	0.858181	BnaA03G0272700ZS;BnaC02G0089000ZS;BnaC02G0108100ZS;BnaC09G0605100ZS;BnaC09G0614700ZS
GO:0001671	ATPase activator activity	2	19	0.563989	0.858181	BnaA03G0108200ZS;BnaC03G0029400ZS
GO:0004322	ferroxidase activity	2	19	0.563989	0.858181	BnaA03G0002200ZS;BnaA03G0266900ZS
GO:0016724	oxidoreductase activity, oxidizing metal ions, oxygen as acceptor	2	19	0.563989	0.858181	BnaA03G0002200ZS;BnaA03G0266900ZS
GO:0019239	deaminase activity	2	19	0.563989	0.858181	BnaA02G0175800ZS;BnaC07G0490100ZS
GO:0015923	mannosidase activity	3	30	0.569076	0.864822	BnaA02G0283400ZS;BnaA06G0023400ZS;NewGene_9726
GO:0005089	Rho guanyl-nucleotide exchange factor activity	4	41	0.574182	0.871474	BnaA02G0146800ZS;BnaC01G0375600ZS;BnaC08G0356200ZS;BnaC09G0321100ZS
GO:0046914	transition metal ion binding	205	2130	0.576494	0.873874	BnaA01G0015400ZS;BnaA01G0065100ZS;BnaA01G0200500ZS;BnaA01G0293000ZS;BnaA01G0363300ZS;BnaA01G0428500ZS;BnaA02G0005900ZS;BnaA02G0011500ZS;BnaA02G0030900ZS;BnaA02G0072300ZS;BnaA02G0075600ZS;BnaA02G0086400ZS;BnaA02G0100800ZS;BnaA02G0115400ZS;BnaA02G0131600ZS;BnaA02G0145800ZS;BnaA02G0168400ZS;BnaA02G0193700ZS;BnaA02G0216900ZS;BnaA02G0263300ZS;BnaA02G0335900ZS;BnaA02G0336200ZS;BnaA02G0360300ZS;BnaA02G0…
GO:0019887	protein kinase regulator activity	7	74	0.588359	0.877869	BnaA01G0226200ZS;BnaA08G0046800ZS;BnaA08G0265900ZS;BnaC01G0126500ZS;BnaC07G0388700ZS;BnaC08G0308100ZS;Bnascaffold0025G0005700ZS
GO:0005199	structural constituent of cell wall	3	31	0.591892	0.877869	BnaA03G0209700ZS;BnaC04G0592200ZS;NewGene_5450
GO:0008235	metalloexopeptidase activity	3	31	0.591892	0.877869	BnaA01G0065100ZS;BnaA02G0193700ZS;BnaC08G0499000ZS
GO:0016624	oxidoreductase activity, acting on the aldehyde or oxo group of donors, disulfide as acceptor	3	31	0.591892	0.877869	BnaC04G0228600ZS;BnaC06G0366800ZS;BnaC08G0266300ZS
GO:0000829	inositol heptakisphosphate kinase activity	2	20	0.592491	0.877869	BnaA01G0419400ZS;BnaC03G0341500ZS
GO:0005262	calcium channel activity	2	20	0.592491	0.877869	BnaA06G0058100ZS;BnaC01G0321000ZS
GO:0008964	phosphoenolpyruvate carboxylase activity	2	20	0.592491	0.877869	BnaA09G0439500ZS;BnaC05G0452700ZS
GO:0016846	carbon-sulfur lyase activity	2	20	0.592491	0.877869	BnaC02G0250300ZS;BnaC08G0369300ZS
GO:0050308	sugar-phosphatase activity	2	20	0.592491	0.877869	BnaA04G0048800ZS;BnaA04G0229500ZS
GO:0008536	Ran GTPase binding	4	42	0.593732	0.877869	BnaA02G0067500ZS;BnaA03G0153300ZS;BnaA03G0153400ZS;BnaC06G0392200ZS
GO:0016746	transferase activity, transferring acyl groups	66	694	0.596046	0.877869	BnaA01G0207600ZS;BnaA01G0219600ZS;BnaA01G0363300ZS;BnaA02G0060900ZS;BnaA02G0197500ZS;BnaA02G0367200ZS;BnaA03G0298800ZS;BnaA03G0385400ZS;BnaA03G0389600ZS;BnaA03G0389700ZS;BnaA04G0046800ZS;BnaA04G0212800ZS;BnaA04G0219400ZS;BnaA04G0221100ZS;BnaA04G0245200ZS;BnaA05G0142600ZS;BnaA05G0487000ZS;BnaA06G0134100ZS;BnaA06G0356800ZS;BnaA07G0092600ZS;BnaA07G0098900ZS;BnaA07G0142700ZS;BnaA07G0275100ZS;BnaA07G0…
GO:0015211	purine nucleoside transmembrane transporter activity	12	128	0.59721	0.877869	BnaA01G0263300ZS;BnaA02G0081600ZS;BnaA04G0059800ZS;BnaA06G0061300ZS;BnaA06G0359600ZS;BnaA07G0225900ZS;BnaC01G0322200ZS;BnaC06G0010900ZS;BnaC06G0406200ZS;BnaC06G0458200ZS;BnaC08G0157400ZS;Bnascaffold0025G0001600ZS
GO:0016765	transferase activity, transferring alkyl or aryl (other than methyl) groups	17	181	0.597265	0.877869	BnaA01G0205600ZS;BnaA02G0068500ZS;BnaA02G0158300ZS;BnaA02G0265500ZS;BnaA05G0007400ZS;BnaA05G0051600ZS;BnaA06G0136900ZS;BnaA07G0176900ZS;BnaA07G0314000ZS;BnaA08G0263200ZS;BnaA09G0171400ZS;BnaC01G0086700ZS;BnaC04G0009200ZS;BnaC04G0057600ZS;BnaC06G0439600ZS;BnaC07G0169100ZS;BnaC07G0278200ZS
GO:0016645	oxidoreductase activity, acting on the CH-NH group of donors	6	64	0.599605	0.877869	BnaA02G0088800ZS;BnaA02G0158400ZS;BnaA03G0511900ZS;BnaA03G0538700ZS;BnaA06G0368500ZS;BnaA09G0005000ZS
GO:0003725	double-stranded RNA binding	1	9	0.601884	0.877869	BnaA01G0013700ZS
GO:0004310	farnesyl-diphosphate farnesyltransferase activity	1	9	0.601884	0.877869	BnaA02G0068500ZS
GO:0004488	methylenetetrahydrofolate dehydrogenase (NADP+) activity	1	9	0.601884	0.877869	BnaA09G0005000ZS
GO:0004529	exodeoxyribonuclease activity	1	9	0.601884	0.877869	BnaC02G0120100ZS
GO:0004779	sulfate adenylyltransferase activity	1	9	0.601884	0.877869	BnaC07G0222000ZS
GO:0004781	sulfate adenylyltransferase (ATP) activity	1	9	0.601884	0.877869	BnaC07G0222000ZS
GO:0004813	alanine-tRNA ligase activity	1	9	0.601884	0.877869	BnaC06G0044800ZS
GO:0008441	3'(2'),5'-bisphosphate nucleotidase activity	1	9	0.601884	0.877869	BnaA02G0406600ZS
GO:0008725	DNA-3-methyladenine glycosylase activity	1	9	0.601884	0.877869	BnaA02G0288700ZS
GO:0009001	serine O-acetyltransferase activity	1	9	0.601884	0.877869	BnaC03G0132800ZS
GO:0010698	acetyltransferase activator activity	1	9	0.601884	0.877869	BnaA09G0182600ZS
GO:0016412	serine O-acyltransferase activity	1	9	0.601884	0.877869	BnaC03G0132800ZS
GO:0016895	exodeoxyribonuclease activity, producing 5'-phosphomonoesters	1	9	0.601884	0.877869	BnaC02G0120100ZS
GO:0019781	NEDD8 activating enzyme activity	1	9	0.601884	0.877869	BnaA09G0681400ZS
GO:0035312	5'-3' exodeoxyribonuclease activity	1	9	0.601884	0.877869	BnaC02G0120100ZS
GO:0043733	DNA-3-methylbase glycosylase activity	1	9	0.601884	0.877869	BnaA02G0288700ZS
GO:0051996	squalene synthase activity	1	9	0.601884	0.877869	BnaA02G0068500ZS
GO:0016747	transferase activity, transferring acyl groups other than amino-acyl groups	55	581	0.605153	0.881563	BnaA01G0207600ZS;BnaA01G0219600ZS;BnaA01G0363300ZS;BnaA02G0060900ZS;BnaA02G0197500ZS;BnaA03G0385400ZS;BnaA03G0389600ZS;BnaA03G0389700ZS;BnaA04G0046800ZS;BnaA04G0212800ZS;BnaA04G0219400ZS;BnaA04G0221100ZS;BnaA05G0142600ZS;BnaA05G0487000ZS;BnaA06G0134100ZS;BnaA07G0092600ZS;BnaA07G0098900ZS;BnaA07G0142700ZS;BnaA07G0275100ZS;BnaA07G0318800ZS;BnaA07G0379400ZS;BnaA08G0288500ZS;BnaA08G0317300ZS;BnaA09G0…
GO:0008270	zinc ion binding	119	1248	0.606174	0.881976	BnaA01G0363300ZS;BnaA01G0428500ZS;BnaA02G0030900ZS;BnaA02G0072300ZS;BnaA02G0075600ZS;BnaA02G0086400ZS;BnaA02G0145800ZS;BnaA02G0193700ZS;BnaA02G0216900ZS;BnaA02G0360300ZS;BnaA02G0393000ZS;BnaA03G0091400ZS;BnaA03G0098600ZS;BnaA03G0153100ZS;BnaA03G0174300ZS;BnaA03G0497100ZS;BnaA04G0217100ZS;BnaA05G0086600ZS;BnaA05G0346400ZS;BnaA05G0400200ZS;BnaA05G0490900ZS;BnaA06G0142400ZS;BnaA06G0174900ZS;BnaA06G0…
GO:0004553	hydrolase activity, hydrolyzing O-glycosyl compounds	80	843	0.610043	0.886527	BnaA01G0003200ZS;BnaA01G0156500ZS;BnaA01G0290800ZS;BnaA01G0377300ZS;BnaA02G0029200ZS;BnaA02G0126300ZS;BnaA02G0217100ZS;BnaA02G0277500ZS;BnaA02G0283400ZS;BnaA02G0366700ZS;BnaA02G0405800ZS;BnaA02G0409200ZS;BnaA03G0211900ZS;BnaA03G0213500ZS;BnaA03G0243200ZS;BnaA03G0256000ZS;BnaA03G0320500ZS;BnaA03G0389200ZS;BnaA03G0517200ZS;BnaA03G0566000ZS;BnaA04G0030300ZS;BnaA04G0181700ZS;BnaA04G0234400ZS;BnaA06G0…
GO:0051119	sugar transmembrane transporter activity	4	43	0.612737	0.887831	BnaA07G0138800ZS;BnaA07G0261900ZS;BnaA10G0146200ZS;BnaC05G0197900ZS
GO:0000978	RNA polymerase II core promoter proximal region sequence-specific DNA binding	3	32	0.61391	0.887831	BnaA05G0487900ZS;BnaA09G0130000ZS;NewGene_10114
GO:0003872	6-phosphofructokinase activity	3	32	0.61391	0.887831	BnaA01G0079500ZS;BnaC06G0426200ZS;BnaC08G0509100ZS
GO:0022843	voltage-gated cation channel activity	3	32	0.61391	0.887831	BnaA06G0425300ZS;BnaC01G0113300ZS;BnaC07G0498100ZS
GO:0099516	ion antiporter activity	6	65	0.615037	0.888387	BnaA07G0225900ZS;BnaC01G0450600ZS;BnaC04G0008400ZS;BnaC04G0262800ZS;BnaC06G0458200ZS;Bnascaffold0025G0001600ZS
GO:0045735	nutrient reservoir activity	8	87	0.619494	0.889571	BnaA06G0044600ZS;BnaA06G0057800ZS;BnaA07G0334400ZS;BnaA10G0010600ZS;BnaA10G0172500ZS;BnaC01G0211600ZS;BnaC06G0392400ZS;NewGene_2747
GO:0004124	cysteine synthase activity	2	21	0.619576	0.889571	BnaC01G0507200ZS;BnaC04G0597000ZS
GO:0004448	isocitrate dehydrogenase activity	2	21	0.619576	0.889571	BnaA07G0284100ZS;BnaC02G0203000ZS
GO:0016833	oxo-acid-lyase activity	2	21	0.619576	0.889571	BnaA03G0229800ZS;BnaC09G0590700ZS
GO:0051117	ATPase binding	2	21	0.619576	0.889571	BnaA04G0138600ZS;BnaA06G0383900ZS
GO:0001871	pattern binding	9	98	0.622011	0.890928	BnaA01G0063400ZS;BnaA02G0141500ZS;BnaA02G0377200ZS;BnaA07G0272000ZS;BnaA07G0384100ZS;BnaA09G0486000ZS;BnaC02G0452500ZS;BnaC09G0049400ZS;NewGene_1639
GO:0030247	polysaccharide binding	9	98	0.622011	0.890928	BnaA01G0063400ZS;BnaA02G0141500ZS;BnaA02G0377200ZS;BnaA07G0272000ZS;BnaA07G0384100ZS;BnaA09G0486000ZS;BnaC02G0452500ZS;BnaC09G0049400ZS;NewGene_1639
GO:0016655	oxidoreductase activity, acting on NAD(P)H, quinone or similar compound as acceptor	5	55	0.629957	0.899753	BnaA02G0108600ZS;BnaA02G0132800ZS;BnaA05G0488500ZS;BnaC05G0547500ZS;BnaC06G0411000ZS
GO:0019900	kinase binding	7	77	0.631096	0.899753	BnaA07G0313000ZS;BnaA07G0373500ZS;BnaA08G0258500ZS;BnaC02G0243600ZS;BnaC04G0601100ZS;BnaC06G0364100ZS;BnaC08G0470700ZS
GO:0008061	chitin binding	4	44	0.631182	0.899753	BnaA01G0105700ZS;BnaA03G0211900ZS;BnaC01G0129000ZS;BnaC09G0204800ZS
GO:0070566	adenylyltransferase activity	4	44	0.631182	0.899753	BnaA02G0078000ZS;BnaC02G0092700ZS;BnaC07G0222000ZS;NewGene_3426
GO:0071949	FAD binding	11	121	0.638327	0.906717	BnaA02G0088800ZS;BnaA06G0300700ZS;BnaA09G0090400ZS;BnaA10G0170300ZS;BnaC01G0134500ZS;BnaC01G0393200ZS;BnaC02G0105400ZS;BnaC03G0582000ZS;BnaC04G0120500ZS;BnaC05G0045500ZS;BnaC09G0086600ZS
GO:0002020	protease binding	1	10	0.640615	0.906717	BnaA01G0079200ZS
GO:0004623	phospholipase A2 activity	1	10	0.640615	0.906717	BnaA08G0160400ZS
GO:0017070	U6 snRNA binding	1	10	0.640615	0.906717	BnaA01G0106100ZS
GO:0032454	histone demethylase activity (H3-K9 specific)	1	10	0.640615	0.906717	BnaA03G0460500ZS
GO:0098599	palmitoyl hydrolase activity	1	10	0.640615	0.906717	BnaC01G0227000ZS
GO:0015036	disulfide oxidoreductase activity	14	154	0.644933	0.911119	BnaA02G0085800ZS;BnaA03G0105700ZS;BnaA05G0463400ZS;BnaA06G0136900ZS;BnaA06G0138400ZS;BnaA07G0364000ZS;BnaA10G0173400ZS;BnaC01G0490500ZS;BnaC02G0101900ZS;BnaC02G0376300ZS;BnaC04G0394900ZS;BnaC06G0420800ZS;BnaC06G0443100ZS;NewGene_799
GO:0016722	oxidoreductase activity, oxidizing metal ions	2	22	0.645249	0.911119	BnaA03G0002200ZS;BnaA03G0266900ZS
GO:0060090	binding, bridging	3	34	0.655485	0.924481	BnaA06G0039100ZS;BnaA08G0258500ZS;BnaC08G0470700ZS
GO:0005085	guanyl-nucleotide exchange factor activity	6	68	0.659248	0.927662	BnaA01G0008000ZS;BnaA02G0146800ZS;BnaA08G0205400ZS;BnaC01G0375600ZS;BnaC08G0356200ZS;BnaC09G0321100ZS
GO:0003676	nucleic acid binding	700	7290	0.663974	0.927662	BnaA01G0013700ZS;BnaA01G0018900ZS;BnaA01G0036700ZS;BnaA01G0062700ZS;BnaA01G0067200ZS;BnaA01G0073700ZS;BnaA01G0086200ZS;BnaA01G0090500ZS;BnaA01G0090900ZS;BnaA01G0093000ZS;BnaA01G0106100ZS;BnaA01G0107000ZS;BnaA01G0110300ZS;BnaA01G0111800ZS;BnaA01G0112000ZS;BnaA01G0160300ZS;BnaA01G0160900ZS;BnaA01G0201500ZS;BnaA01G0214800ZS;BnaA01G0225700ZS;BnaA01G0266500ZS;BnaA01G0274200ZS;BnaA01G0295200ZS;BnaA01G0…
GO:0015144	carbohydrate transmembrane transporter activity	4	46	0.666332	0.927662	BnaA07G0138800ZS;BnaA07G0261900ZS;BnaA10G0146200ZS;BnaC05G0197900ZS
GO:1901476	carbohydrate transporter activity	4	46	0.666332	0.927662	BnaA07G0138800ZS;BnaA07G0261900ZS;BnaA10G0146200ZS;BnaC05G0197900ZS
GO:0019104	DNA N-glycosylase activity	2	23	0.669528	0.927662	BnaA02G0288700ZS;BnaA05G0372700ZS
GO:0019210	kinase inhibitor activity	2	23	0.669528	0.927662	BnaC07G0388700ZS;BnaC08G0308100ZS
GO:0061631	ubiquitin conjugating enzyme activity	2	23	0.669528	0.927662	BnaA01G0349000ZS;BnaA02G0189600ZS
GO:0051539	4 iron, 4 sulfur cluster binding	8	91	0.670164	0.927662	BnaA03G0319400ZS;BnaA07G0279600ZS;BnaC06G0272800ZS;BnaC06G0387600ZS;BnaC06G0413000ZS;BnaC06G0446200ZS;BnaC09G0321500ZS;BnaC09G0323400ZS
GO:0016874	ligase activity	39	425	0.673688	0.927662	BnaA01G0308800ZS;BnaA01G0414900ZS;BnaA03G0386100ZS;BnaA03G0524800ZS;BnaA04G0140400ZS;BnaA05G0424300ZS;BnaA07G0082900ZS;BnaA07G0199900ZS;BnaA07G0288800ZS;BnaA08G0104000ZS;BnaA08G0140000ZS;BnaA08G0247200ZS;BnaA09G0134600ZS;BnaA09G0681400ZS;BnaC01G0456500ZS;BnaC01G0500300ZS;BnaC01G0501700ZS;BnaC02G0031300ZS;BnaC02G0073800ZS;BnaC02G0075000ZS;BnaC02G0239800ZS;BnaC02G0490000ZS;BnaC03G0046500ZS;BnaC03G0…
GO:0003905	alkylbase DNA N-glycosylase activity	1	11	0.67558	0.927662	BnaA02G0288700ZS
GO:0004372	glycine hydroxymethyltransferase activity	1	11	0.67558	0.927662	BnaC06G0380300ZS
GO:0004550	nucleoside diphosphate kinase activity	1	11	0.67558	0.927662	BnaC01G0173500ZS
GO:0008195	phosphatidate phosphatase activity	1	11	0.67558	0.927662	BnaC07G0265000ZS
GO:0016653	oxidoreductase activity, acting on NAD(P)H, heme protein as acceptor	1	11	0.67558	0.927662	BnaC03G0098900ZS
GO:0016842	amidine-lyase activity	1	11	0.67558	0.927662	BnaA08G0110000ZS
GO:0016878	acid-thiol ligase activity	1	11	0.67558	0.927662	BnaC02G0031300ZS
GO:0017136	NAD-dependent histone deacetylase activity	1	11	0.67558	0.927662	BnaC03G0601400ZS
GO:0031078	histone deacetylase activity (H3-K14 specific)	1	11	0.67558	0.927662	BnaC03G0601400ZS
GO:0032041	NAD-dependent histone deacetylase activity (H3-K14 specific)	1	11	0.67558	0.927662	BnaC03G0601400ZS
GO:0033613	activating transcription factor binding	1	11	0.67558	0.927662	BnaC05G0303200ZS
GO:0050897	cobalt ion binding	1	11	0.67558	0.927662	BnaA09G0234100ZS
GO:0051787	misfolded protein binding	1	11	0.67558	0.927662	BnaA01G0079200ZS
GO:0080025	phosphatidylinositol-3,5-bisphosphate binding	1	11	0.67558	0.927662	BnaA03G0519300ZS
GO:0015035	protein disulfide oxidoreductase activity	12	136	0.68119	0.934293	BnaA02G0085800ZS;BnaA03G0105700ZS;BnaA05G0463400ZS;BnaA06G0138400ZS;BnaA07G0364000ZS;BnaA10G0173400ZS;BnaC01G0490500ZS;BnaC02G0101900ZS;BnaC02G0376300ZS;BnaC04G0394900ZS;BnaC06G0420800ZS;BnaC06G0443100ZS
GO:0016671	oxidoreductase activity, acting on a sulfur group of donors, disulfide as acceptor	4	47	0.683022	0.935347	BnaA05G0463400ZS;BnaC01G0490500ZS;BnaC06G0420800ZS;BnaC07G0438600ZS
GO:0004175	endopeptidase activity	54	586	0.683523	0.935347	BnaA01G0008000ZS;BnaA01G0189800ZS;BnaA01G0201900ZS;BnaA01G0361000ZS;BnaA02G0037500ZS;BnaA02G0095300ZS;BnaA02G0099500ZS;BnaA02G0108300ZS;BnaA02G0236100ZS;BnaA02G0366900ZS;BnaA02G0407600ZS;BnaA03G0139500ZS;BnaA03G0278400ZS;BnaA05G0374500ZS;BnaA05G0485700ZS;BnaA05G0486600ZS;BnaA06G0030700ZS;BnaA06G0128500ZS;BnaA07G0106400ZS;BnaA07G0288300ZS;BnaA07G0358200ZS;BnaA08G0309700ZS;BnaA08G0319900ZS;BnaA09G0…
GO:0019899	enzyme binding	43	470	0.687288	0.93796	BnaA01G0008000ZS;BnaA01G0079200ZS;BnaA01G0233900ZS;BnaA01G0426900ZS;BnaA02G0067500ZS;BnaA02G0138800ZS;BnaA02G0211900ZS;BnaA03G0153300ZS;BnaA03G0153400ZS;BnaA03G0287600ZS;BnaA03G0311000ZS;BnaA04G0138600ZS;BnaA05G0003600ZS;BnaA05G0044400ZS;BnaA06G0185300ZS;BnaA06G0383900ZS;BnaA06G0387900ZS;BnaA07G0038600ZS;BnaA07G0313000ZS;BnaA07G0324800ZS;BnaA07G0373500ZS;BnaA08G0091900ZS;BnaA08G0258500ZS;BnaA09G0…
GO:0005337	nucleoside transmembrane transporter activity	13	148	0.69117	0.93796	BnaA01G0263300ZS;BnaA02G0081600ZS;BnaA02G0187300ZS;BnaA04G0059800ZS;BnaA06G0061300ZS;BnaA06G0359600ZS;BnaA07G0225900ZS;BnaC01G0322200ZS;BnaC06G0010900ZS;BnaC06G0406200ZS;BnaC06G0458200ZS;BnaC08G0157400ZS;Bnascaffold0025G0001600ZS
GO:0016831	carboxy-lyase activity	13	148	0.69117	0.93796	BnaA01G0083700ZS;BnaA01G0415300ZS;BnaA02G0005400ZS;BnaA05G0092200ZS;BnaA08G0216800ZS;BnaA09G0125200ZS;BnaA09G0439500ZS;BnaC01G0500000ZS;BnaC02G0090400ZS;BnaC05G0452700ZS;BnaC05G0568400ZS;BnaC07G0522700ZS;NewGene_7677
GO:0004129	cytochrome-c oxidase activity	2	24	0.692442	0.93796	BnaA05G0397400ZS;BnaC01G0429500ZS
GO:0010427	abscisic acid binding	2	24	0.692442	0.93796	BnaA09G0209600ZS;BnaC05G0007800ZS
GO:0015002	heme-copper terminal oxidase activity	2	24	0.692442	0.93796	BnaA05G0397400ZS;BnaC01G0429500ZS
GO:0016675	oxidoreductase activity, acting on a heme group of donors	2	24	0.692442	0.93796	BnaA05G0397400ZS;BnaC01G0429500ZS
GO:0016676	oxidoreductase activity, acting on a heme group of donors, oxygen as acceptor	2	24	0.692442	0.93796	BnaA05G0397400ZS;BnaC01G0429500ZS
GO:0004857	enzyme inhibitor activity	37	407	0.692491	0.93796	BnaA01G0336700ZS;BnaA01G0353900ZS;BnaA02G0033400ZS;BnaA02G0139500ZS;BnaA03G0219900ZS;BnaA03G0337800ZS;BnaA04G0299000ZS;BnaA05G0036700ZS;BnaA05G0158000ZS;BnaA06G0043900ZS;BnaA07G0070600ZS;BnaA07G0168500ZS;BnaA07G0337800ZS;BnaA09G0024600ZS;BnaA09G0209600ZS;BnaA09G0653000ZS;BnaA10G0098500ZS;BnaA10G0114200ZS;BnaC03G0043600ZS;BnaC03G0617600ZS;BnaC04G0003100ZS;BnaC04G0056600ZS;BnaC04G0056800ZS;BnaC04G0…
GO:0008443	phosphofructokinase activity	3	36	0.693737	0.938585	BnaA01G0079500ZS;BnaC06G0426200ZS;BnaC08G0509100ZS
GO:0008135	translation factor activity, RNA binding	19	214	0.696063	0.940032	BnaA03G0135300ZS;BnaA05G0050100ZS;BnaA05G0059300ZS;BnaA05G0061500ZS;BnaA06G0434400ZS;BnaA07G0309000ZS;BnaA08G0160400ZS;BnaA08G0205400ZS;BnaA09G0661400ZS;BnaC02G0094900ZS;BnaC02G0463400ZS;BnaC03G0111900ZS;BnaC05G0566900ZS;BnaC06G0285200ZS;BnaC07G0232700ZS;BnaC07G0355700ZS;BnaC07G0471400ZS;BnaC08G0516300ZS;BnaC09G0537800ZS
GO:0019207	kinase regulator activity	7	82	0.696378	0.940032	BnaA01G0226200ZS;BnaA08G0046800ZS;BnaA08G0265900ZS;BnaC01G0126500ZS;BnaC07G0388700ZS;BnaC08G0308100ZS;Bnascaffold0025G0005700ZS
GO:0004576	oligosaccharyl transferase activity	1	12	0.707144	0.946022	BnaA07G0360500ZS
GO:0004849	uridine kinase activity	1	12	0.707144	0.946022	BnaC01G0204000ZS
GO:0008139	nuclear localization sequence binding	1	12	0.707144	0.946022	BnaA01G0018500ZS
GO:0035064	methylated histone binding	1	12	0.707144	0.946022	BnaC01G0121100ZS
GO:0035257	nuclear hormone receptor binding	1	12	0.707144	0.946022	BnaA09G0182600ZS
GO:0043015	gamma-tubulin binding	1	12	0.707144	0.946022	BnaC02G0276200ZS
GO:0043175	RNA polymerase core enzyme binding	1	12	0.707144	0.946022	BnaC06G0329800ZS
GO:0051427	hormone receptor binding	1	12	0.707144	0.946022	BnaA09G0182600ZS
GO:0034062	RNA polymerase activity	10	117	0.711968	0.948862	BnaA03G0098600ZS;BnaA03G0108900ZS;BnaA03G0461900ZS;BnaA05G0139800ZS;BnaA10G0154300ZS;BnaC02G0070500ZS;BnaC02G0291000ZS;BnaC06G0355700ZS;NewGene_4859;NewGene_9443
GO:0004611	phosphoenolpyruvate carboxykinase activity	2	25	0.714027	0.948862	BnaA09G0439500ZS;BnaC05G0452700ZS
GO:0016868	intramolecular transferase activity, phosphotransferases	2	25	0.714027	0.948862	BnaA07G0371900ZS;BnaC02G0081300ZS
GO:0019840	isoprenoid binding	2	25	0.714027	0.948862	BnaA09G0209600ZS;BnaC05G0007800ZS
GO:0043566	structure-specific DNA binding	2	25	0.714027	0.948862	BnaA03G0272700ZS;BnaA03G0460500ZS
GO:0061650	ubiquitin-like protein conjugating enzyme activity	2	25	0.714027	0.948862	BnaA01G0349000ZS;BnaA02G0189600ZS
GO:0019901	protein kinase binding	5	61	0.71964	0.95526	BnaA07G0313000ZS;BnaA07G0373500ZS;BnaC02G0243600ZS;BnaC04G0601100ZS;BnaC06G0364100ZS
GO:0019200	carbohydrate kinase activity	6	73	0.725511	0.958412	BnaA01G0079500ZS;BnaA06G0030200ZS;BnaA08G0025600ZS;BnaC06G0426200ZS;BnaC08G0509100ZS;NewGene_2875
GO:0005267	potassium channel activity	3	38	0.728686	0.958412	BnaA06G0425300ZS;BnaC01G0113300ZS;BnaC07G0498100ZS
GO:0016667	oxidoreductase activity, acting on a sulfur group of donors	18	208	0.733086	0.958412	BnaA02G0085800ZS;BnaA03G0105700ZS;BnaA03G0203500ZS;BnaA03G0319400ZS;BnaA05G0463400ZS;BnaA06G0136900ZS;BnaA06G0138400ZS;BnaA07G0364000ZS;BnaA10G0173400ZS;BnaC01G0241100ZS;BnaC01G0490500ZS;BnaC02G0101900ZS;BnaC02G0376300ZS;BnaC04G0394900ZS;BnaC06G0420800ZS;BnaC06G0443100ZS;BnaC07G0438600ZS;NewGene_799
GO:0004721	phosphoprotein phosphatase activity	30	339	0.734026	0.958412	BnaA01G0155500ZS;BnaA01G0339200ZS;BnaA01G0413000ZS;BnaA02G0000400ZS;BnaA02G0107000ZS;BnaA03G0230000ZS;BnaA03G0540200ZS;BnaA05G0063200ZS;BnaA05G0136300ZS;BnaA07G0314200ZS;BnaA08G0170900ZS;BnaA08G0201100ZS;BnaA09G0170900ZS;BnaA09G0466500ZS;BnaC01G0198000ZS;BnaC02G0093100ZS;BnaC02G0217400ZS;BnaC02G0223700ZS;BnaC03G0197800ZS;BnaC03G0347400ZS;BnaC03G0763500ZS;BnaC04G0133200ZS;BnaC04G0528000ZS;BnaC05G0…
GO:0003727	single-stranded RNA binding	2	26	0.734323	0.958412	BnaA01G0313100ZS;BnaC03G0623100ZS
GO:0005342	organic acid transmembrane transporter activity	2	26	0.734323	0.958412	BnaA04G0120500ZS;BnaA07G0368400ZS
GO:0019902	phosphatase binding	2	26	0.734323	0.958412	BnaA01G0233900ZS;BnaC01G0300900ZS
GO:0019903	protein phosphatase binding	2	26	0.734323	0.958412	BnaA01G0233900ZS;BnaC01G0300900ZS
GO:0046943	carboxylic acid transmembrane transporter activity	2	26	0.734323	0.958412	BnaA04G0120500ZS;BnaA07G0368400ZS
GO:0004143	diacylglycerol kinase activity	1	13	0.735637	0.958412	BnaA01G0070200ZS
GO:0004311	farnesyltranstransferase activity	1	13	0.735637	0.958412	BnaA02G0068500ZS
GO:0004806	triglyceride lipase activity	1	13	0.735637	0.958412	BnaA10G0286900ZS
GO:0008198	ferrous iron binding	1	13	0.735637	0.958412	BnaA08G0092200ZS
GO:0009041	uridylate kinase activity	1	13	0.735637	0.958412	BnaA05G0497600ZS
GO:0015018	galactosylgalactosylxylosylprotein 3-beta-glucuronosyltransferase activity	1	13	0.735637	0.958412	NewGene_4465
GO:0016151	nickel cation binding	1	13	0.735637	0.958412	BnaC02G0214400ZS
GO:0051879	Hsp90 protein binding	1	13	0.735637	0.958412	BnaA03G0108200ZS
GO:0046906	tetrapyrrole binding	68	747	0.737017	0.959164	BnaA01G0015400ZS;BnaA02G0004400ZS;BnaA02G0134200ZS;BnaA02G0207900ZS;BnaA02G0335900ZS;BnaA02G0336200ZS;BnaA03G0147400ZS;BnaA03G0184500ZS;BnaA03G0319400ZS;BnaA03G0554100ZS;BnaA03G0562900ZS;BnaA04G0074700ZS;BnaA04G0146000ZS;BnaA04G0188100ZS;BnaA04G0221200ZS;BnaA05G0053400ZS;BnaA05G0100800ZS;BnaA06G0161600ZS;BnaA06G0166300ZS;BnaA06G0369900ZS;BnaA07G0041200ZS;BnaA07G0132100ZS;BnaA07G0141200ZS;BnaA07G0…
GO:0016860	intramolecular oxidoreductase activity	8	97	0.737998	0.959397	BnaA01G0401000ZS;BnaA04G0041400ZS;BnaA05G0480600ZS;BnaA08G0018600ZS;BnaC01G0179800ZS;BnaC01G0502500ZS;BnaC02G0376300ZS;BnaC08G0455100ZS
GO:0020037	heme binding	63	695	0.742095	0.962564	BnaA01G0015400ZS;BnaA02G0207900ZS;BnaA02G0335900ZS;BnaA02G0336200ZS;BnaA03G0147400ZS;BnaA03G0184500ZS;BnaA03G0319400ZS;BnaA03G0554100ZS;BnaA03G0562900ZS;BnaA04G0074700ZS;BnaA04G0146000ZS;BnaA04G0188100ZS;BnaA05G0053400ZS;BnaA06G0161600ZS;BnaA06G0166300ZS;BnaA06G0369900ZS;BnaA07G0041200ZS;BnaA07G0132100ZS;BnaA07G0141200ZS;BnaA07G0196000ZS;BnaA07G0262900ZS;BnaA07G0350100ZS;BnaA07G0368900ZS;BnaA07G0…
GO:0046933	proton-transporting ATP synthase activity, rotational mechanism	4	51	0.743823	0.962564	BnaA02G0030300ZS;BnaA02G0258900ZS;BnaC02G0033300ZS;BnaC09G0245200ZS
GO:0044390	ubiquitin-like protein conjugating enzyme binding	3	39	0.744948	0.962564	BnaA05G0044400ZS;BnaA06G0185300ZS;BnaA06G0387900ZS
GO:0008509	anion transmembrane transporter activity	24	276	0.747789	0.962564	BnaA01G0305900ZS;BnaA01G0419200ZS;BnaA02G0081600ZS;BnaA02G0153900ZS;BnaA04G0059800ZS;BnaA04G0120500ZS;BnaA06G0359600ZS;BnaA07G0175300ZS;BnaA07G0225900ZS;BnaA07G0368400ZS;BnaA09G0027400ZS;BnaC01G0495900ZS;BnaC02G0066600ZS;BnaC03G0665900ZS;BnaC04G0008400ZS;BnaC04G0262800ZS;BnaC04G0425700ZS;BnaC06G0168900ZS;BnaC06G0406200ZS;BnaC06G0424100ZS;BnaC06G0427300ZS;BnaC06G0458200ZS;BnaC07G0368900ZS;Bnascaff…
GO:0016491	oxidoreductase activity	259	2763	0.752352	0.962564	BnaA01G0015400ZS;BnaA01G0047000ZS;BnaA01G0183800ZS;BnaA01G0200500ZS;BnaA01G0223700ZS;BnaA01G0293000ZS;BnaA01G0358400ZS;BnaA01G0416200ZS;BnaA02G0005900ZS;BnaA02G0011500ZS;BnaA02G0032600ZS;BnaA02G0059400ZS;BnaA02G0061800ZS;BnaA02G0085800ZS;BnaA02G0088800ZS;BnaA02G0100800ZS;BnaA02G0108600ZS;BnaA02G0115400ZS;BnaA02G0132800ZS;BnaA02G0158300ZS;BnaA02G0158400ZS;BnaA02G0167200ZS;BnaA02G0168300ZS;BnaA02G0…
GO:0005315	inorganic phosphate transmembrane transporter activity	2	27	0.753379	0.962564	NewGene_6227;NewGene_970
GO:0008017	microtubule binding	23	266	0.753734	0.962564	BnaA01G0340900ZS;BnaA05G0004200ZS;BnaA05G0330700ZS;BnaA06G0127700ZS;BnaA07G0104200ZS;BnaA09G0095300ZS;BnaA09G0427800ZS;BnaA09G0578000ZS;BnaA10G0297000ZS;BnaC01G0364500ZS;BnaC02G0007600ZS;BnaC02G0082200ZS;BnaC02G0165100ZS;BnaC02G0265000ZS;BnaC05G0153800ZS;BnaC06G0091300ZS;BnaC06G0314800ZS;BnaC06G0344000ZS;BnaC06G0388600ZS;BnaC07G0391900ZS;BnaC08G0333900ZS;BnaC08G0349000ZS;BnaC09G0618000ZS
GO:0042910	xenobiotic transporter activity	12	144	0.753961	0.962564	BnaA05G0341700ZS;BnaA05G0341800ZS;BnaA09G0091300ZS;BnaA09G0159000ZS;BnaC02G0256800ZS;BnaC03G0590800ZS;BnaC06G0332200ZS;BnaC06G0400300ZS;BnaC08G0485900ZS;BnaC08G0512000ZS;BnaC09G0175400ZS;BnaC09G0342800ZS
GO:0015291	secondary active transmembrane transporter activity	38	430	0.757178	0.962564	BnaA03G0434400ZS;BnaA05G0043800ZS;BnaA05G0341700ZS;BnaA05G0341800ZS;BnaA06G0058100ZS;BnaA07G0138800ZS;BnaA07G0175300ZS;BnaA07G0225900ZS;BnaA07G0261900ZS;BnaA08G0104700ZS;BnaA08G0238700ZS;BnaA09G0027400ZS;BnaA09G0091300ZS;BnaA09G0159000ZS;BnaA10G0146200ZS;BnaA10G0232800ZS;BnaC01G0305800ZS;BnaC01G0321000ZS;BnaC01G0450600ZS;BnaC02G0256800ZS;BnaC03G0590800ZS;BnaC03G0665900ZS;BnaC04G0008400ZS;BnaC04G0…
GO:0046873	metal ion transmembrane transporter activity	24	278	0.759962	0.962564	BnaA01G0074800ZS;BnaA01G0421600ZS;BnaA02G0196000ZS;BnaA02G0223300ZS;BnaA03G0564100ZS;BnaA06G0058100ZS;BnaA06G0425300ZS;BnaA07G0329100ZS;BnaA08G0104700ZS;BnaA08G0141400ZS;BnaA08G0187200ZS;BnaA09G0018400ZS;BnaA10G0035800ZS;BnaA10G0231500ZS;BnaC01G0088700ZS;BnaC01G0113300ZS;BnaC01G0196700ZS;BnaC01G0321000ZS;BnaC01G0450600ZS;BnaC06G0344500ZS;BnaC06G0385200ZS;BnaC07G0366600ZS;BnaC07G0498100ZS;BnaC08G0…
GO:0003937	IMP cyclohydrolase activity	1	14	0.76136	0.962564	BnaA09G0070100ZS
GO:0004356	glutamate-ammonia ligase activity	1	14	0.76136	0.962564	BnaC02G0075000ZS
GO:0004407	histone deacetylase activity	1	14	0.76136	0.962564	BnaC03G0601400ZS
GO:0004643	phosphoribosylaminoimidazolecarboxamide formyltransferase activity	1	14	0.76136	0.962564	BnaA09G0070100ZS
GO:0005049	nuclear export signal receptor activity	1	14	0.76136	0.962564	BnaA02G0067500ZS
GO:0005375	copper ion transmembrane transporter activity	1	14	0.76136	0.962564	BnaA08G0141400ZS
GO:0009881	photoreceptor activity	1	14	0.76136	0.962564	BnaA09G0661700ZS
GO:0016211	ammonia ligase activity	1	14	0.76136	0.962564	BnaC02G0075000ZS
GO:0016778	diphosphotransferase activity	1	14	0.76136	0.962564	BnaC01G0086700ZS
GO:0016880	acid-ammonia (or amide) ligase activity	1	14	0.76136	0.962564	BnaC02G0075000ZS
GO:0030628	pre-mRNA 3'-splice site binding	1	14	0.76136	0.962564	BnaA01G0313100ZS
GO:0043138	3'-5' DNA helicase activity	1	14	0.76136	0.962564	BnaA09G0655600ZS
GO:0048487	beta-tubulin binding	1	14	0.76136	0.962564	BnaA09G0182600ZS
GO:0051920	peroxiredoxin activity	1	14	0.76136	0.962564	BnaC08G0331500ZS
GO:0070063	RNA polymerase binding	1	14	0.76136	0.962564	BnaC06G0329800ZS
GO:0097027	ubiquitin-protein transferase activator activity	1	14	0.76136	0.962564	NewGene_7081
GO:0003678	DNA helicase activity	7	88	0.76409	0.963978	BnaA02G0091300ZS;BnaA03G0272900ZS;BnaA06G0434100ZS;BnaA08G0042200ZS;BnaA09G0655600ZS;BnaC05G0532900ZS;NewGene_7312
GO:0042277	peptide binding	7	88	0.76409	0.963978	BnaA01G0018500ZS;BnaA03G0229900ZS;BnaA05G0039600ZS;BnaA05G0140500ZS;BnaA06G0136900ZS;BnaC08G0454800ZS;NewGene_3401
GO:0005384	manganese ion transmembrane transporter activity	2	28	0.771242	0.971976	BnaA02G0223300ZS;BnaC07G0366600ZS
GO:0072341	modified amino acid binding	3	41	0.775125	0.975841	BnaA03G0229900ZS;BnaA05G0140500ZS;BnaA06G0136900ZS
GO:0015932	nucleobase-containing compound transmembrane transporter activity	15	181	0.778708	0.979157	BnaA01G0263300ZS;BnaA02G0081600ZS;BnaA02G0187300ZS;BnaA04G0059800ZS;BnaA06G0061300ZS;BnaA06G0359600ZS;BnaA07G0225900ZS;BnaC01G0322200ZS;BnaC02G0098800ZS;BnaC06G0010900ZS;BnaC06G0406200ZS;BnaC06G0427300ZS;BnaC06G0458200ZS;BnaC08G0157400ZS;Bnascaffold0025G0001600ZS
GO:0000339	RNA cap binding	1	15	0.78458	0.979157	BnaC08G0464300ZS
GO:0003978	UDP-glucose 4-epimerase activity	1	15	0.78458	0.979157	BnaA05G0096800ZS
GO:0003989	acetyl-CoA carboxylase activity	1	15	0.78458	0.979157	BnaC02G0073800ZS
GO:0010997	anaphase-promoting complex binding	1	15	0.78458	0.979157	NewGene_7081
GO:0035035	histone acetyltransferase binding	1	15	0.78458	0.979157	BnaA09G0182600ZS
GO:0055103	ligase regulator activity	1	15	0.78458	0.979157	NewGene_7081
GO:0055106	ubiquitin-protein transferase regulator activity	1	15	0.78458	0.979157	NewGene_7081
GO:0008144	drug binding	10	125	0.785127	0.979157	BnaA03G0184700ZS;BnaA05G0387300ZS;BnaA06G0123400ZS;BnaA07G0300100ZS;BnaA08G0032500ZS;BnaC02G0261900ZS;BnaC06G0346900ZS;BnaC08G0326900ZS;Bnascaffold0026G0025400ZS;NewGene_3401
GO:0004843	thiol-dependent ubiquitin-specific protease activity	8	102	0.786681	0.979632	BnaA02G0376900ZS;BnaA03G0349200ZS;BnaA06G0342700ZS;BnaC02G0504100ZS;BnaC03G0185600ZS;BnaC09G0049700ZS;NewGene_2324;NewGene_7902
GO:0008138	protein tyrosine/serine/threonine phosphatase activity	2	29	0.787965	0.979632	BnaC03G0197800ZS;BnaC07G0088500ZS
GO:0031624	ubiquitin conjugating enzyme binding	2	29	0.787965	0.979632	BnaA06G0185300ZS;BnaA06G0387900ZS
GO:0008514	organic anion transmembrane transporter activity	10	126	0.793243	0.985169	BnaA02G0081600ZS;BnaA04G0059800ZS;BnaA04G0120500ZS;BnaA06G0359600ZS;BnaA07G0225900ZS;BnaA07G0368400ZS;BnaC06G0406200ZS;BnaC06G0427300ZS;BnaC06G0458200ZS;Bnascaffold0025G0001600ZS
GO:0015631	tubulin binding	25	296	0.798978	0.986108	BnaA01G0340900ZS;BnaA05G0004200ZS;BnaA05G0330700ZS;BnaA06G0127700ZS;BnaA07G0104200ZS;BnaA09G0095300ZS;BnaA09G0182600ZS;BnaA09G0427800ZS;BnaA09G0578000ZS;BnaA10G0297000ZS;BnaC01G0364500ZS;BnaC02G0007600ZS;BnaC02G0082200ZS;BnaC02G0165100ZS;BnaC02G0265000ZS;BnaC02G0276200ZS;BnaC05G0153800ZS;BnaC06G0091300ZS;BnaC06G0314800ZS;BnaC06G0344000ZS;BnaC06G0388600ZS;BnaC07G0391900ZS;BnaC08G0333900ZS;BnaC08G0…
GO:1901505	carbohydrate derivative transporter activity	15	184	0.799077	0.986108	BnaA01G0263300ZS;BnaA02G0081600ZS;BnaA02G0187300ZS;BnaA04G0059800ZS;BnaA06G0061300ZS;BnaA06G0359600ZS;BnaA07G0225900ZS;BnaC01G0322200ZS;BnaC02G0098800ZS;BnaC06G0010900ZS;BnaC06G0406200ZS;BnaC06G0427300ZS;BnaC06G0458200ZS;BnaC08G0157400ZS;Bnascaffold0025G0001600ZS
GO:0005544	calcium-dependent phospholipid binding	2	30	0.803599	0.986108	BnaC02G0545900ZS;BnaC03G0220200ZS
GO:0016646	oxidoreductase activity, acting on the CH-NH group of donors, NAD or NADP as acceptor	2	30	0.803599	0.986108	BnaA03G0538700ZS;BnaA09G0005000ZS
GO:0009931	calcium-dependent protein serine/threonine kinase activity	1	16	0.805541	0.986108	BnaA09G0236100ZS
GO:0010857	calcium-dependent protein kinase activity	1	16	0.805541	0.986108	BnaA09G0236100ZS
GO:0015368	calcium:cation antiporter activity	1	16	0.805541	0.986108	BnaC01G0450600ZS
GO:0015369	calcium:proton antiporter activity	1	16	0.805541	0.986108	BnaC01G0450600ZS
GO:0016421	CoA carboxylase activity	1	16	0.805541	0.986108	BnaC02G0073800ZS
GO:0016885	ligase activity, forming carbon-carbon bonds	1	16	0.805541	0.986108	BnaC02G0073800ZS
GO:0017169	CDP-alcohol phosphatidyltransferase activity	1	16	0.805541	0.986108	BnaA07G0277200ZS
GO:0032452	histone demethylase activity	1	16	0.805541	0.986108	BnaA03G0460500ZS
GO:0046923	ER retention sequence binding	1	16	0.805541	0.986108	BnaC08G0454800ZS
GO:0051139	metal ion:proton antiporter activity	1	16	0.805541	0.986108	BnaC01G0450600ZS
GO:0030246	carbohydrate binding	40	463	0.807595	0.987611	BnaA01G0063400ZS;BnaA01G0330600ZS;BnaA02G0118700ZS;BnaA02G0141500ZS;BnaA02G0377200ZS;BnaA03G0212600ZS;BnaA03G0256000ZS;BnaA04G0273900ZS;BnaA06G0014500ZS;BnaA06G0020800ZS;BnaA06G0030200ZS;BnaA07G0162400ZS;BnaA07G0272000ZS;BnaA07G0347900ZS;BnaA07G0384100ZS;BnaA08G0025600ZS;BnaA09G0233700ZS;BnaA09G0486000ZS;BnaA09G0558100ZS;BnaC01G0195300ZS;BnaC01G0408500ZS;BnaC01G0444900ZS;BnaC02G0090100ZS;BnaC02G0…
GO:0000295	adenine nucleotide transmembrane transporter activity	7	93	0.811554	0.98841	BnaA02G0081600ZS;BnaA04G0059800ZS;BnaA06G0359600ZS;BnaA07G0225900ZS;BnaC06G0406200ZS;BnaC06G0458200ZS;Bnascaffold0025G0001600ZS
GO:0005346	purine ribonucleotide transmembrane transporter activity	7	93	0.811554	0.98841	BnaA02G0081600ZS;BnaA04G0059800ZS;BnaA06G0359600ZS;BnaA07G0225900ZS;BnaC06G0406200ZS;BnaC06G0458200ZS;Bnascaffold0025G0001600ZS
GO:0005347	ATP transmembrane transporter activity	7	93	0.811554	0.98841	BnaA02G0081600ZS;BnaA04G0059800ZS;BnaA06G0359600ZS;BnaA07G0225900ZS;BnaC06G0406200ZS;BnaC06G0458200ZS;Bnascaffold0025G0001600ZS
GO:0015216	purine nucleotide transmembrane transporter activity	7	93	0.811554	0.98841	BnaA02G0081600ZS;BnaA04G0059800ZS;BnaA06G0359600ZS;BnaA07G0225900ZS;BnaC06G0406200ZS;BnaC06G0458200ZS;Bnascaffold0025G0001600ZS
GO:0015276	ligand-gated ion channel activity	3	44	0.814825	0.989894	BnaA03G0155900ZS;BnaA05G0116800ZS;BnaC04G0490400ZS
GO:0022834	ligand-gated channel activity	3	44	0.814825	0.989894	BnaA03G0155900ZS;BnaA05G0116800ZS;BnaC04G0490400ZS
GO:0004812	aminoacyl-tRNA ligase activity	13	164	0.817704	0.989894	BnaA01G0414900ZS;BnaA03G0386100ZS;BnaA03G0524800ZS;BnaA04G0140400ZS;BnaA08G0104000ZS;BnaA08G0140000ZS;BnaC01G0500300ZS;BnaC01G0501700ZS;BnaC02G0490000ZS;BnaC03G0347300ZS;BnaC06G0044800ZS;BnaC06G0273100ZS;BnaC08G0510500ZS
GO:0016875	ligase activity, forming carbon-oxygen bonds	13	164	0.817704	0.989894	BnaA01G0414900ZS;BnaA03G0386100ZS;BnaA03G0524800ZS;BnaA04G0140400ZS;BnaA08G0104000ZS;BnaA08G0140000ZS;BnaC01G0500300ZS;BnaC01G0501700ZS;BnaC02G0490000ZS;BnaC03G0347300ZS;BnaC06G0044800ZS;BnaC06G0273100ZS;BnaC08G0510500ZS
GO:0016876	ligase activity, forming aminoacyl-tRNA and related compounds	13	164	0.817704	0.989894	BnaA01G0414900ZS;BnaA03G0386100ZS;BnaA03G0524800ZS;BnaA04G0140400ZS;BnaA08G0104000ZS;BnaA08G0140000ZS;BnaC01G0500300ZS;BnaC01G0501700ZS;BnaC02G0490000ZS;BnaC03G0347300ZS;BnaC06G0044800ZS;BnaC06G0273100ZS;BnaC08G0510500ZS
GO:0009055	electron carrier activity	27	322	0.817738	0.989894	BnaA02G0085800ZS;BnaA03G0105700ZS;BnaA03G0218300ZS;BnaA03G0363700ZS;BnaA05G0351900ZS;BnaA05G0397400ZS;BnaA05G0488500ZS;BnaA06G0384800ZS;BnaA07G0331400ZS;BnaA07G0357800ZS;BnaA10G0170300ZS;BnaA10G0173400ZS;BnaA10G0175600ZS;BnaC01G0429500ZS;BnaC02G0101900ZS;BnaC02G0105400ZS;BnaC02G0376300ZS;BnaC02G0396700ZS;BnaC03G0443800ZS;BnaC03G0582000ZS;BnaC04G0394900ZS;BnaC05G0547500ZS;BnaC06G0388400ZS;BnaC06G0…
GO:0005261	cation channel activity	5	70	0.823113	0.990018	BnaA06G0058100ZS;BnaA06G0425300ZS;BnaC01G0113300ZS;BnaC01G0321000ZS;BnaC07G0498100ZS
GO:0003857	3-hydroxyacyl-CoA dehydrogenase activity	1	17	0.824463	0.990018	BnaC05G0229300ZS
GO:0004652	polynucleotide adenylyltransferase activity	1	17	0.824463	0.990018	NewGene_3426
GO:0016308	1-phosphatidylinositol-4-phosphate 5-kinase activity	1	17	0.824463	0.990018	BnaA09G0655500ZS
GO:0016905	myosin heavy chain kinase activity	1	17	0.824463	0.990018	BnaA08G0032500ZS
GO:0032451	demethylase activity	1	17	0.824463	0.990018	BnaA03G0460500ZS
GO:0033926	glycopeptide alpha-N-acetylgalactosaminidase activity	1	17	0.824463	0.990018	BnaC08G0095300ZS
GO:0036002	pre-mRNA binding	1	17	0.824463	0.990018	BnaA01G0313100ZS
GO:0004869	cysteine-type endopeptidase inhibitor activity	3	45	0.826666	0.991482	BnaC05G0085700ZS;BnaC05G0477700ZS;BnaC07G0206800ZS
GO:0032403	protein complex binding	34	402	0.828033	0.991482	BnaA01G0340900ZS;BnaA02G0145800ZS;BnaA03G0100500ZS;BnaA05G0004200ZS;BnaA05G0328800ZS;BnaA05G0330700ZS;BnaA06G0127700ZS;BnaA07G0104200ZS;BnaA09G0095300ZS;BnaA09G0427800ZS;BnaA09G0578000ZS;BnaA10G0297000ZS;BnaC01G0364500ZS;BnaC02G0007600ZS;BnaC02G0082200ZS;BnaC02G0089000ZS;BnaC02G0165100ZS;BnaC02G0265000ZS;BnaC03G0129400ZS;BnaC05G0153800ZS;BnaC06G0091300ZS;BnaC06G0314800ZS;BnaC06G0329800ZS;BnaC06G0…
GO:0016877	ligase activity, forming carbon-sulfur bonds	4	58	0.82817	0.991482	BnaA08G0247200ZS;BnaA09G0681400ZS;BnaC02G0031300ZS;BnaC09G0266700ZS
GO:0005338	nucleotide-sugar transmembrane transporter activity	2	32	0.831819	0.993073	BnaC02G0098800ZS;BnaC06G0427300ZS
GO:0045159	myosin II binding	2	32	0.831819	0.993073	BnaA02G0166000ZS;BnaA08G0032500ZS
GO:0016811	hydrolase activity, acting on carbon-nitrogen (but not peptide) bonds, in linear amides	5	71	0.832428	0.993073	BnaA03G0542400ZS;BnaA05G0393500ZS;BnaA07G0202700ZS;BnaC02G0214400ZS;BnaC03G0601400ZS
GO:0003774	motor activity	16	201	0.832974	0.993073	BnaA01G0340900ZS;BnaA05G0004200ZS;BnaA06G0127700ZS;BnaA10G0297000ZS;BnaC02G0158400ZS;BnaC02G0165100ZS;BnaC02G0265000ZS;BnaC04G0139700ZS;BnaC05G0153800ZS;BnaC06G0091300ZS;BnaC06G0388600ZS;BnaC07G0391900ZS;BnaC07G0404800ZS;BnaC08G0287000ZS;BnaC08G0349000ZS;BnaC09G0618000ZS
GO:0005506	iron ion binding	55	634	0.83365	0.993073	BnaA01G0015400ZS;BnaA01G0293000ZS;BnaA02G0115400ZS;BnaA02G0131600ZS;BnaA02G0335900ZS;BnaA02G0336200ZS;BnaA03G0002200ZS;BnaA03G0147400ZS;BnaA03G0266900ZS;BnaA03G0273600ZS;BnaA03G0554100ZS;BnaA04G0074700ZS;BnaA04G0188100ZS;BnaA04G0273900ZS;BnaA05G0053400ZS;BnaA06G0166300ZS;BnaA06G0369900ZS;BnaA07G0141200ZS;BnaA07G0196000ZS;BnaA07G0350100ZS;BnaA08G0092200ZS;BnaA09G0011800ZS;BnaA09G0721400ZS;BnaA10G0…
GO:0003684	damaged DNA binding	3	46	0.837852	0.994553	BnaA03G0464300ZS;BnaA08G0042200ZS;BnaC02G0075600ZS
GO:0016679	oxidoreductase activity, acting on diphenols and related substances as donors	4	59	0.838103	0.994553	BnaA02G0005900ZS;BnaA02G0011500ZS;BnaA02G0100800ZS;BnaA05G0074200ZS
GO:0046983	protein dimerization activity	93	1047	0.838645	0.994553	BnaA01G0089400ZS;BnaA01G0112000ZS;BnaA01G0183700ZS;BnaA02G0178600ZS;BnaA02G0216700ZS;BnaA02G0226700ZS;BnaA02G0408200ZS;BnaA03G0101700ZS;BnaA03G0404700ZS;BnaA03G0494500ZS;BnaA04G0027400ZS;BnaA04G0185900ZS;BnaA05G0010000ZS;BnaA05G0068900ZS;BnaA05G0139800ZS;BnaA05G0174400ZS;BnaA05G0323000ZS;BnaA06G0063400ZS;BnaA06G0363300ZS;BnaA06G0388000ZS;BnaA07G0005700ZS;BnaA07G0194200ZS;BnaA07G0250600ZS;BnaA08G0…
GO:0004345	glucose-6-phosphate dehydrogenase activity	1	18	0.841545	0.994553	BnaA06G0384000ZS
GO:0004693	cyclin-dependent protein serine/threonine kinase activity	1	18	0.841545	0.994553	BnaC04G0322600ZS
GO:0016706	oxidoreductase activity, acting on paired donors, with incorporation or reduction of molecular oxygen, 2-oxoglutarate as one donor, and incorporation of one atom each of oxygen into both donors	1	18	0.841545	0.994553	BnaA05G0349400ZS
GO:0016730	oxidoreductase activity, acting on iron-sulfur proteins as donors	1	18	0.841545	0.994553	BnaC07G0445700ZS
GO:0097472	cyclin-dependent protein kinase activity	1	18	0.841545	0.994553	BnaC04G0322600ZS
GO:0051082	unfolded protein binding	16	203	0.843843	0.995077	BnaA01G0405500ZS;BnaA02G0001800ZS;BnaA02G0379900ZS;BnaA03G0494500ZS;BnaA04G0006000ZS;BnaA05G0381100ZS;BnaA06G0395500ZS;BnaC01G0451500ZS;BnaC02G0104600ZS;BnaC02G0108200ZS;BnaC02G0155300ZS;BnaC05G0425400ZS;BnaC05G0513500ZS;BnaC09G0265700ZS;NewGene_100;NewGene_396
GO:0003899	DNA-directed RNA polymerase activity	7	97	0.843921	0.995077	BnaA03G0098600ZS;BnaA03G0108900ZS;BnaA03G0461900ZS;BnaA05G0139800ZS;BnaC02G0070500ZS;BnaC02G0291000ZS;BnaC06G0355700ZS
GO:0017022	myosin binding	3	47	0.848408	0.995077	BnaA02G0166000ZS;BnaA08G0032500ZS;BnaC06G0374300ZS
GO:0003697	single-stranded DNA binding	5	73	0.849856	0.995077	BnaA03G0464300ZS;BnaA08G0043900ZS;BnaA08G0272100ZS;BnaC05G0068900ZS;NewGene_4492
GO:0005484	SNAP receptor activity	5	73	0.849856	0.995077	BnaA03G0021300ZS;BnaA04G0225000ZS;BnaA08G0298900ZS;BnaC03G0036400ZS;BnaC04G0538200ZS
GO:0003779	actin binding	14	182	0.855379	0.995077	BnaA02G0145800ZS;BnaA03G0100500ZS;BnaA03G0298900ZS;BnaA05G0127800ZS;BnaA07G0328000ZS;BnaA09G0123000ZS;BnaA09G0129200ZS;BnaC03G0129400ZS;BnaC04G0500600ZS;BnaC06G0199200ZS;BnaC06G0383900ZS;BnaC09G0406300ZS;Bnascaffold0027G0033900ZS;Bnascaffold0027G0067100ZS
GO:0004536	deoxyribonuclease activity	2	34	0.856324	0.995077	BnaC02G0120100ZS;BnaC09G0614700ZS
GO:0004659	prenyltransferase activity	2	34	0.856324	0.995077	BnaA01G0205600ZS;BnaA02G0068500ZS
GO:0008417	fucosyltransferase activity	2	34	0.856324	0.995077	BnaA07G0329900ZS;BnaC06G0386400ZS
GO:0016742	hydroxymethyl-, formyl- and related transferase activity	2	34	0.856324	0.995077	BnaA09G0070100ZS;BnaC06G0380300ZS
GO:0043621	protein self-association	2	34	0.856324	0.995077	BnaA05G0368000ZS;BnaA07G0278100ZS
GO:0031625	ubiquitin protein ligase binding	10	135	0.856352	0.995077	BnaA02G0211900ZS;BnaA05G0003600ZS;BnaA09G0026600ZS;BnaA09G0444900ZS;BnaC03G0781400ZS;BnaC04G0502500ZS;BnaC05G0130700ZS;BnaC06G0277100ZS;BnaC06G0457200ZS;BnaC09G0259100ZS
GO:0050660	flavin adenine dinucleotide binding	21	263	0.856855	0.995077	BnaA02G0088800ZS;BnaA03G0011200ZS;BnaA06G0300700ZS;BnaA06G0326700ZS;BnaA09G0090400ZS;BnaA09G0649000ZS;BnaA10G0170300ZS;BnaC01G0134500ZS;BnaC01G0241100ZS;BnaC01G0393200ZS;BnaC02G0105400ZS;BnaC03G0582000ZS;BnaC04G0120500ZS;BnaC05G0045500ZS;BnaC06G0286700ZS;BnaC06G0379500ZS;BnaC07G0367400ZS;BnaC08G0117700ZS;BnaC08G0493100ZS;BnaC08G0507900ZS;BnaC09G0086600ZS
GO:0004738	pyruvate dehydrogenase activity	1	19	0.856965	0.995077	BnaC06G0366800ZS
GO:0004739	pyruvate dehydrogenase (acetyl-transferring) activity	1	19	0.856965	0.995077	BnaC06G0366800ZS
GO:0016894	endonuclease activity, active with either ribo- or deoxyribonucleic acids and producing 3'-phosphomonoesters	1	19	0.856965	0.995077	BnaC09G0614700ZS
GO:0030674	protein binding, bridging	1	19	0.856965	0.995077	BnaA06G0039100ZS
GO:0031369	translation initiation factor binding	1	19	0.856965	0.995077	BnaA05G0061500ZS
GO:0015079	potassium ion transmembrane transporter activity	5	74	0.857989	0.995301	BnaA01G0421600ZS;BnaA06G0425300ZS;BnaA08G0104700ZS;BnaC01G0113300ZS;BnaC07G0498100ZS
GO:0016903	oxidoreductase activity, acting on the aldehyde or oxo group of donors	10	136	0.86231	0.998376	BnaA01G0183800ZS;BnaA01G0223700ZS;BnaA06G0170700ZS;BnaA06G0262600ZS;BnaA09G0660100ZS;BnaC02G0319900ZS;BnaC04G0228600ZS;BnaC06G0366800ZS;BnaC08G0266300ZS;BnaC08G0523100ZS
GO:0044389	ubiquitin-like protein ligase binding	10	136	0.86231	0.998376	BnaA02G0211900ZS;BnaA05G0003600ZS;BnaA09G0026600ZS;BnaA09G0444900ZS;BnaC03G0781400ZS;BnaC04G0502500ZS;BnaC05G0130700ZS;BnaC06G0277100ZS;BnaC06G0457200ZS;BnaC09G0259100ZS
GO:0003843	1,3-beta-D-glucan synthase activity	2	35	0.867312	1	BnaA09G0676300ZS;BnaC04G0151400ZS
GO:0005048	signal sequence binding	3	49	0.867736	1	BnaA01G0018500ZS;BnaA05G0039600ZS;BnaC08G0454800ZS
GO:0003743	translation initiation factor activity	10	137	0.868068	1	BnaA03G0135300ZS;BnaA05G0059300ZS;BnaA05G0061500ZS;BnaC02G0463400ZS;BnaC05G0566900ZS;BnaC06G0285200ZS;BnaC07G0355700ZS;BnaC07G0471400ZS;BnaC08G0516300ZS;BnaC09G0537800ZS
GO:0004066	asparagine synthase (glutamine-hydrolyzing) activity	1	20	0.870884	1	BnaC03G0046500ZS
GO:0017025	TBP-class protein binding	1	20	0.870884	1	BnaA03G0314400ZS
GO:0016417	S-acyltransferase activity	5	76	0.873152	1	BnaA01G0207600ZS;BnaC02G0162500ZS;BnaC03G0169200ZS;BnaC06G0307500ZS;BnaC06G0358700ZS
GO:0005096	GTPase activator activity	9	126	0.874277	1	BnaA01G0426900ZS;BnaA02G0079200ZS;BnaA03G0287600ZS;BnaA03G0311000ZS;BnaC02G0175400ZS;BnaC03G0122300ZS;BnaC04G0566000ZS;BnaC06G0374900ZS;BnaC09G0253700ZS
GO:0015215	nucleotide transmembrane transporter activity	9	126	0.874277	1	BnaA02G0081600ZS;BnaA04G0059800ZS;BnaA06G0359600ZS;BnaA07G0225900ZS;BnaC02G0098800ZS;BnaC06G0406200ZS;BnaC06G0427300ZS;BnaC06G0458200ZS;Bnascaffold0025G0001600ZS
GO:0030414	peptidase inhibitor activity	6	89	0.875024	1	BnaA05G0036700ZS;BnaA07G0337800ZS;BnaC05G0085700ZS;BnaC05G0477700ZS;BnaC06G0397400ZS;BnaC07G0206800ZS
GO:0004683	calmodulin-dependent protein kinase activity	1	21	0.88345	1	BnaA08G0032500ZS
GO:0015020	glucuronosyltransferase activity	1	21	0.88345	1	NewGene_4465
GO:0015333	peptide:proton symporter activity	1	21	0.88345	1	BnaA08G0238700ZS
GO:0017069	snRNA binding	1	21	0.88345	1	BnaA01G0106100ZS
GO:0019139	cytokinin dehydrogenase activity	1	21	0.88345	1	BnaA02G0088800ZS
GO:0022897	proton-dependent peptide secondary active transmembrane transporter activity	1	21	0.88345	1	BnaA08G0238700ZS
GO:0070006	metalloaminopeptidase activity	1	21	0.88345	1	BnaC08G0499000ZS
GO:0015103	inorganic anion transmembrane transporter activity	7	103	0.883937	1	BnaA01G0305900ZS;BnaA02G0153900ZS;BnaA07G0175300ZS;BnaA09G0027400ZS;BnaC03G0665900ZS;BnaC04G0425700ZS;BnaC06G0168900ZS
GO:0019888	protein phosphatase regulator activity	7	103	0.883937	1	BnaA07G0070600ZS;BnaA08G0020800ZS;BnaA09G0209600ZS;BnaA10G0114200ZS;BnaC04G0165000ZS;BnaC05G0007800ZS;BnaC07G0105800ZS
GO:0016881	acid-amino acid ligase activity	3	51	0.884855	1	BnaA01G0308800ZS;BnaA09G0134600ZS;BnaC08G0056100ZS
GO:0061630	ubiquitin protein ligase activity	19	247	0.885945	1	BnaA01G0135900ZS;BnaA02G0086400ZS;BnaA05G0044400ZS;BnaA06G0031100ZS;BnaA06G0185300ZS;BnaA06G0387900ZS;BnaA07G0188200ZS;BnaA07G0254200ZS;BnaA07G0341000ZS;BnaA09G0071100ZS;BnaA09G0403300ZS;BnaA10G0294900ZS;BnaC01G0172800ZS;BnaC02G0108000ZS;BnaC03G0004700ZS;BnaC04G0553600ZS;BnaC06G0401200ZS;BnaC08G0465600ZS;BnaC09G0294400ZS
GO:0008137	NADH dehydrogenase (ubiquinone) activity	2	37	0.887002	1	BnaA05G0488500ZS;BnaC05G0547500ZS
GO:0050136	NADH dehydrogenase (quinone) activity	2	37	0.887002	1	BnaA05G0488500ZS;BnaC05G0547500ZS
GO:0005057	receptor signaling protein activity	6	91	0.887734	1	BnaA07G0286400ZS;BnaA09G0661700ZS;BnaC02G0425900ZS;BnaC04G0004200ZS;BnaC04G0484900ZS;BnaC06G0328100ZS
GO:0061134	peptidase regulator activity	6	91	0.887734	1	BnaA05G0036700ZS;BnaA07G0337800ZS;BnaC05G0085700ZS;BnaC05G0477700ZS;BnaC06G0397400ZS;BnaC07G0206800ZS
GO:0036459	thiol-dependent ubiquitinyl hydrolase activity	13	177	0.888444	1	BnaA02G0376900ZS;BnaA03G0349200ZS;BnaA05G0429700ZS;BnaA05G0429800ZS;BnaA06G0342700ZS;BnaC02G0024600ZS;BnaC02G0139300ZS;BnaC02G0504100ZS;BnaC03G0185600ZS;BnaC07G0441700ZS;BnaC09G0049700ZS;NewGene_2324;NewGene_7902
GO:0016620	oxidoreductase activity, acting on the aldehyde or oxo group of donors, NAD or NADP as acceptor	7	104	0.889694	1	BnaA01G0183800ZS;BnaA01G0223700ZS;BnaA06G0170700ZS;BnaA06G0262600ZS;BnaA09G0660100ZS;BnaC02G0319900ZS;BnaC08G0523100ZS
GO:0015605	organophosphate ester transmembrane transporter activity	9	129	0.890404	1	BnaA02G0081600ZS;BnaA04G0059800ZS;BnaA06G0359600ZS;BnaA07G0225900ZS;BnaC02G0098800ZS;BnaC06G0406200ZS;BnaC06G0427300ZS;BnaC06G0458200ZS;Bnascaffold0025G0001600ZS
GO:0061659	ubiquitin-like protein ligase activity	19	249	0.893457	1	BnaA01G0135900ZS;BnaA02G0086400ZS;BnaA05G0044400ZS;BnaA06G0031100ZS;BnaA06G0185300ZS;BnaA06G0387900ZS;BnaA07G0188200ZS;BnaA07G0254200ZS;BnaA07G0341000ZS;BnaA09G0071100ZS;BnaA09G0403300ZS;BnaA10G0294900ZS;BnaC01G0172800ZS;BnaC02G0108000ZS;BnaC03G0004700ZS;BnaC04G0553600ZS;BnaC06G0401200ZS;BnaC08G0465600ZS;BnaC09G0294400ZS
GO:0004834	tryptophan synthase activity	1	22	0.894793	1	BnaC07G0471900ZS
GO:0015198	oligopeptide transporter activity	1	22	0.894793	1	BnaA08G0238700ZS
GO:0031490	chromatin DNA binding	1	22	0.894793	1	BnaA03G0460500ZS
GO:0035673	oligopeptide transmembrane transporter activity	1	22	0.894793	1	BnaA08G0238700ZS
GO:1902936	phosphatidylinositol bisphosphate binding	1	22	0.894793	1	BnaA03G0519300ZS
GO:0035091	phosphatidylinositol binding	7	105	0.895208	1	BnaA01G0302800ZS;BnaA03G0519300ZS;BnaA09G0403300ZS;BnaA10G0185900ZS;BnaA10G0279100ZS;BnaC01G0067600ZS;BnaC01G0068500ZS
GO:0008641	small protein activating enzyme activity	2	38	0.895798	1	BnaA09G0681400ZS;BnaC09G0266700ZS
GO:0019783	ubiquitin-like protein-specific protease activity	13	179	0.897039	1	BnaA02G0376900ZS;BnaA03G0349200ZS;BnaA05G0429700ZS;BnaA05G0429800ZS;BnaA06G0342700ZS;BnaC02G0024600ZS;BnaC02G0139300ZS;BnaC02G0504100ZS;BnaC03G0185600ZS;BnaC07G0441700ZS;BnaC09G0049700ZS;NewGene_2324;NewGene_7902
GO:0008236	serine-type peptidase activity	25	321	0.901537	1	BnaA02G0108300ZS;BnaA02G0133600ZS;BnaA02G0193700ZS;BnaA06G0030700ZS;BnaA06G0128500ZS;BnaA06G0187100ZS;BnaA07G0288300ZS;BnaA07G0358200ZS;BnaA08G0089600ZS;BnaA09G0010800ZS;BnaC01G0077400ZS;BnaC01G0113800ZS;BnaC02G0075600ZS;BnaC05G0565400ZS;BnaC06G0330400ZS;BnaC06G0421500ZS;BnaC07G0417300ZS;BnaC07G0437400ZS;BnaC09G0561300ZS;NewGene_1473;NewGene_281;NewGene_2853;NewGene_433;NewGene_5725;NewGene_82
GO:0017171	serine hydrolase activity	25	321	0.901537	1	BnaA02G0108300ZS;BnaA02G0133600ZS;BnaA02G0193700ZS;BnaA06G0030700ZS;BnaA06G0128500ZS;BnaA06G0187100ZS;BnaA07G0288300ZS;BnaA07G0358200ZS;BnaA08G0089600ZS;BnaA09G0010800ZS;BnaC01G0077400ZS;BnaC01G0113800ZS;BnaC02G0075600ZS;BnaC05G0565400ZS;BnaC06G0330400ZS;BnaC06G0421500ZS;BnaC07G0417300ZS;BnaC07G0437400ZS;BnaC09G0561300ZS;NewGene_1473;NewGene_281;NewGene_2853;NewGene_433;NewGene_5725;NewGene_82
GO:1901677	phosphate transmembrane transporter activity	11	156	0.902051	1	BnaA02G0081600ZS;BnaA04G0059800ZS;BnaA06G0359600ZS;BnaA07G0225900ZS;BnaC02G0098800ZS;BnaC06G0406200ZS;BnaC06G0427300ZS;BnaC06G0458200ZS;Bnascaffold0025G0001600ZS;NewGene_6227;NewGene_970
GO:0004674	protein serine/threonine kinase activity	92	1068	0.904689	1	BnaA01G0054900ZS;BnaA01G0063400ZS;BnaA01G0084000ZS;BnaA01G0099400ZS;BnaA01G0140300ZS;BnaA01G0159700ZS;BnaA01G0335000ZS;BnaA01G0358800ZS;BnaA01G0389700ZS;BnaA01G0419300ZS;BnaA02G0199200ZS;BnaA02G0201700ZS;BnaA02G0239000ZS;BnaA02G0269900ZS;BnaA02G0321600ZS;BnaA02G0388900ZS;BnaA03G0000400ZS;BnaA03G0210000ZS;BnaA03G0230400ZS;BnaA03G0242500ZS;BnaA03G0242600ZS;BnaA03G0316200ZS;BnaA03G0410200ZS;BnaA03G0…
GO:0015297	antiporter activity	23	299	0.905018	1	BnaA05G0341700ZS;BnaA05G0341800ZS;BnaA07G0225900ZS;BnaA08G0104700ZS;BnaA09G0091300ZS;BnaA09G0159000ZS;BnaA10G0232800ZS;BnaC01G0305800ZS;BnaC01G0450600ZS;BnaC02G0256800ZS;BnaC03G0590800ZS;BnaC04G0008400ZS;BnaC04G0262800ZS;BnaC06G0332200ZS;BnaC06G0400300ZS;BnaC06G0427300ZS;BnaC06G0458200ZS;BnaC08G0485900ZS;BnaC08G0512000ZS;BnaC09G0175400ZS;BnaC09G0342800ZS;Bnascaffold0025G0001600ZS;NewGene_6325
GO:0004564	beta-fructofuranosidase activity	1	23	0.905032	1	BnaC08G0095300ZS
GO:0004575	sucrose alpha-glucosidase activity	1	23	0.905032	1	BnaC08G0095300ZS
GO:0090599	alpha-glucosidase activity	1	23	0.905032	1	BnaC08G0095300ZS
GO:0016709	oxidoreductase activity, acting on paired donors, with incorporation or reduction of molecular oxygen, NAD(P)H as one donor, and incorporation of one atom of oxygen	7	107	0.905538	1	BnaA06G0326700ZS;BnaA07G0141200ZS;BnaA09G0649000ZS;BnaC05G0097200ZS;BnaC07G0367400ZS;BnaC08G0507900ZS;NewGene_1568
GO:0016772	transferase activity, transferring phosphorus-containing groups	308	3383	0.907085	1	BnaA01G0012100ZS;BnaA01G0054900ZS;BnaA01G0063100ZS;BnaA01G0063400ZS;BnaA01G0070200ZS;BnaA01G0079500ZS;BnaA01G0084000ZS;BnaA01G0099400ZS;BnaA01G0133500ZS;BnaA01G0137100ZS;BnaA01G0140300ZS;BnaA01G0159700ZS;BnaA01G0198600ZS;BnaA01G0219900ZS;BnaA01G0296700ZS;BnaA01G0333900ZS;BnaA01G0335000ZS;BnaA01G0349500ZS;BnaA01G0358300ZS;BnaA01G0358700ZS;BnaA01G0358800ZS;BnaA01G0364900ZS;BnaA01G0389700ZS;BnaA01G0…
GO:0019208	phosphatase regulator activity	7	108	0.910369	1	BnaA07G0070600ZS;BnaA08G0020800ZS;BnaA09G0209600ZS;BnaA10G0114200ZS;BnaC04G0165000ZS;BnaC05G0007800ZS;BnaC07G0105800ZS
GO:0060589	nucleoside-triphosphatase regulator activity	13	183	0.912602	1	BnaA01G0426900ZS;BnaA02G0079200ZS;BnaA03G0108200ZS;BnaA03G0287600ZS;BnaA03G0311000ZS;BnaA03G0494500ZS;BnaC02G0082600ZS;BnaC02G0175400ZS;BnaC03G0029400ZS;BnaC03G0122300ZS;BnaC04G0566000ZS;BnaC06G0374900ZS;BnaC09G0253700ZS
GO:0016891	endoribonuclease activity, producing 5'-phosphomonoesters	11	159	0.914178	1	BnaA01G0013700ZS;BnaA01G0420200ZS;BnaA02G0212700ZS;BnaA06G0185300ZS;BnaA08G0008300ZS;BnaA09G0130700ZS;BnaC02G0256800ZS;BnaC02G0284100ZS;BnaC05G0545800ZS;NewGene_137;NewGene_7464
GO:0004004	ATP-dependent RNA helicase activity	1	24	0.914275	1	BnaA06G0123400ZS
GO:0004520	endodeoxyribonuclease activity	1	24	0.914275	1	BnaC09G0614700ZS
GO:0008186	RNA-dependent ATPase activity	1	24	0.914275	1	BnaA06G0123400ZS
GO:0101005	ubiquitinyl hydrolase activity	13	184	0.916171	1	BnaA02G0376900ZS;BnaA03G0349200ZS;BnaA05G0429700ZS;BnaA05G0429800ZS;BnaA06G0342700ZS;BnaC02G0024600ZS;BnaC02G0139300ZS;BnaC02G0504100ZS;BnaC03G0185600ZS;BnaC07G0441700ZS;BnaC09G0049700ZS;NewGene_2324;NewGene_7902
GO:0004177	aminopeptidase activity	2	41	0.9185	1	BnaA01G0065100ZS;BnaC08G0499000ZS
[truncated: 3,267 more rows]

## Sheet: Table S6
Table S6. Variation characteristics of 54 candidate genes in two parents.
[truncated: 208 more rows]
